# Supplementary material for: Pan‐Cancer landscape of protein activities identifies drivers of signalling dysregulation and patient survival
Source: Mol Syst Biol. 2023 Jan 23;19(3):e10631. doi: 10.15252/msb.202110631 (PMC9996241; doi:10.15252/msb.202110631)
Supplement: Supplementary file 2 — Dataset EV1 [file MSB-19-e10631-s003.xlsx]

## Sheet: Kinases
kinase	PT_GH693TT8	PT_HVZTF42R	PT_M1RYN7B0	PT_MTE126WM	PT_WG2Z95B5	PT_XTVQB9S4	PT_2BTC5TEN	PT_2GPH62JS	PT_2WA5PM32	PT_7KTAH3RD	PT_8GBF5MTD	PT_CEWNZVKF	PT_EC8R84NM	PT_N673SYWW	PT_PNED3GG3	PT_Q38AT6JY	PT_S2ASFBP7	PT_W6CW60K9	PT_23K3YS1P	PT_3KWSRWZN	PT_625X34JX	PT_67R1AF5R	PT_6XWCT04R	PT_8RB7TPS2	PT_99S5BPE3	PT_AZQ230WT	PT_CYVVA9AB	PT_D3AN5M5W	PT_EG7PH32E	PT_F9G665B1	PT_GAM3E6M3	PT_JP1FDKN9	PT_NYBH025T	PT_QZN7FZER	PT_RM5S859Q	PT_TS0H697Y	PT_VBVZ2NAR	PT_ZA95JQEB	PT_1ZAWNGWT	PT_8ECE2D92	PT_A0F23R7E	PT_A594A46X	PT_AWBPNFM5	PT_CR2YBSPT	PT_CWD717Q0	PT_DDFAZ345	PT_DFQAH7RS	PT_E8XM8JFZ	PT_FAD8FQ6S
CAMK2A	0.259977	-0.0953018	0.0352651	-0.290792	-0.421604	-0.242958	-0.240562	0.00417052	-1.04581	0.224773	NA	0.4151	-0.168137	0.0773689	-0.665298	-0.522832	-0.0664609	NA	-1.04852	-1.01887	NA	-1.44478	-2.01237	-0.604512	-0.134746	-0.937418	-0.227365	0.240569	0.0157479	-1.43782	-0.903082	-1.5487	0.564894	-0.8203	-0.675933	-1.09496	-0.139998	0.271139	1.53701	0.171558	-0.179525	0.288767	0.449375	-0.0967759	0.263739	0.124039	1.2026	1.53119	0.0152246
PRKCA	0.157137	NA	NA	0.550751	-0.40156	-0.770425	-0.307074	0.0565517	0.080545	NA	-2.11403	0.154211	-0.981293	-0.430765	NA	0.27068	0.58526	-0.000147697	0.338898	0.610067	-2.12722	NA	1.48049	NA	NA	NA	NA	NA	-0.0575471	NA	NA	NA	0.0740157	0.0735294	NA	0.00233512	0.396613	-0.636971	NA	0.0984289	NA	NA	NA	NA	2.24536	0.318843	0.295613	0.0528926	1.03562
MAPK3	0.067392	-0.52052	-0.599719	-2.0678	-0.126708	0.167061	0.49207	0.213081	0.337781	0.166433	0.593374	-0.205642	0.976448	0.805382	0.160292	0.0657587	-0.514225	-0.0549277	-1.10834	0.0758786	-0.312907	0.437133	0.319771	-0.196535	-0.93846	0.311276	1.10042	0.0531536	0.0114987	-0.597163	0.0708953	-0.558518	-0.447867	-0.0233832	-0.56822	-0.991713	-0.330106	0.506925	0.106252	0.272109	0.90823	0.510606	0.36708	0.0915339	-0.329375	0.0449764	1.18521	0.047733	-0.249962
MAPK1	0.0742932	-0.423905	-0.542866	-2.65245	-1.22955	0.192021	0.591524	-0.138859	0.799523	-0.209951	0.336384	-0.043618	1.15633	-0.0344823	0.370237	0.0829934	-1.04578	0.382921	-0.833618	0.498126	0.00634258	0.370949	0.572826	-0.386033	-0.719317	0.913941	0.44831	0.00537769	-0.100079	-0.272864	0.209295	-0.0659382	-1.09755	-0.0221687	-0.498594	-0.968681	-0.0795005	0.59698	0.376069	0.171269	0.488356	0.785795	0.162202	-1.02059	-0.255379	0.215413	1.06337	0.0420428	-0.335116
MAPK14	-0.343376	NA	NA	0.12671	NA	1.15485	NA	0.473856	NA	0.354186	NA	0.145554	0.856634	NA	1.02442	NA	-0.258562	0.0458552	0.364907	-0.22253	NA	0.68118	0.450563	0.644973	1.95463	0.270657	0.23641	0.284947	NA	NA	-0.145173	NA	1.86472	NA	NA	0.635374	0.296697	-0.511432	-1.58875	NA	NA	-1.02203	-0.564398	-0.413055	-0.461901	0.00880671	NA	-0.0403622	-0.342423
PRKACA	0.236155	0.00584636	0.41613	0.696805	-0.0300132	0.0105228	0.251531	0.0182232	-0.162498	0.157136	-0.3852	-0.125755	0.551013	0.421546	-0.233398	0.655727	0.481755	0.685829	0.188834	0.0500445	-0.0138346	0.351449	0.440326	0.115547	1.38921	1.00522	1.6563	0.182045	0.290094	0.275526	-0.0203176	-0.113307	0.357549	0.018376	-0.0107601	0.115876	0.610205	1.01916	-1.69027	0.0492673	0.0440099	0.390108	0.513537	-0.665974	0.678706	0.792151	-0.0787277	-0.921002	0.641789
CSNK2A1	-0.214839	0.384342	0.510467	-1.14677	-1.4832	-0.978984	0.230605	0.0496979	-0.300838	-0.159187	0.875579	-1.08582	-0.43017	0.513802	0.188386	0.297389	-0.521379	-0.304242	0.0602046	0.580701	0.583237	0.809374	0.198007	2.00095	-1.37298	0.020172	0.666704	-1.27705	0.178577	0.0626291	0.902651	0.145745	0.126546	0.317753	-0.791037	0.0785274	-0.36154	-0.478398	1.29978	0.550155	0.0960004	-0.190017	0.579148	1.02662	0.872461	1.68339	0.873353	-0.0390332	0.20296
PAK1	-0.245101	-0.482299	-1.05195	-0.943694	-0.247696	-0.737288	0.245036	0.152773	-0.306044	0.138873	-1.00094	0.254564	0.762233	-0.20803	-0.313296	0.130961	0.377534	0.546399	-0.548534	-0.261708	-1.31018	0.576305	0.714627	-0.309625	-0.265849	-0.498875	1.03782	-0.00516072	0.541332	-0.703732	0.21379	0.239325	-0.00783194	0.118294	-0.39542	-0.700993	-1.04236	0.457845	0.138204	0.556366	0.528244	2.34416	2.54095	-0.0920142	1.57207	0.0561945	1.71175	-0.189636	3.38542
AKT1	0.502715	-0.03182	-0.198122	-0.185725	0.305618	-0.42911	0.232606	0.0861676	1.53844	-0.180158	-0.905606	0.0816299	0.619436	0.932708	NA	1.67845	0.469478	1.36777	-0.525075	NA	-0.564741	0.865961	1.81007	NA	1.13147	NA	1.3762	0.110812	1.74006	0.116807	NA	0.0284043	0.257522	0.379238	0.874741	0.451857	0.225212	0.991566	NA	0.355539	0.0706751	0.164484	1.39112	NA	0.328618	-1.72013	0.122164	-0.294677	-0.196697
MAPKAPK2	0.0364163	-0.416592	-0.738943	-0.435309	NA	0.548273	NA	-0.0120791	NA	0.25999	NA	0.240412	NA	NA	0.162881	NA	0.576812	1.01197	-2.25388	0.634338	NA	-0.766114	-0.201291	0.224632	-0.406117	0.965636	NA	-0.198767	NA	-0.456314	-1.50781	0.912597	NA	NA	0.127045	-0.0175276	-0.569952	0.248726	0.660748	NA	-0.340994	-0.422398	2.32888	0.184077	1.12086	NA	NA	0.405751	0.119872
CDK5	0.360465	0.0257448	-0.441676	-0.707011	-0.256767	0.133373	NA	0.307312	-0.520264	0.08595	-0.167189	0.045194	0.44588	-0.371623	0.0592703	-0.0452035	-0.0801114	-0.447473	0.208806	-0.417949	-0.745186	-0.897319	0.922801	-0.3083	-0.276604	-0.814203	0.497609	-0.986051	NA	-0.764779	-0.371392	-1.8598	-0.576686	NA	-0.366548	-2.22784	-0.704731	2.18737	0.44151	-0.108956	2.82538	0.533506	1.20745	0.445913	0.189162	0.578483	1.96698	0.579015	1.79629
CDK1	-0.764233	-0.312737	-0.536766	-2.81319	-0.211539	0.378748	0.178158	-0.126686	-2.66193	-0.130707	-0.532941	-1.03506	-0.348429	0.458992	0.0434721	-0.295424	-0.663645	-1.79497	0.0652853	-0.485954	-2.22783	-0.684225	0.123672	-0.000946521	-0.288914	-1.86954	-0.0283817	-0.999556	-0.675163	-1.38498	-0.0837217	-1.0718	-0.707421	-0.977495	-1.87365	-2.53403	-1.31011	-0.0171486	1.31344	0.54027	1.54074	0.792303	2.51329	1.34732	0.636551	1.47605	0.939401	0.187268	1.2017
ATM	0.138623	NA	NA	-0.825434	NA	NA	NA	0.185589	NA	NA	0.187398	NA	NA	NA	NA	NA	NA	NA	-1.47665	NA	0.144137	NA	0.0792438	NA	NA	NA	-0.466173	NA	NA	NA	NA	NA	NA	NA	NA	NA	-1.17184	NA	NA	NA	NA	NA	NA	NA	NA	NA	NA	NA	-0.156074
CHEK1	-0.337848	NA	-0.498663	-0.141865	-1.09846	-1.36392	NA	0.241422	0.905598	0.00773801	NA	-0.78392	0.819235	0.684333	NA	2.35821	1.16993	0.384255	-0.93017	0.411059	NA	-0.0140248	0.532942	NA	-0.269367	1.77137	NA	0.0440384	NA	NA	NA	NA	0.642507	NA	NA	0.341676	-1.20347	-0.186587	NA	0.132251	NA	-0.703736	0.374165	-0.0937883	0.0648389	-0.252595	-1.43789	-0.810198	0.0990407
GSK3B	-0.154922	NA	NA	1.26801	NA	-0.265334	NA	NA	NA	0.0981216	NA	NA	-0.245188	NA	NA	NA	NA	0.0236989	0.490366	NA	NA	0.0676037	NA	NA	1.50356	0.0357659	0.0177568	0.118472	NA	NA	NA	NA	1.78611	NA	NA	NA	0.0321124	0.293628	NA	NA	NA	-0.187078	-1.25396	-0.598297	-0.486628	0.234435	NA	NA	NA
CDK2	0.42925	0.0916184	-0.263134	-2.35061	0.317866	2.07185	-0.286393	-0.015701	-0.076029	0.867972	-2.26582	-0.420773	0.656277	0.181609	-1.93489	0.285424	-0.753787	-0.954015	-0.230662	0.0829057	-2.90825	-1.27789	0.114046	-0.651409	1.72024	-0.16971	-0.370277	-0.600374	-0.233213	-0.140998	-0.323432	0.148903	-0.967605	-0.262388	0.237406	-1.26181	0.053838	-1.34479	1.66884	1.01797	0.23053	-0.0267826	3.21551	0.77667	0.602619	0.321355	0.891463	-0.365343	0.432039
CAMK2G	0.0029094	-0.00255543	-0.57859	NA	-0.755992	-0.68826	NA	-0.0771405	-0.444985	0.264127	NA	0.771396	NA	-0.284259	-0.502626	-0.325452	0.200489	0.00172253	NA	-0.0254111	NA	-0.227635	-0.652927	-0.681348	-0.124403	-0.918032	-0.945696	0.401309	NA	-1.22519	0.405944	-0.467812	NA	NA	-0.607344	-0.139112	-1.20147	-0.161423	1.33737	0.293362	-0.0274425	0.388613	0.454595	0.0472275	1.53837	NA	1.15933	2.73558	0.0245306
MAPK13	-0.12629	NA	-1.8468	-1.18757	NA	NA	NA	NA	NA	0.111619	NA	NA	-0.0494814	0.786759	0.279676	NA	NA	-0.309719	-0.124785	NA	NA	0.292721	NA	0.321134	0.142844	-0.120357	1.18854	-0.00696156	NA	NA	0.0971744	NA	NA	NA	NA	-0.209346	-0.179889	NA	0.598447	NA	NA	0.00514302	0.767926	0.416629	NA	0.572226	1.5331	NA	NA
PLK1	0.734279	-0.103864	-0.396853	0.155123	0.18782	0.580399	NA	-0.757244	-0.567611	-0.212157	-0.312755	0.123459	NA	-1.522	NA	-0.271676	0.0460222	-0.537527	-0.522038	0.0233898	-0.567933	-0.785271	-1.73527	NA	-0.647756	-0.256632	-0.22966	-0.0437184	NA	-1.11296	NA	-0.0893774	NA	NA	-0.737504	-0.186513	-0.422834	0.161976	NA	0.208627	-0.0611107	0.294101	1.64873	-0.161311	0.344896	NA	-0.0715074	0.343157	-0.372053
PRKCD	NA	-0.843776	-0.27969	-0.0129761	NA	0.0550179	NA	0.160637	NA	NA	0.190433	-0.0364593	1.37069	NA	NA	NA	0.855658	1.03796	-0.704363	NA	-0.0628346	NA	0.195813	NA	NA	0.580239	-0.495905	NA	NA	0.0113356	NA	1.16217	1.21152	NA	0.523293	NA	NA	0.320288	NA	NA	-0.993147	NA	NA	-0.537283	1.77321	-0.156786	NA	-1.7608	0.436153
PRKD1	NA	-0.800214	-0.263874	0.0033793	0.28684	-0.0515872	NA	0.372309	-0.678182	0.221521	NA	0.0648046	-0.057492	NA	NA	-0.135096	0.0473606	0.294096	-0.165695	NA	NA	1.35404	3.37567	NA	0.430268	-0.152956	1.4947	-0.0483075	NA	-0.295073	NA	0.825653	0.639901	NA	0.363795	0.0613458	NA	-0.699772	NA	0.0122964	-0.0697075	1.2659	0.64581	0.180585	0.451046	0.208616	NA	-0.823795	1.08003
PRKACG	NA	0.131215	NA	-0.0498107	-0.140658	-0.277189	NA	0.561008	-0.723151	0.42759	-0.0857044	0.123966	0.264254	NA	NA	0.302295	0.255953	NA	0.111788	-0.36873	0.0394599	0.080096	0.748391	NA	0.375166	NA	1.2074	-0.207924	NA	-0.0241617	NA	-0.200784	-0.231179	NA	0.00255475	-2.21786	NA	0.806711	NA	0.40839	0.0443715	1.26837	0.759462	NA	0.439717	0.204426	NA	-0.31739	1.24529
PRKACB	NA	-0.0183423	NA	NA	NA	-0.439383	NA	0.906589	NA	0.391047	-0.0796679	0.179436	NA	NA	NA	NA	0.311334	NA	NA	NA	0.0509141	1.07653	3.18821	NA	0.527726	NA	NA	-0.278049	NA	0.146685	NA	-0.0198489	NA	NA	0.158524	NA	NA	0.0939201	NA	NA	0.214915	0.993817	0.836072	NA	0.175393	NA	NA	-0.170226	0.929016
AURKB	NA	0.126012	NA	NA	-2.12328	0.0136436	-0.416561	-0.660065	-0.300232	NA	NA	-0.553074	0.00927335	-0.049938	-0.784364	0.120829	-0.162139	NA	NA	-2.5849	NA	-0.101032	-1.27438	-1.17995	NA	0.0727022	-0.0443525	-0.216259	-0.0381229	NA	0.179043	-1.36459	0.199944	-0.643241	NA	-0.518674	NA	0.91858	0.571353	0.0369665	NA	NA	0.351593	-0.0119727	0.564354	0.684266	-0.256197	0.0253478	0.463146
CAMK2B	NA	-0.22122	0.218452	NA	NA	NA	-0.113879	0.173143	NA	0.230182	NA	NA	0.367833	0.330726	-0.0225585	NA	NA	NA	NA	-0.604843	NA	-0.821941	-1.90596	-0.401597	0.0558896	NA	NA	0.147589	-0.00885525	NA	-0.415695	-0.187487	0.193225	-1.05898	NA	-0.57514	NA	NA	0.159558	NA	NA	0.509874	0.212076	NA	NA	0.0964572	0.649371	NA	0.615224
RPS6KA3	NA	NA	0.325131	NA	-0.214816	-0.220705	NA	0.256356	-1.56551	NA	NA	-0.209538	NA	NA	NA	0.102236	0.120426	NA	NA	-0.00141233	NA	NA	0.647206	NA	NA	NA	0.00757346	NA	NA	NA	NA	NA	NA	NA	NA	NA	NA	0.108029	NA	NA	NA	NA	NA	NA	0.926793	NA	NA	-0.145708	1.91835
CSNK2A2	NA	NA	0.418382	0.0191087	NA	-0.17387	NA	0.387353	NA	0.251174	0.364594	-0.147027	0.17612	NA	-0.348313	NA	-0.246017	-0.47334	0.334136	0.210225	0.202506	0.59771	-0.0302844	2.37908	-0.0705826	0.0665123	0.324224	-0.303019	NA	0.0136172	-0.228272	NA	0.379105	NA	-0.577707	-0.278157	NA	-1.0512	0.481611	0.390335	-0.259687	1.32528	0.480299	0.591637	0.456822	0.673094	NA	0.353683	0.0318717
PRKG1	NA	NA	NA	0.332425	NA	NA	NA	NA	NA	0.151135	NA	-0.446388	NA	0.166047	0.0498201	NA	0.755438	-0.0469805	0.16588	NA	NA	NA	NA	0.348871	0.549381	NA	NA	NA	NA	0.762361	0.296756	NA	NA	NA	0.756394	NA	NA	NA	-0.146064	NA	-0.157439	-0.0136149	NA	NA	NA	NA	-0.363091	-0.137795	NA
BRAF	NA	NA	NA	0.33135	NA	NA	NA	0.157273	NA	0.120946	NA	0.120926	NA	NA	NA	NA	0.0194506	1.61553	0.319618	NA	NA	1.53427	3.44818	NA	0.471283	NA	1.22684	-0.00778033	NA	NA	NA	NA	NA	NA	NA	NA	NA	NA	NA	0.476051	NA	1.20419	0.715305	NA	NA	NA	NA	0.0164651	0.12065
AKT2	NA	NA	NA	-0.00302365	0.143275	NA	0.0120514	0.836102	0.0733051	0.0898706	NA	-0.347133	NA	NA	NA	1.0081	0.466878	NA	-0.233038	NA	NA	1.26504	2.8718	NA	0.999728	NA	NA	0.110169	NA	NA	NA	NA	NA	0.0396574	NA	NA	NA	NA	NA	NA	NA	-0.0295194	0.54659	NA	NA	NA	NA	-0.177994	0.555193
MAPK8	NA	NA	NA	-0.504868	NA	NA	NA	0.593271	NA	NA	NA	NA	NA	NA	NA	NA	NA	0.240558	0.39415	NA	NA	0.178474	1.58619	NA	NA	NA	1.00386	-0.0264591	NA	NA	NA	NA	NA	NA	NA	NA	NA	NA	NA	NA	NA	NA	3.60185	NA	NA	NA	NA	NA	0.587088
PRKAA1	NA	NA	NA	2.14273	NA	0.595516	NA	NA	NA	NA	NA	NA	NA	NA	NA	NA	NA	0.091902	0.303429	NA	NA	NA	NA	NA	NA	NA	NA	NA	NA	NA	NA	NA	NA	NA	NA	NA	NA	0.0564003	NA	NA	NA	NA	NA	NA	-1.26521	NA	NA	NA	NA
CDK4	NA	NA	NA	NA	NA	12.1058	NA	NA	NA	NA	NA	NA	NA	NA	NA	NA	NA	-0.294647	NA	NA	NA	NA	NA	NA	NA	NA	NA	NA	NA	NA	NA	NA	NA	NA	NA	0.15154	NA	-3.38074	NA	NA	NA	NA	NA	NA	1.03995	NA	NA	NA	NA
PAK2	NA	NA	NA	NA	NA	0.0219353	NA	NA	NA	NA	NA	NA	NA	NA	NA	NA	NA	NA	NA	NA	NA	NA	NA	NA	NA	NA	NA	NA	NA	NA	NA	NA	NA	NA	NA	NA	NA	-0.402715	NA	NA	NA	NA	NA	NA	0.0371319	NA	NA	NA	NA
MARK2	NA	NA	NA	NA	NA	0.0300036	NA	NA	NA	NA	NA	NA	NA	NA	NA	NA	NA	NA	NA	NA	NA	NA	NA	NA	NA	-0.00561632	NA	NA	NA	NA	NA	NA	NA	NA	NA	0.368589	NA	-0.477095	NA	NA	NA	NA	NA	-0.701885	-0.280438	NA	NA	NA	NA
CDC7	NA	NA	NA	NA	NA	-0.17296	NA	NA	NA	NA	NA	NA	NA	NA	NA	NA	NA	NA	NA	NA	NA	NA	NA	NA	NA	NA	NA	NA	NA	NA	NA	NA	NA	NA	NA	NA	NA	-0.0962999	NA	NA	NA	NA	NA	NA	0.541835	NA	NA	NA	NA
PAK3	NA	NA	NA	NA	NA	-0.100388	NA	NA	NA	NA	NA	NA	NA	NA	NA	NA	NA	NA	NA	NA	NA	NA	NA	NA	NA	NA	NA	NA	NA	NA	NA	NA	NA	NA	NA	NA	NA	-0.562088	NA	NA	NA	NA	NA	NA	1.16389	NA	NA	NA	NA
PRKCI	NA	NA	NA	NA	NA	NA	NA	0.0540562	NA	0.396936	NA	NA	NA	NA	NA	NA	NA	NA	NA	NA	NA	1.26279	3.00323	NA	-0.041203	NA	NA	-0.360494	NA	NA	NA	NA	NA	NA	NA	NA	NA	NA	NA	0.0946255	NA	1.1025	0.0282383	NA	NA	NA	NA	NA	1.29603
RPS6KA1	NA	NA	NA	NA	NA	NA	NA	0.110295	NA	NA	-1.57096	NA	NA	NA	NA	NA	NA	NA	NA	NA	-1.47499	1.346	0.823896	NA	NA	NA	NA	0.242465	NA	NA	NA	NA	NA	NA	NA	NA	NA	NA	NA	NA	NA	NA	1.40621	NA	NA	NA	NA	NA	1.26684
PRKCB	NA	NA	NA	NA	NA	NA	NA	NA	NA	0.0352694	NA	-0.406562	NA	0.869482	0.0656276	NA	0.534065	-0.0039187	NA	NA	NA	0.0541248	NA	0.171404	-0.447245	NA	NA	-0.254195	NA	0.159446	NA	NA	NA	NA	-0.132272	NA	NA	NA	0.107895	0.278026	0.790341	1.10975	0.950433	NA	NA	NA	0.390861	0.240391	NA
PIM3	NA	NA	NA	NA	NA	NA	NA	NA	NA	NA	NA	NA	NA	NA	NA	NA	NA	NA	NA	NA	NA	1.16739	NA	NA	NA	NA	NA	-0.193423	NA	NA	NA	NA	NA	NA	NA	NA	NA	NA	NA	0.476051	NA	NA	1.40632	NA	NA	NA	NA	NA	NA
PIM1	NA	NA	NA	NA	NA	NA	NA	NA	NA	NA	NA	NA	NA	NA	NA	NA	NA	NA	NA	NA	NA	1.50173	NA	NA	NA	NA	NA	0.0339551	NA	NA	NA	NA	NA	NA	NA	NA	NA	NA	NA	NA	NA	NA	1.05323	NA	NA	NA	NA	NA	NA
PIM2	NA	NA	NA	NA	NA	NA	NA	NA	NA	NA	NA	NA	NA	NA	NA	NA	NA	NA	NA	NA	NA	1.50173	NA	NA	NA	NA	NA	0.0339551	NA	NA	NA	NA	NA	NA	NA	NA	NA	NA	NA	NA	NA	NA	1.05323	NA	NA	NA	NA	NA	NA
MTOR	NA	NA	NA	NA	NA	NA	NA	NA	NA	NA	NA	NA	NA	NA	NA	NA	NA	NA	NA	NA	NA	0.441835	NA	NA	NA	NA	NA	0.081032	NA	NA	NA	NA	NA	NA	NA	NA	NA	NA	NA	NA	NA	NA	0.789889	NA	NA	NA	NA	NA	NA
MAPK9	NA	NA	NA	NA	NA	NA	NA	NA	NA	NA	NA	NA	NA	NA	NA	NA	NA	NA	NA	NA	NA	-0.461694	NA	NA	NA	NA	NA	0.196828	NA	NA	NA	NA	NA	NA	NA	-0.891864	NA	NA	NA	NA	NA	NA	0.140736	NA	NA	NA	NA	NA	NA
PRKCE	NA	NA	NA	NA	NA	NA	NA	NA	NA	NA	NA	NA	NA	NA	NA	NA	NA	NA	NA	NA	NA	NA	NA	NA	NA	NA	NA	NA	NA	NA	NA	NA	NA	NA	NA	NA	NA	NA	NA	NA	NA	NA	NA	NA	NA	NA	NA	NA	NA
PRKG2	NA	NA	NA	NA	NA	NA	NA	NA	NA	NA	NA	NA	NA	NA	NA	NA	NA	NA	NA	NA	NA	NA	NA	NA	NA	NA	NA	NA	NA	NA	NA	NA	NA	NA	NA	NA	NA	NA	NA	NA	NA	NA	NA	NA	NA	NA	NA	NA	NA
PRKCQ	NA	NA	NA	NA	NA	NA	NA	NA	NA	NA	NA	NA	NA	NA	NA	NA	NA	NA	NA	NA	NA	NA	NA	NA	NA	NA	NA	NA	NA	NA	NA	NA	NA	NA	NA	NA	NA	NA	NA	NA	NA	NA	NA	NA	NA	NA	NA	NA	NA
RAF1	NA	NA	NA	NA	NA	NA	NA	NA	NA	NA	NA	NA	NA	NA	NA	NA	NA	NA	NA	NA	NA	NA	NA	NA	NA	NA	NA	NA	NA	NA	NA	NA	NA	NA	NA	NA	NA	NA	NA	NA	NA	NA	NA	NA	NA	NA	NA	NA	NA
ARAF	NA	NA	NA	NA	NA	NA	NA	NA	NA	NA	NA	NA	NA	NA	NA	NA	NA	NA	NA	NA	NA	NA	NA	NA	NA	NA	NA	NA	NA	NA	NA	NA	NA	NA	NA	NA	NA	NA	NA	NA	NA	NA	NA	NA	NA	NA	NA	NA	NA
AKT3	NA	NA	NA	NA	NA	NA	NA	NA	NA	NA	NA	NA	NA	NA	NA	NA	NA	NA	NA	NA	NA	NA	NA	NA	NA	NA	NA	NA	NA	NA	NA	NA	NA	NA	NA	NA	NA	NA	NA	NA	NA	NA	NA	NA	NA	NA	NA	NA	NA
CSNK1A1	NA	NA	NA	NA	NA	NA	NA	NA	NA	NA	NA	NA	NA	NA	NA	NA	NA	NA	NA	NA	NA	NA	NA	NA	NA	NA	NA	NA	NA	NA	NA	NA	NA	NA	NA	NA	NA	NA	NA	NA	NA	NA	NA	NA	NA	NA	NA	NA	NA
ROCK1	NA	NA	NA	NA	NA	NA	NA	NA	NA	NA	NA	NA	NA	NA	NA	NA	NA	NA	NA	NA	NA	NA	NA	NA	NA	NA	NA	NA	NA	NA	NA	NA	NA	NA	NA	NA	NA	NA	NA	NA	NA	NA	NA	NA	NA	NA	NA	NA	NA
PAK4	NA	NA	NA	NA	NA	NA	NA	NA	NA	NA	NA	NA	NA	NA	NA	NA	NA	NA	NA	NA	NA	NA	NA	NA	NA	NA	NA	NA	NA	NA	NA	NA	NA	NA	NA	NA	NA	NA	NA	NA	NA	NA	NA	NA	NA	NA	NA	NA	NA
PRKCZ	NA	NA	NA	NA	NA	NA	NA	NA	NA	NA	NA	NA	NA	NA	NA	NA	NA	NA	NA	NA	NA	NA	NA	NA	NA	NA	NA	NA	NA	NA	NA	NA	NA	NA	NA	NA	NA	NA	NA	NA	NA	NA	NA	NA	NA	NA	NA	NA	NA
PRKAA2	NA	NA	NA	NA	NA	NA	NA	NA	NA	NA	NA	NA	NA	NA	NA	NA	NA	NA	NA	NA	NA	NA	NA	NA	NA	NA	NA	NA	NA	NA	NA	NA	NA	NA	NA	NA	NA	NA	NA	NA	NA	NA	NA	NA	NA	NA	NA	NA	NA
MAP3K14	NA	NA	NA	NA	NA	NA	NA	NA	NA	NA	NA	NA	NA	NA	NA	NA	NA	NA	NA	NA	NA	NA	NA	NA	NA	NA	NA	NA	NA	NA	NA	NA	NA	NA	NA	NA	NA	NA	NA	NA	NA	NA	NA	NA	NA	NA	NA	NA	NA
IKBKB	NA	NA	NA	NA	NA	NA	NA	NA	NA	NA	NA	NA	NA	NA	NA	NA	NA	NA	NA	NA	NA	NA	NA	NA	NA	NA	NA	NA	NA	NA	NA	NA	NA	NA	NA	NA	NA	NA	NA	NA	NA	NA	NA	NA	NA	NA	NA	NA	NA
PRKCH	NA	NA	NA	NA	NA	NA	NA	NA	NA	NA	NA	NA	NA	NA	NA	NA	NA	NA	NA	NA	NA	NA	NA	NA	NA	NA	NA	NA	NA	NA	NA	NA	NA	NA	NA	NA	NA	NA	NA	NA	NA	NA	NA	NA	NA	NA	NA	NA	NA
EGFR	NA	NA	NA	NA	NA	NA	NA	NA	NA	NA	NA	NA	NA	NA	NA	NA	NA	NA	NA	NA	NA	NA	NA	NA	NA	NA	NA	NA	NA	NA	NA	NA	NA	NA	NA	NA	NA	NA	NA	NA	NA	NA	NA	NA	NA	NA	NA	NA	NA
ABL1	NA	NA	NA	NA	NA	NA	NA	NA	NA	NA	NA	NA	NA	NA	NA	NA	NA	NA	NA	NA	NA	NA	NA	NA	NA	NA	NA	NA	NA	NA	NA	NA	NA	NA	NA	NA	NA	NA	NA	NA	NA	NA	NA	NA	NA	NA	NA	NA	NA
PRKCG	NA	NA	NA	NA	NA	NA	NA	NA	NA	NA	NA	NA	NA	NA	NA	NA	NA	NA	NA	NA	NA	NA	NA	NA	NA	NA	NA	NA	NA	NA	NA	NA	NA	NA	NA	NA	NA	NA	NA	NA	NA	NA	NA	NA	NA	NA	NA	NA	NA
SRC	NA	NA	NA	NA	NA	NA	NA	NA	NA	NA	NA	NA	NA	NA	NA	NA	NA	NA	NA	NA	NA	NA	NA	NA	NA	NA	NA	NA	NA	NA	NA	NA	NA	NA	NA	NA	NA	NA	NA	NA	NA	NA	NA	NA	NA	NA	NA	NA	NA
MAP2K1	NA	NA	NA	NA	NA	NA	NA	NA	NA	NA	NA	NA	NA	NA	NA	NA	NA	NA	NA	NA	NA	NA	NA	NA	NA	NA	NA	NA	NA	NA	NA	NA	NA	NA	NA	NA	NA	NA	NA	NA	NA	NA	NA	NA	NA	NA	NA	NA	NA
MAP2K2	NA	NA	NA	NA	NA	NA	NA	NA	NA	NA	NA	NA	NA	NA	NA	NA	NA	NA	NA	NA	NA	NA	NA	NA	NA	NA	NA	NA	NA	NA	NA	NA	NA	NA	NA	NA	NA	NA	NA	NA	NA	NA	NA	NA	NA	NA	NA	NA	NA
JAK2	NA	NA	NA	NA	NA	NA	NA	NA	NA	NA	NA	NA	NA	NA	NA	NA	NA	NA	NA	NA	NA	NA	NA	NA	NA	NA	NA	NA	NA	NA	NA	NA	NA	NA	NA	NA	NA	NA	NA	NA	NA	NA	NA	NA	NA	NA	NA	NA	NA
HIPK2	NA	NA	NA	NA	NA	NA	NA	NA	NA	NA	NA	NA	NA	NA	NA	NA	NA	NA	NA	NA	NA	NA	NA	NA	NA	NA	NA	NA	NA	NA	NA	NA	NA	NA	NA	NA	NA	NA	NA	NA	NA	NA	NA	NA	NA	NA	NA	NA	NA
ATR	NA	NA	NA	NA	NA	NA	NA	NA	NA	NA	NA	NA	NA	NA	NA	NA	NA	NA	NA	NA	NA	NA	NA	NA	NA	NA	NA	NA	NA	NA	NA	NA	NA	NA	NA	NA	NA	NA	NA	NA	NA	NA	NA	NA	NA	NA	NA	NA	NA
RPS6KA5	NA	NA	NA	NA	NA	NA	NA	NA	NA	NA	NA	NA	NA	NA	NA	NA	NA	NA	NA	NA	NA	NA	NA	NA	NA	NA	NA	NA	NA	NA	NA	NA	NA	NA	NA	NA	NA	NA	NA	NA	NA	NA	NA	NA	NA	NA	NA	NA	NA
SGK1	NA	NA	NA	NA	NA	NA	NA	NA	NA	NA	NA	NA	NA	NA	NA	NA	NA	NA	NA	NA	NA	NA	NA	NA	NA	NA	NA	NA	NA	NA	NA	NA	NA	NA	NA	NA	NA	NA	NA	NA	NA	NA	NA	NA	NA	NA	NA	NA	NA
MAPK11	NA	NA	NA	NA	NA	NA	NA	NA	NA	NA	NA	NA	NA	NA	NA	NA	NA	NA	NA	NA	NA	NA	NA	NA	NA	NA	NA	NA	NA	NA	NA	NA	NA	NA	NA	NA	NA	NA	NA	NA	NA	NA	NA	NA	NA	NA	NA	NA	NA
INSR	NA	NA	NA	NA	NA	NA	NA	NA	NA	NA	NA	NA	NA	NA	NA	NA	NA	NA	NA	NA	NA	NA	NA	NA	NA	NA	NA	NA	NA	NA	NA	NA	NA	NA	NA	NA	NA	NA	NA	NA	NA	NA	NA	NA	NA	NA	NA	NA	NA
TBK1	NA	NA	NA	NA	NA	NA	NA	NA	NA	NA	NA	NA	NA	NA	NA	NA	NA	NA	NA	NA	NA	NA	NA	NA	NA	NA	NA	NA	NA	NA	NA	NA	NA	NA	NA	NA	NA	NA	NA	NA	NA	NA	NA	NA	NA	NA	NA	NA	NA
FYN	NA	NA	NA	NA	NA	NA	NA	NA	NA	NA	NA	NA	NA	NA	NA	NA	NA	NA	NA	NA	NA	NA	NA	NA	NA	NA	NA	NA	NA	NA	NA	NA	NA	NA	NA	NA	NA	NA	NA	NA	NA	NA	NA	NA	NA	NA	NA	NA	NA
SYK	NA	NA	NA	NA	NA	NA	NA	NA	NA	NA	NA	NA	NA	NA	NA	NA	NA	NA	NA	NA	NA	NA	NA	NA	NA	NA	NA	NA	NA	NA	NA	NA	NA	NA	NA	NA	NA	NA	NA	NA	NA	NA	NA	NA	NA	NA	NA	NA	NA
DYRK1A	NA	NA	NA	NA	NA	NA	NA	NA	NA	NA	NA	NA	NA	NA	NA	NA	NA	NA	NA	NA	NA	NA	NA	NA	NA	NA	NA	NA	NA	NA	NA	NA	NA	NA	NA	NA	NA	NA	NA	NA	NA	NA	NA	NA	NA	NA	NA	NA	NA
AURKA	NA	NA	NA	NA	NA	NA	NA	NA	NA	NA	NA	NA	NA	NA	NA	NA	NA	NA	NA	NA	NA	NA	NA	NA	NA	NA	NA	NA	NA	NA	NA	NA	NA	NA	NA	NA	NA	NA	NA	NA	NA	NA	NA	NA	NA	NA	NA	NA	NA
PDK1	NA	NA	NA	NA	NA	NA	NA	NA	NA	NA	NA	NA	NA	NA	NA	NA	NA	NA	NA	NA	NA	NA	NA	NA	NA	NA	NA	NA	NA	NA	NA	NA	NA	NA	NA	NA	NA	NA	NA	NA	NA	NA	NA	NA	NA	NA	NA	NA	NA
LCK	NA	NA	NA	NA	NA	NA	NA	NA	NA	NA	NA	NA	NA	NA	NA	NA	NA	NA	NA	NA	NA	NA	NA	NA	NA	NA	NA	NA	NA	NA	NA	NA	NA	NA	NA	NA	NA	NA	NA	NA	NA	NA	NA	NA	NA	NA	NA	NA	NA
PTK2	NA	NA	NA	NA	NA	NA	NA	NA	NA	NA	NA	NA	NA	NA	NA	NA	NA	NA	NA	NA	NA	NA	NA	NA	NA	NA	NA	NA	NA	NA	NA	NA	NA	NA	NA	NA	NA	NA	NA	NA	NA	NA	NA	NA	NA	NA	NA	NA	NA
PRKDC	NA	NA	NA	NA	NA	NA	NA	NA	NA	NA	NA	NA	NA	NA	NA	NA	NA	NA	NA	NA	NA	NA	NA	NA	NA	NA	NA	NA	NA	NA	NA	NA	NA	NA	NA	NA	NA	NA	NA	NA	NA	NA	NA	NA	NA	NA	NA	NA	NA
CHEK2	NA	NA	NA	NA	NA	NA	NA	NA	NA	NA	NA	NA	NA	NA	NA	NA	NA	NA	NA	NA	NA	NA	NA	NA	NA	NA	NA	NA	NA	NA	NA	NA	NA	NA	NA	NA	NA	NA	NA	NA	NA	NA	NA	NA	NA	NA	NA	NA	NA
CDK6	NA	NA	NA	NA	NA	NA	NA	NA	NA	NA	NA	NA	NA	NA	NA	NA	NA	NA	NA	NA	NA	NA	NA	NA	NA	NA	NA	NA	NA	NA	NA	NA	NA	NA	NA	NA	NA	NA	NA	NA	NA	NA	NA	NA	NA	NA	NA	NA	NA
CDK7	NA	NA	NA	NA	NA	NA	NA	NA	NA	NA	NA	NA	NA	NA	NA	NA	NA	NA	NA	NA	NA	NA	NA	NA	NA	NA	NA	NA	NA	NA	NA	NA	NA	NA	NA	NA	NA	NA	NA	NA	NA	NA	NA	NA	NA	NA	NA	NA	NA
PTK2B	NA	NA	NA	NA	NA	NA	NA	NA	NA	NA	NA	NA	NA	NA	NA	NA	NA	NA	NA	NA	NA	NA	NA	NA	NA	NA	NA	NA	NA	NA	NA	NA	NA	NA	NA	NA	NA	NA	NA	NA	NA	NA	NA	NA	NA	NA	NA	NA	NA
SGK3	NA	NA	NA	NA	NA	NA	NA	NA	NA	NA	NA	NA	NA	NA	NA	NA	NA	NA	NA	NA	NA	NA	NA	NA	NA	NA	NA	NA	NA	NA	NA	NA	NA	NA	NA	NA	NA	NA	NA	NA	NA	NA	NA	NA	NA	NA	NA	NA	NA
RPS6KB1	NA	NA	NA	NA	NA	NA	NA	NA	NA	NA	NA	NA	NA	NA	NA	NA	NA	NA	NA	NA	NA	NA	NA	NA	NA	NA	NA	NA	NA	NA	NA	NA	NA	NA	NA	NA	NA	NA	NA	NA	NA	NA	NA	NA	NA	NA	NA	NA	NA
MAPK7	NA	NA	NA	NA	NA	NA	NA	NA	NA	NA	NA	NA	NA	NA	NA	NA	NA	NA	NA	NA	NA	NA	NA	NA	NA	NA	NA	NA	NA	NA	NA	NA	NA	NA	NA	NA	NA	NA	NA	NA	NA	NA	NA	NA	NA	NA	NA	NA	NA
CDK3	NA	NA	NA	NA	NA	NA	NA	NA	NA	NA	NA	NA	NA	NA	NA	NA	NA	NA	NA	NA	NA	NA	NA	NA	NA	NA	NA	NA	NA	NA	NA	NA	NA	NA	NA	NA	NA	NA	NA	NA	NA	NA	NA	NA	NA	NA	NA	NA	NA
DYRK2	NA	NA	NA	NA	NA	NA	NA	NA	NA	NA	NA	NA	NA	NA	NA	NA	NA	NA	NA	NA	NA	NA	NA	NA	NA	NA	NA	NA	NA	NA	NA	NA	NA	NA	NA	NA	NA	NA	NA	NA	NA	NA	NA	NA	NA	NA	NA	NA	NA
CSNK1D	NA	NA	NA	NA	NA	NA	NA	NA	NA	NA	NA	NA	NA	NA	NA	NA	NA	NA	NA	NA	NA	NA	NA	NA	NA	NA	NA	NA	NA	NA	NA	NA	NA	NA	NA	NA	NA	NA	NA	NA	NA	NA	NA	NA	NA	NA	NA	NA	NA
MELK	NA	NA	NA	NA	NA	NA	NA	NA	NA	NA	NA	NA	NA	NA	NA	NA	NA	NA	NA	NA	NA	NA	NA	NA	NA	NA	NA	NA	NA	NA	NA	NA	NA	NA	NA	NA	NA	NA	NA	NA	NA	NA	NA	NA	NA	NA	NA	NA	NA
CDK9	NA	NA	NA	NA	NA	NA	NA	NA	NA	NA	NA	NA	NA	NA	NA	NA	NA	NA	NA	NA	NA	NA	NA	NA	NA	NA	NA	NA	NA	NA	NA	NA	NA	NA	NA	NA	NA	NA	NA	NA	NA	NA	NA	NA	NA	NA	NA	NA	NA
MET	NA	NA	NA	NA	NA	NA	NA	NA	NA	NA	NA	NA	NA	NA	NA	NA	NA	NA	NA	NA	NA	NA	NA	NA	NA	NA	NA	NA	NA	NA	NA	NA	NA	NA	NA	NA	NA	NA	NA	NA	NA	NA	NA	NA	NA	NA	NA	NA	NA
KSR1	NA	NA	NA	NA	NA	NA	NA	NA	NA	NA	NA	NA	NA	NA	NA	NA	NA	NA	NA	NA	NA	NA	NA	NA	NA	NA	NA	NA	NA	NA	NA	NA	NA	NA	NA	NA	NA	NA	NA	NA	NA	NA	NA	NA	NA	NA	NA	NA	NA
TTK	NA	NA	NA	NA	NA	NA	NA	NA	NA	NA	NA	NA	NA	NA	NA	NA	NA	NA	NA	NA	NA	NA	NA	NA	NA	NA	NA	NA	NA	NA	NA	NA	NA	NA	NA	NA	NA	NA	NA	NA	NA	NA	NA	NA	NA	NA	NA	NA	NA
CHUK	NA	NA	NA	NA	NA	NA	NA	NA	NA	NA	NA	NA	NA	NA	NA	NA	NA	NA	NA	NA	NA	NA	NA	NA	NA	NA	NA	NA	NA	NA	NA	NA	NA	NA	NA	NA	NA	NA	NA	NA	NA	NA	NA	NA	NA	NA	NA	NA	NA
ROCK2	NA	NA	NA	NA	NA	NA	NA	NA	NA	NA	NA	NA	NA	NA	NA	NA	NA	NA	NA	NA	NA	NA	NA	NA	NA	NA	NA	NA	NA	NA	NA	NA	NA	NA	NA	NA	NA	NA	NA	NA	NA	NA	NA	NA	NA	NA	NA	NA	NA
RPS6KA2	NA	NA	NA	NA	NA	NA	NA	NA	NA	NA	NA	NA	NA	NA	NA	NA	NA	NA	NA	NA	NA	NA	NA	NA	NA	NA	NA	NA	NA	NA	NA	NA	NA	NA	NA	NA	NA	NA	NA	NA	NA	NA	NA	NA	NA	NA	NA	NA	NA
IKBKE	NA	NA	NA	NA	NA	NA	NA	NA	NA	NA	NA	NA	NA	NA	NA	NA	NA	NA	NA	NA	NA	NA	NA	NA	NA	NA	NA	NA	NA	NA	NA	NA	NA	NA	NA	NA	NA	NA	NA	NA	NA	NA	NA	NA	NA	NA	NA	NA	NA
MAPKAPK5	NA	NA	NA	NA	NA	NA	NA	NA	NA	NA	NA	NA	NA	NA	NA	NA	NA	NA	NA	NA	NA	NA	NA	NA	NA	NA	NA	NA	NA	NA	NA	NA	NA	NA	NA	NA	NA	NA	NA	NA	NA	NA	NA	NA	NA	NA	NA	NA	NA
MARK3	NA	NA	NA	NA	NA	NA	NA	NA	NA	NA	NA	NA	NA	NA	NA	NA	NA	NA	NA	NA	NA	NA	NA	NA	NA	NA	NA	NA	NA	NA	NA	NA	NA	NA	NA	NA	NA	NA	NA	NA	NA	NA	NA	NA	NA	NA	NA	NA	NA
CSNK1E	NA	NA	NA	NA	NA	NA	NA	NA	NA	NA	NA	NA	NA	NA	NA	NA	NA	NA	NA	NA	NA	NA	NA	NA	NA	NA	NA	NA	NA	NA	NA	NA	NA	NA	NA	NA	NA	NA	NA	NA	NA	NA	NA	NA	NA	NA	NA	NA	NA
MAPK12	NA	NA	NA	NA	NA	NA	NA	NA	NA	NA	NA	NA	NA	NA	NA	NA	NA	NA	NA	NA	NA	NA	NA	NA	NA	NA	NA	NA	NA	NA	NA	NA	NA	NA	NA	NA	NA	NA	NA	NA	NA	NA	NA	NA	NA	NA	NA	NA	NA
GSK3A	NA	NA	NA	NA	NA	NA	NA	NA	NA	NA	NA	NA	NA	NA	NA	NA	NA	NA	NA	NA	NA	NA	NA	NA	NA	NA	NA	NA	NA	NA	NA	NA	NA	NA	NA	NA	NA	NA	NA	NA	NA	NA	NA	NA	NA	NA	NA	NA	NA
LATS1	NA	NA	NA	NA	NA	NA	NA	NA	NA	NA	NA	NA	NA	NA	NA	NA	NA	NA	NA	NA	NA	NA	NA	NA	NA	NA	NA	NA	NA	NA	NA	NA	NA	NA	NA	NA	NA	NA	NA	NA	NA	NA	NA	NA	NA	NA	NA	NA	NA
STK3	NA	NA	NA	NA	NA	NA	NA	NA	NA	NA	NA	NA	NA	NA	NA	NA	NA	NA	NA	NA	NA	NA	NA	NA	NA	NA	NA	NA	NA	NA	NA	NA	NA	NA	NA	NA	NA	NA	NA	NA	NA	NA	NA	NA	NA	NA	NA	NA	NA
CAMK1	NA	NA	NA	NA	NA	NA	NA	NA	NA	NA	NA	NA	NA	NA	NA	NA	NA	NA	NA	NA	NA	NA	NA	NA	NA	NA	NA	NA	NA	NA	NA	NA	NA	NA	NA	NA	NA	NA	NA	NA	NA	NA	NA	NA	NA	NA	NA	NA	NA
EPHA2	NA	NA	NA	NA	NA	NA	NA	NA	NA	NA	NA	NA	NA	NA	NA	NA	NA	NA	NA	NA	NA	NA	NA	NA	NA	NA	NA	NA	NA	NA	NA	NA	NA	NA	NA	NA	NA	NA	NA	NA	NA	NA	NA	NA	NA	NA	NA	NA	NA
MAP3K3	NA	NA	NA	NA	NA	NA	NA	NA	NA	NA	NA	NA	NA	NA	NA	NA	NA	NA	NA	NA	NA	NA	NA	NA	NA	NA	NA	NA	NA	NA	NA	NA	NA	NA	NA	NA	NA	NA	NA	NA	NA	NA	NA	NA	NA	NA	NA	NA	NA
MAP3K7	NA	NA	NA	NA	NA	NA	NA	NA	NA	NA	NA	NA	NA	NA	NA	NA	NA	NA	NA	NA	NA	NA	NA	NA	NA	NA	NA	NA	NA	NA	NA	NA	NA	NA	NA	NA	NA	NA	NA	NA	NA	NA	NA	NA	NA	NA	NA	NA	NA
MAP2K4	NA	NA	NA	NA	NA	NA	NA	NA	NA	NA	NA	NA	NA	NA	NA	NA	NA	NA	NA	NA	NA	NA	NA	NA	NA	NA	NA	NA	NA	NA	NA	NA	NA	NA	NA	NA	NA	NA	NA	NA	NA	NA	NA	NA	NA	NA	NA	NA	NA
DAPK3	NA	NA	NA	NA	NA	NA	NA	NA	NA	NA	NA	NA	NA	NA	NA	NA	NA	NA	NA	NA	NA	NA	NA	NA	NA	NA	NA	NA	NA	NA	NA	NA	NA	NA	NA	NA	NA	NA	NA	NA	NA	NA	NA	NA	NA	NA	NA	NA	NA
ILK	NA	NA	NA	NA	NA	NA	NA	NA	NA	NA	NA	NA	NA	NA	NA	NA	NA	NA	NA	NA	NA	NA	NA	NA	NA	NA	NA	NA	NA	NA	NA	NA	NA	NA	NA	NA	NA	NA	NA	NA	NA	NA	NA	NA	NA	NA	NA	NA	NA
PKN1	NA	NA	NA	NA	NA	NA	NA	NA	NA	NA	NA	NA	NA	NA	NA	NA	NA	NA	NA	NA	NA	NA	NA	NA	NA	NA	NA	NA	NA	NA	NA	NA	NA	NA	NA	NA	NA	NA	NA	NA	NA	NA	NA	NA	NA	NA	NA	NA	NA
RPS6KB2	NA	NA	NA	NA	NA	NA	NA	NA	NA	NA	NA	NA	NA	NA	NA	NA	NA	NA	NA	NA	NA	NA	NA	NA	NA	NA	NA	NA	NA	NA	NA	NA	NA	NA	NA	NA	NA	NA	NA	NA	NA	NA	NA	NA	NA	NA	NA	NA	NA
MAP3K1	NA	NA	NA	NA	NA	NA	NA	NA	NA	NA	NA	NA	NA	NA	NA	NA	NA	NA	NA	NA	NA	NA	NA	NA	NA	NA	NA	NA	NA	NA	NA	NA	NA	NA	NA	NA	NA	NA	NA	NA	NA	NA	NA	NA	NA	NA	NA	NA	NA
RET	NA	NA	NA	NA	NA	NA	NA	NA	NA	NA	NA	NA	NA	NA	NA	NA	NA	NA	NA	NA	NA	NA	NA	NA	NA	NA	NA	NA	NA	NA	NA	NA	NA	NA	NA	NA	NA	NA	NA	NA	NA	NA	NA	NA	NA	NA	NA	NA	NA
BCR	NA	NA	NA	NA	NA	NA	NA	NA	NA	NA	NA	NA	NA	NA	NA	NA	NA	NA	NA	NA	NA	NA	NA	NA	NA	NA	NA	NA	NA	NA	NA	NA	NA	NA	NA	NA	NA	NA	NA	NA	NA	NA	NA	NA	NA	NA	NA	NA	NA
NLK	NA	NA	NA	NA	NA	NA	NA	NA	NA	NA	NA	NA	NA	NA	NA	NA	NA	NA	NA	NA	NA	NA	NA	NA	NA	NA	NA	NA	NA	NA	NA	NA	NA	NA	NA	NA	NA	NA	NA	NA	NA	NA	NA	NA	NA	NA	NA	NA	NA
CAMK4	NA	NA	NA	NA	NA	NA	NA	NA	NA	NA	NA	NA	NA	NA	NA	NA	NA	NA	NA	NA	NA	NA	NA	NA	NA	NA	NA	NA	NA	NA	NA	NA	NA	NA	NA	NA	NA	NA	NA	NA	NA	NA	NA	NA	NA	NA	NA	NA	NA
MAP3K8	NA	NA	NA	NA	NA	NA	NA	NA	NA	NA	NA	NA	NA	NA	NA	NA	NA	NA	NA	NA	NA	NA	NA	NA	NA	NA	NA	NA	NA	NA	NA	NA	NA	NA	NA	NA	NA	NA	NA	NA	NA	NA	NA	NA	NA	NA	NA	NA	NA
PKM	NA	NA	NA	NA	NA	NA	NA	NA	NA	NA	NA	NA	NA	NA	NA	NA	NA	NA	NA	NA	NA	NA	NA	NA	NA	NA	NA	NA	NA	NA	NA	NA	NA	NA	NA	NA	NA	NA	NA	NA	NA	NA	NA	NA	NA	NA	NA	NA	NA
HCK	NA	NA	NA	NA	NA	NA	NA	NA	NA	NA	NA	NA	NA	NA	NA	NA	NA	NA	NA	NA	NA	NA	NA	NA	NA	NA	NA	NA	NA	NA	NA	NA	NA	NA	NA	NA	NA	NA	NA	NA	NA	NA	NA	NA	NA	NA	NA	NA	NA
LYN	NA	NA	NA	NA	NA	NA	NA	NA	NA	NA	NA	NA	NA	NA	NA	NA	NA	NA	NA	NA	NA	NA	NA	NA	NA	NA	NA	NA	NA	NA	NA	NA	NA	NA	NA	NA	NA	NA	NA	NA	NA	NA	NA	NA	NA	NA	NA	NA	NA
BLK	NA	NA	NA	NA	NA	NA	NA	NA	NA	NA	NA	NA	NA	NA	NA	NA	NA	NA	NA	NA	NA	NA	NA	NA	NA	NA	NA	NA	NA	NA	NA	NA	NA	NA	NA	NA	NA	NA	NA	NA	NA	NA	NA	NA	NA	NA	NA	NA	NA
FGR	NA	NA	NA	NA	NA	NA	NA	NA	NA	NA	NA	NA	NA	NA	NA	NA	NA	NA	NA	NA	NA	NA	NA	NA	NA	NA	NA	NA	NA	NA	NA	NA	NA	NA	NA	NA	NA	NA	NA	NA	NA	NA	NA	NA	NA	NA	NA	NA	NA
YES1	NA	NA	NA	NA	NA	NA	NA	NA	NA	NA	NA	NA	NA	NA	NA	NA	NA	NA	NA	NA	NA	NA	NA	NA	NA	NA	NA	NA	NA	NA	NA	NA	NA	NA	NA	NA	NA	NA	NA	NA	NA	NA	NA	NA	NA	NA	NA	NA	NA
MAPK10	NA	NA	NA	NA	NA	NA	NA	NA	NA	NA	NA	NA	NA	NA	NA	NA	NA	NA	NA	NA	NA	NA	NA	NA	NA	NA	NA	NA	NA	NA	NA	NA	NA	NA	NA	NA	NA	NA	NA	NA	NA	NA	NA	NA	NA	NA	NA	NA	NA
GRK2	NA	NA	NA	NA	NA	NA	NA	NA	NA	NA	NA	NA	NA	NA	NA	NA	NA	NA	NA	NA	NA	NA	NA	NA	NA	NA	NA	NA	NA	NA	NA	NA	NA	NA	NA	NA	NA	NA	NA	NA	NA	NA	NA	NA	NA	NA	NA	NA	NA
AXL	NA	NA	NA	NA	NA	NA	NA	NA	NA	NA	NA	NA	NA	NA	NA	NA	NA	NA	NA	NA	NA	NA	NA	NA	NA	NA	NA	NA	NA	NA	NA	NA	NA	NA	NA	NA	NA	NA	NA	NA	NA	NA	NA	NA	NA	NA	NA	NA	NA
PDPK1	NA	NA	NA	NA	NA	NA	NA	NA	NA	NA	NA	NA	NA	NA	NA	NA	NA	NA	NA	NA	NA	NA	NA	NA	NA	NA	NA	NA	NA	NA	NA	NA	NA	NA	NA	NA	NA	NA	NA	NA	NA	NA	NA	NA	NA	NA	NA	NA	NA
FER	NA	NA	NA	NA	NA	NA	NA	NA	NA	NA	NA	NA	NA	NA	NA	NA	NA	NA	NA	NA	NA	NA	NA	NA	NA	NA	NA	NA	NA	NA	NA	NA	NA	NA	NA	NA	NA	NA	NA	NA	NA	NA	NA	NA	NA	NA	NA	NA	NA
FGFR3	NA	NA	NA	NA	NA	NA	NA	NA	NA	NA	NA	NA	NA	NA	NA	NA	NA	NA	NA	NA	NA	NA	NA	NA	NA	NA	NA	NA	NA	NA	NA	NA	NA	NA	NA	NA	NA	NA	NA	NA	NA	NA	NA	NA	NA	NA	NA	NA	NA
DAPK1	NA	NA	NA	NA	NA	NA	NA	NA	NA	NA	NA	NA	NA	NA	NA	NA	NA	NA	NA	NA	NA	NA	NA	NA	NA	NA	NA	NA	NA	NA	NA	NA	NA	NA	NA	NA	NA	NA	NA	NA	NA	NA	NA	NA	NA	NA	NA	NA	NA
STK11	NA	NA	NA	NA	NA	NA	NA	NA	NA	NA	NA	NA	NA	NA	NA	NA	NA	NA	NA	NA	NA	NA	NA	NA	NA	NA	NA	NA	NA	NA	NA	NA	NA	NA	NA	NA	NA	NA	NA	NA	NA	NA	NA	NA	NA	NA	NA	NA	NA
MAP3K5	NA	NA	NA	NA	NA	NA	NA	NA	NA	NA	NA	NA	NA	NA	NA	NA	NA	NA	NA	NA	NA	NA	NA	NA	NA	NA	NA	NA	NA	NA	NA	NA	NA	NA	NA	NA	NA	NA	NA	NA	NA	NA	NA	NA	NA	NA	NA	NA	NA
MAP2K3	NA	NA	NA	NA	NA	NA	NA	NA	NA	NA	NA	NA	NA	NA	NA	NA	NA	NA	NA	NA	NA	NA	NA	NA	NA	NA	NA	NA	NA	NA	NA	NA	NA	NA	NA	NA	NA	NA	NA	NA	NA	NA	NA	NA	NA	NA	NA	NA	NA
MAP2K6	NA	NA	NA	NA	NA	NA	NA	NA	NA	NA	NA	NA	NA	NA	NA	NA	NA	NA	NA	NA	NA	NA	NA	NA	NA	NA	NA	NA	NA	NA	NA	NA	NA	NA	NA	NA	NA	NA	NA	NA	NA	NA	NA	NA	NA	NA	NA	NA	NA
MAPKAPK3	NA	NA	NA	NA	NA	NA	NA	NA	NA	NA	NA	NA	NA	NA	NA	NA	NA	NA	NA	NA	NA	NA	NA	NA	NA	NA	NA	NA	NA	NA	NA	NA	NA	NA	NA	NA	NA	NA	NA	NA	NA	NA	NA	NA	NA	NA	NA	NA	NA
MARK1	NA	NA	NA	NA	NA	NA	NA	NA	NA	NA	NA	NA	NA	NA	NA	NA	NA	NA	NA	NA	NA	NA	NA	NA	NA	NA	NA	NA	NA	NA	NA	NA	NA	NA	NA	NA	NA	NA	NA	NA	NA	NA	NA	NA	NA	NA	NA	NA	NA
NUAK1	NA	NA	NA	NA	NA	NA	NA	NA	NA	NA	NA	NA	NA	NA	NA	NA	NA	NA	NA	NA	NA	NA	NA	NA	NA	NA	NA	NA	NA	NA	NA	NA	NA	NA	NA	NA	NA	NA	NA	NA	NA	NA	NA	NA	NA	NA	NA	NA	NA
TAOK2	NA	NA	NA	NA	NA	NA	NA	NA	NA	NA	NA	NA	NA	NA	NA	NA	NA	NA	NA	NA	NA	NA	NA	NA	NA	NA	NA	NA	NA	NA	NA	NA	NA	NA	NA	NA	NA	NA	NA	NA	NA	NA	NA	NA	NA	NA	NA	NA	NA
UHMK1	NA	NA	NA	NA	NA	NA	NA	NA	NA	NA	NA	NA	NA	NA	NA	NA	NA	NA	NA	NA	NA	NA	NA	NA	NA	NA	NA	NA	NA	NA	NA	NA	NA	NA	NA	NA	NA	NA	NA	NA	NA	NA	NA	NA	NA	NA	NA	NA	NA
MAP3K11	NA	NA	NA	NA	NA	NA	NA	NA	NA	NA	NA	NA	NA	NA	NA	NA	NA	NA	NA	NA	NA	NA	NA	NA	NA	NA	NA	NA	NA	NA	NA	NA	NA	NA	NA	NA	NA	NA	NA	NA	NA	NA	NA	NA	NA	NA	NA	NA	NA
MAP3K12	NA	NA	NA	NA	NA	NA	NA	NA	NA	NA	NA	NA	NA	NA	NA	NA	NA	NA	NA	NA	NA	NA	NA	NA	NA	NA	NA	NA	NA	NA	NA	NA	NA	NA	NA	NA	NA	NA	NA	NA	NA	NA	NA	NA	NA	NA	NA	NA	NA
CAMK2D	NA	NA	NA	NA	NA	NA	NA	NA	NA	NA	NA	NA	NA	NA	NA	NA	NA	NA	NA	NA	NA	NA	NA	NA	NA	NA	NA	NA	NA	NA	NA	NA	NA	NA	NA	NA	NA	NA	NA	NA	NA	NA	NA	NA	NA	NA	NA	NA	NA
NEK2	NA	NA	NA	NA	NA	NA	NA	NA	NA	NA	NA	NA	NA	NA	NA	NA	NA	NA	NA	NA	NA	NA	NA	NA	NA	NA	NA	NA	NA	NA	NA	NA	NA	NA	NA	NA	NA	NA	NA	NA	NA	NA	NA	NA	NA	NA	NA	NA	NA
STK38	NA	NA	NA	NA	NA	NA	NA	NA	NA	NA	NA	NA	NA	NA	NA	NA	NA	NA	NA	NA	NA	NA	NA	NA	NA	NA	NA	NA	NA	NA	NA	NA	NA	NA	NA	NA	NA	NA	NA	NA	NA	NA	NA	NA	NA	NA	NA	NA	NA
PRKD2	NA	NA	NA	NA	NA	NA	NA	NA	NA	NA	NA	NA	NA	NA	NA	NA	NA	NA	NA	NA	NA	NA	NA	NA	NA	NA	NA	NA	NA	NA	NA	NA	NA	NA	NA	NA	NA	NA	NA	NA	NA	NA	NA	NA	NA	NA	NA	NA	NA
EIF2AK2	NA	NA	NA	NA	NA	NA	NA	NA	NA	NA	NA	NA	NA	NA	NA	NA	NA	NA	NA	NA	NA	NA	NA	NA	NA	NA	NA	NA	NA	NA	NA	NA	NA	NA	NA	NA	NA	NA	NA	NA	NA	NA	NA	NA	NA	NA	NA	NA	NA
RPS6KA4	NA	NA	NA	NA	NA	NA	NA	NA	NA	NA	NA	NA	NA	NA	NA	NA	NA	NA	NA	NA	NA	NA	NA	NA	NA	NA	NA	NA	NA	NA	NA	NA	NA	NA	NA	NA	NA	NA	NA	NA	NA	NA	NA	NA	NA	NA	NA	NA	NA
IRAK4	NA	NA	NA	NA	NA	NA	NA	NA	NA	NA	NA	NA	NA	NA	NA	NA	NA	NA	NA	NA	NA	NA	NA	NA	NA	NA	NA	NA	NA	NA	NA	NA	NA	NA	NA	NA	NA	NA	NA	NA	NA	NA	NA	NA	NA	NA	NA	NA	NA
LRRK2	NA	NA	NA	NA	NA	NA	NA	NA	NA	NA	NA	NA	NA	NA	NA	NA	NA	NA	NA	NA	NA	NA	NA	NA	NA	NA	NA	NA	NA	NA	NA	NA	NA	NA	NA	NA	NA	NA	NA	NA	NA	NA	NA	NA	NA	NA	NA	NA	NA
CSK	NA	NA	NA	NA	NA	NA	NA	NA	NA	NA	NA	NA	NA	NA	NA	NA	NA	NA	NA	NA	NA	NA	NA	NA	NA	NA	NA	NA	NA	NA	NA	NA	NA	NA	NA	NA	NA	NA	NA	NA	NA	NA	NA	NA	NA	NA	NA	NA	NA
TAF1	NA	NA	NA	NA	NA	NA	NA	NA	NA	NA	NA	NA	NA	NA	NA	NA	NA	NA	NA	NA	NA	NA	NA	NA	NA	NA	NA	NA	NA	NA	NA	NA	NA	NA	NA	NA	NA	NA	NA	NA	NA	NA	NA	NA	NA	NA	NA	NA	NA
ROS1	NA	NA	NA	NA	NA	NA	NA	NA	NA	NA	NA	NA	NA	NA	NA	NA	NA	NA	NA	NA	NA	NA	NA	NA	NA	NA	NA	NA	NA	NA	NA	NA	NA	NA	NA	NA	NA	NA	NA	NA	NA	NA	NA	NA	NA	NA	NA	NA	NA
PDK2	NA	NA	NA	NA	NA	NA	NA	NA	NA	NA	NA	NA	NA	NA	NA	NA	NA	NA	NA	NA	NA	NA	NA	NA	NA	NA	NA	NA	NA	NA	NA	NA	NA	NA	NA	NA	NA	NA	NA	NA	NA	NA	NA	NA	NA	NA	NA	NA	NA
FLT3	NA	NA	NA	NA	NA	NA	NA	NA	NA	NA	NA	NA	NA	NA	NA	NA	NA	NA	NA	NA	NA	NA	NA	NA	NA	NA	NA	NA	NA	NA	NA	NA	NA	NA	NA	NA	NA	NA	NA	NA	NA	NA	NA	NA	NA	NA	NA	NA	NA
WNK4	NA	NA	NA	NA	NA	NA	NA	NA	NA	NA	NA	NA	NA	NA	NA	NA	NA	NA	NA	NA	NA	NA	NA	NA	NA	NA	NA	NA	NA	NA	NA	NA	NA	NA	NA	NA	NA	NA	NA	NA	NA	NA	NA	NA	NA	NA	NA	NA	NA
ERBB2	NA	NA	NA	NA	NA	NA	NA	NA	NA	NA	NA	NA	NA	NA	NA	NA	NA	NA	NA	NA	NA	NA	NA	NA	NA	NA	NA	NA	NA	NA	NA	NA	NA	NA	NA	NA	NA	NA	NA	NA	NA	NA	NA	NA	NA	NA	NA	NA	NA
LATS2	NA	NA	NA	NA	NA	NA	NA	NA	NA	NA	NA	NA	NA	NA	NA	NA	NA	NA	NA	NA	NA	NA	NA	NA	NA	NA	NA	NA	NA	NA	NA	NA	NA	NA	NA	NA	NA	NA	NA	NA	NA	NA	NA	NA	NA	NA	NA	NA	NA
CAMKK2	NA	NA	NA	NA	NA	NA	NA	NA	NA	NA	NA	NA	NA	NA	NA	NA	NA	NA	NA	NA	NA	NA	NA	NA	NA	NA	NA	NA	NA	NA	NA	NA	NA	NA	NA	NA	NA	NA	NA	NA	NA	NA	NA	NA	NA	NA	NA	NA	NA
ZAP70	NA	NA	NA	NA	NA	NA	NA	NA	NA	NA	NA	NA	NA	NA	NA	NA	NA	NA	NA	NA	NA	NA	NA	NA	NA	NA	NA	NA	NA	NA	NA	NA	NA	NA	NA	NA	NA	NA	NA	NA	NA	NA	NA	NA	NA	NA	NA	NA	NA
EEF2K	NA	NA	NA	NA	NA	NA	NA	NA	NA	NA	NA	NA	NA	NA	NA	NA	NA	NA	NA	NA	NA	NA	NA	NA	NA	NA	NA	NA	NA	NA	NA	NA	NA	NA	NA	NA	NA	NA	NA	NA	NA	NA	NA	NA	NA	NA	NA	NA	NA
CDK16	NA	NA	NA	NA	NA	NA	NA	NA	NA	NA	NA	NA	NA	NA	NA	NA	NA	NA	NA	NA	NA	NA	NA	NA	NA	NA	NA	NA	NA	NA	NA	NA	NA	NA	NA	NA	NA	NA	NA	NA	NA	NA	NA	NA	NA	NA	NA	NA	NA
FLT4	NA	NA	NA	NA	NA	NA	NA	NA	NA	NA	NA	NA	NA	NA	NA	NA	NA	NA	NA	NA	NA	NA	NA	NA	NA	NA	NA	NA	NA	NA	NA	NA	NA	NA	NA	NA	NA	NA	NA	NA	NA	NA	NA	NA	NA	NA	NA	NA	NA
ULK1	NA	NA	NA	NA	NA	NA	NA	NA	NA	NA	NA	NA	NA	NA	NA	NA	NA	NA	NA	NA	NA	NA	NA	NA	NA	NA	NA	NA	NA	NA	NA	NA	NA	NA	NA	NA	NA	NA	NA	NA	NA	NA	NA	NA	NA	NA	NA	NA	NA
STK39	NA	NA	NA	NA	NA	NA	NA	NA	NA	NA	NA	NA	NA	NA	NA	NA	NA	NA	NA	NA	NA	NA	NA	NA	NA	NA	NA	NA	NA	NA	NA	NA	NA	NA	NA	NA	NA	NA	NA	NA	NA	NA	NA	NA	NA	NA	NA	NA	NA
WNK1	NA	NA	NA	NA	NA	NA	NA	NA	NA	NA	NA	NA	NA	NA	NA	NA	NA	NA	NA	NA	NA	NA	NA	NA	NA	NA	NA	NA	NA	NA	NA	NA	NA	NA	NA	NA	NA	NA	NA	NA	NA	NA	NA	NA	NA	NA	NA	NA	NA
WNK2	NA	NA	NA	NA	NA	NA	NA	NA	NA	NA	NA	NA	NA	NA	NA	NA	NA	NA	NA	NA	NA	NA	NA	NA	NA	NA	NA	NA	NA	NA	NA	NA	NA	NA	NA	NA	NA	NA	NA	NA	NA	NA	NA	NA	NA	NA	NA	NA	NA
PDK3	NA	NA	NA	NA	NA	NA	NA	NA	NA	NA	NA	NA	NA	NA	NA	NA	NA	NA	NA	NA	NA	NA	NA	NA	NA	NA	NA	NA	NA	NA	NA	NA	NA	NA	NA	NA	NA	NA	NA	NA	NA	NA	NA	NA	NA	NA	NA	NA	NA
PDK4	NA	NA	NA	NA	NA	NA	NA	NA	NA	NA	NA	NA	NA	NA	NA	NA	NA	NA	NA	NA	NA	NA	NA	NA	NA	NA	NA	NA	NA	NA	NA	NA	NA	NA	NA	NA	NA	NA	NA	NA	NA	NA	NA	NA	NA	NA	NA	NA	NA
TTBK1	NA	NA	NA	NA	NA	NA	NA	NA	NA	NA	NA	NA	NA	NA	NA	NA	NA	NA	NA	NA	NA	NA	NA	NA	NA	NA	NA	NA	NA	NA	NA	NA	NA	NA	NA	NA	NA	NA	NA	NA	NA	NA	NA	NA	NA	NA	NA	NA	NA
VRK1	NA	NA	NA	NA	NA	NA	NA	NA	NA	NA	NA	NA	NA	NA	NA	NA	NA	NA	NA	NA	NA	NA	NA	NA	NA	NA	NA	NA	NA	NA	NA	NA	NA	NA	NA	NA	NA	NA	NA	NA	NA	NA	NA	NA	NA	NA	NA	NA	NA
GRK6	NA	NA	NA	NA	NA	NA	NA	NA	NA	NA	NA	NA	NA	NA	NA	NA	NA	NA	NA	NA	NA	NA	NA	NA	NA	NA	NA	NA	NA	NA	NA	NA	NA	NA	NA	NA	NA	NA	NA	NA	NA	NA	NA	NA	NA	NA	NA	NA	NA
BTK	NA	NA	NA	NA	NA	NA	NA	NA	NA	NA	NA	NA	NA	NA	NA	NA	NA	NA	NA	NA	NA	NA	NA	NA	NA	NA	NA	NA	NA	NA	NA	NA	NA	NA	NA	NA	NA	NA	NA	NA	NA	NA	NA	NA	NA	NA	NA	NA	NA
PLK3	NA	NA	NA	NA	NA	NA	NA	NA	NA	NA	NA	NA	NA	NA	NA	NA	NA	NA	NA	NA	NA	NA	NA	NA	NA	NA	NA	NA	NA	NA	NA	NA	NA	NA	NA	NA	NA	NA	NA	NA	NA	NA	NA	NA	NA	NA	NA	NA	NA
MKNK1	NA	NA	NA	NA	NA	NA	NA	NA	NA	NA	NA	NA	NA	NA	NA	NA	NA	NA	NA	NA	NA	NA	NA	NA	NA	NA	NA	NA	NA	NA	NA	NA	NA	NA	NA	NA	NA	NA	NA	NA	NA	NA	NA	NA	NA	NA	NA	NA	NA
SRPK1	NA	NA	NA	NA	NA	NA	NA	NA	NA	NA	NA	NA	NA	NA	NA	NA	NA	NA	NA	NA	NA	NA	NA	NA	NA	NA	NA	NA	NA	NA	NA	NA	NA	NA	NA	NA	NA	NA	NA	NA	NA	NA	NA	NA	NA	NA	NA	NA	NA
NEK6	NA	NA	NA	NA	NA	NA	NA	NA	NA	NA	NA	NA	NA	NA	NA	NA	NA	NA	NA	NA	NA	NA	NA	NA	NA	NA	NA	NA	NA	NA	NA	NA	NA	NA	NA	NA	NA	NA	NA	NA	NA	NA	NA	NA	NA	NA	NA	NA	NA
ALK	NA	NA	NA	NA	NA	NA	NA	NA	NA	NA	NA	NA	NA	NA	NA	NA	NA	NA	NA	NA	NA	NA	NA	NA	NA	NA	NA	NA	NA	NA	NA	NA	NA	NA	NA	NA	NA	NA	NA	NA	NA	NA	NA	NA	NA	NA	NA	NA	NA
BMX	NA	NA	NA	NA	NA	NA	NA	NA	NA	NA	NA	NA	NA	NA	NA	NA	NA	NA	NA	NA	NA	NA	NA	NA	NA	NA	NA	NA	NA	NA	NA	NA	NA	NA	NA	NA	NA	NA	NA	NA	NA	NA	NA	NA	NA	NA	NA	NA	NA
OXSR1	NA	NA	NA	NA	NA	NA	NA	NA	NA	NA	NA	NA	NA	NA	NA	NA	NA	NA	NA	NA	NA	NA	NA	NA	NA	NA	NA	NA	NA	NA	NA	NA	NA	NA	NA	NA	NA	NA	NA	NA	NA	NA	NA	NA	NA	NA	NA	NA	NA
GRK5	NA	NA	NA	NA	NA	NA	NA	NA	NA	NA	NA	NA	NA	NA	NA	NA	NA	NA	NA	NA	NA	NA	NA	NA	NA	NA	NA	NA	NA	NA	NA	NA	NA	NA	NA	NA	NA	NA	NA	NA	NA	NA	NA	NA	NA	NA	NA	NA	NA
HIPK1	NA	NA	NA	NA	NA	NA	NA	NA	NA	NA	NA	NA	NA	NA	NA	NA	NA	NA	NA	NA	NA	NA	NA	NA	NA	NA	NA	NA	NA	NA	NA	NA	NA	NA	NA	NA	NA	NA	NA	NA	NA	NA	NA	NA	NA	NA	NA	NA	NA
PTK6	NA	NA	NA	NA	NA	NA	NA	NA	NA	NA	NA	NA	NA	NA	NA	NA	NA	NA	NA	NA	NA	NA	NA	NA	NA	NA	NA	NA	NA	NA	NA	NA	NA	NA	NA	NA	NA	NA	NA	NA	NA	NA	NA	NA	NA	NA	NA	NA	NA
NEK9	NA	NA	NA	NA	NA	NA	NA	NA	NA	NA	NA	NA	NA	NA	NA	NA	NA	NA	NA	NA	NA	NA	NA	NA	NA	NA	NA	NA	NA	NA	NA	NA	NA	NA	NA	NA	NA	NA	NA	NA	NA	NA	NA	NA	NA	NA	NA	NA	NA
CHKA	NA	NA	NA	NA	NA	NA	NA	NA	NA	NA	NA	NA	NA	NA	NA	NA	NA	NA	NA	NA	NA	NA	NA	NA	NA	NA	NA	NA	NA	NA	NA	NA	NA	NA	NA	NA	NA	NA	NA	NA	NA	NA	NA	NA	NA	NA	NA	NA	NA
MAP2K7	NA	NA	NA	NA	NA	NA	NA	NA	NA	NA	NA	NA	NA	NA	NA	NA	NA	NA	NA	NA	NA	NA	NA	NA	NA	NA	NA	NA	NA	NA	NA	NA	NA	NA	NA	NA	NA	NA	NA	NA	NA	NA	NA	NA	NA	NA	NA	NA	NA
TNK2	NA	NA	NA	NA	NA	NA	NA	NA	NA	NA	NA	NA	NA	NA	NA	NA	NA	NA	NA	NA	NA	NA	NA	NA	NA	NA	NA	NA	NA	NA	NA	NA	NA	NA	NA	NA	NA	NA	NA	NA	NA	NA	NA	NA	NA	NA	NA	NA	NA
PLK2	NA	NA	NA	NA	NA	NA	NA	NA	NA	NA	NA	NA	NA	NA	NA	NA	NA	NA	NA	NA	NA	NA	NA	NA	NA	NA	NA	NA	NA	NA	NA	NA	NA	NA	NA	NA	NA	NA	NA	NA	NA	NA	NA	NA	NA	NA	NA	NA	NA
MYLK	NA	NA	NA	NA	NA	NA	NA	NA	NA	NA	NA	NA	NA	NA	NA	NA	NA	NA	NA	NA	NA	NA	NA	NA	NA	NA	NA	NA	NA	NA	NA	NA	NA	NA	NA	NA	NA	NA	NA	NA	NA	NA	NA	NA	NA	NA	NA	NA	NA
STK4	NA	NA	NA	NA	NA	NA	NA	NA	NA	NA	NA	NA	NA	NA	NA	NA	NA	NA	NA	NA	NA	NA	NA	NA	NA	NA	NA	NA	NA	NA	NA	NA	NA	NA	NA	NA	NA	NA	NA	NA	NA	NA	NA	NA	NA	NA	NA	NA	NA
MERTK	NA	NA	NA	NA	NA	NA	NA	NA	NA	NA	NA	NA	NA	NA	NA	NA	NA	NA	NA	NA	NA	NA	NA	NA	NA	NA	NA	NA	NA	NA	NA	NA	NA	NA	NA	NA	NA	NA	NA	NA	NA	NA	NA	NA	NA	NA	NA	NA	NA
PBK	NA	NA	NA	NA	NA	NA	NA	NA	NA	NA	NA	NA	NA	NA	NA	NA	NA	NA	NA	NA	NA	NA	NA	NA	NA	NA	NA	NA	NA	NA	NA	NA	NA	NA	NA	NA	NA	NA	NA	NA	NA	NA	NA	NA	NA	NA	NA	NA	NA
MAPK15	NA	NA	NA	NA	NA	NA	NA	NA	NA	NA	NA	NA	NA	NA	NA	NA	NA	NA	NA	NA	NA	NA	NA	NA	NA	NA	NA	NA	NA	NA	NA	NA	NA	NA	NA	NA	NA	NA	NA	NA	NA	NA	NA	NA	NA	NA	NA	NA	NA
PAK6	NA	NA	NA	NA	NA	NA	NA	NA	NA	NA	NA	NA	NA	NA	NA	NA	NA	NA	NA	NA	NA	NA	NA	NA	NA	NA	NA	NA	NA	NA	NA	NA	NA	NA	NA	NA	NA	NA	NA	NA	NA	NA	NA	NA	NA	NA	NA	NA	NA
TRPM7	NA	NA	NA	NA	NA	NA	NA	NA	NA	NA	NA	NA	NA	NA	NA	NA	NA	NA	NA	NA	NA	NA	NA	NA	NA	NA	NA	NA	NA	NA	NA	NA	NA	NA	NA	NA	NA	NA	NA	NA	NA	NA	NA	NA	NA	NA	NA	NA	NA
CLK1	NA	NA	NA	NA	NA	NA	NA	NA	NA	NA	NA	NA	NA	NA	NA	NA	NA	NA	NA	NA	NA	NA	NA	NA	NA	NA	NA	NA	NA	NA	NA	NA	NA	NA	NA	NA	NA	NA	NA	NA	NA	NA	NA	NA	NA	NA	NA	NA	NA
CLK2	NA	NA	NA	NA	NA	NA	NA	NA	NA	NA	NA	NA	NA	NA	NA	NA	NA	NA	NA	NA	NA	NA	NA	NA	NA	NA	NA	NA	NA	NA	NA	NA	NA	NA	NA	NA	NA	NA	NA	NA	NA	NA	NA	NA	NA	NA	NA	NA	NA
NUAK2	NA	NA	NA	NA	NA	NA	NA	NA	NA	NA	NA	NA	NA	NA	NA	NA	NA	NA	NA	NA	NA	NA	NA	NA	NA	NA	NA	NA	NA	NA	NA	NA	NA	NA	NA	NA	NA	NA	NA	NA	NA	NA	NA	NA	NA	NA	NA	NA	NA
PKMYT1	NA	NA	NA	NA	NA	NA	NA	NA	NA	NA	NA	NA	NA	NA	NA	NA	NA	NA	NA	NA	NA	NA	NA	NA	NA	NA	NA	NA	NA	NA	NA	NA	NA	NA	NA	NA	NA	NA	NA	NA	NA	NA	NA	NA	NA	NA	NA	NA	NA
WNK3	NA	NA	NA	NA	NA	NA	NA	NA	NA	NA	NA	NA	NA	NA	NA	NA	NA	NA	NA	NA	NA	NA	NA	NA	NA	NA	NA	NA	NA	NA	NA	NA	NA	NA	NA	NA	NA	NA	NA	NA	NA	NA	NA	NA	NA	NA	NA	NA	NA
CDK14	NA	NA	NA	NA	NA	NA	NA	NA	NA	NA	NA	NA	NA	NA	NA	NA	NA	NA	NA	NA	NA	NA	NA	NA	NA	NA	NA	NA	NA	NA	NA	NA	NA	NA	NA	NA	NA	NA	NA	NA	NA	NA	NA	NA	NA	NA	NA	NA	NA
MAP4K4	NA	NA	NA	NA	NA	NA	NA	NA	NA	NA	NA	NA	NA	NA	NA	NA	NA	NA	NA	NA	NA	NA	NA	NA	NA	NA	NA	NA	NA	NA	NA	NA	NA	NA	NA	NA	NA	NA	NA	NA	NA	NA	NA	NA	NA	NA	NA	NA	NA
MAP3K6	NA	NA	NA	NA	NA	NA	NA	NA	NA	NA	NA	NA	NA	NA	NA	NA	NA	NA	NA	NA	NA	NA	NA	NA	NA	NA	NA	NA	NA	NA	NA	NA	NA	NA	NA	NA	NA	NA	NA	NA	NA	NA	NA	NA	NA	NA	NA	NA	NA
WEE1	NA	NA	NA	NA	NA	NA	NA	NA	NA	NA	NA	NA	NA	NA	NA	NA	NA	NA	NA	NA	NA	NA	NA	NA	NA	NA	NA	NA	NA	NA	NA	NA	NA	NA	NA	NA	NA	NA	NA	NA	NA	NA	NA	NA	NA	NA	NA	NA	NA
MASTL	NA	NA	NA	NA	NA	NA	NA	NA	NA	NA	NA	NA	NA	NA	NA	NA	NA	NA	NA	NA	NA	NA	NA	NA	NA	NA	NA	NA	NA	NA	NA	NA	NA	NA	NA	NA	NA	NA	NA	NA	NA	NA	NA	NA	NA	NA	NA	NA	NA
DYRK1B	NA	NA	NA	NA	NA	NA	NA	NA	NA	NA	NA	NA	NA	NA	NA	NA	NA	NA	NA	NA	NA	NA	NA	NA	NA	NA	NA	NA	NA	NA	NA	NA	NA	NA	NA	NA	NA	NA	NA	NA	NA	NA	NA	NA	NA	NA	NA	NA	NA
MAP3K10	NA	NA	NA	NA	NA	NA	NA	NA	NA	NA	NA	NA	NA	NA	NA	NA	NA	NA	NA	NA	NA	NA	NA	NA	NA	NA	NA	NA	NA	NA	NA	NA	NA	NA	NA	NA	NA	NA	NA	NA	NA	NA	NA	NA	NA	NA	NA	NA	NA
MAP3K20	NA	NA	NA	NA	NA	NA	NA	NA	NA	NA	NA	NA	NA	NA	NA	NA	NA	NA	NA	NA	NA	NA	NA	NA	NA	NA	NA	NA	NA	NA	NA	NA	NA	NA	NA	NA	NA	NA	NA	NA	NA	NA	NA	NA	NA	NA	NA	NA	NA
SIK2	NA	NA	NA	NA	NA	NA	NA	NA	NA	NA	NA	NA	NA	NA	NA	NA	NA	NA	NA	NA	NA	NA	NA	NA	NA	NA	NA	NA	NA	NA	NA	NA	NA	NA	NA	NA	NA	NA	NA	NA	NA	NA	NA	NA	NA	NA	NA	NA	NA
SIK1	NA	NA	NA	NA	NA	NA	NA	NA	NA	NA	NA	NA	NA	NA	NA	NA	NA	NA	NA	NA	NA	NA	NA	NA	NA	NA	NA	NA	NA	NA	NA	NA	NA	NA	NA	NA	NA	NA	NA	NA	NA	NA	NA	NA	NA	NA	NA	NA	NA
BRSK2	NA	NA	NA	NA	NA	NA	NA	NA	NA	NA	NA	NA	NA	NA	NA	NA	NA	NA	NA	NA	NA	NA	NA	NA	NA	NA	NA	NA	NA	NA	NA	NA	NA	NA	NA	NA	NA	NA	NA	NA	NA	NA	NA	NA	NA	NA	NA	NA	NA
CAMKK1	NA	NA	NA	NA	NA	NA	NA	NA	NA	NA	NA	NA	NA	NA	NA	NA	NA	NA	NA	NA	NA	NA	NA	NA	NA	NA	NA	NA	NA	NA	NA	NA	NA	NA	NA	NA	NA	NA	NA	NA	NA	NA	NA	NA	NA	NA	NA	NA	NA
CDC42BPA	NA	NA	NA	NA	NA	NA	NA	NA	NA	NA	NA	NA	NA	NA	NA	NA	NA	NA	NA	NA	NA	NA	NA	NA	NA	NA	NA	NA	NA	NA	NA	NA	NA	NA	NA	NA	NA	NA	NA	NA	NA	NA	NA	NA	NA	NA	NA	NA	NA
PIK3CA	NA	NA	NA	NA	NA	NA	NA	NA	NA	NA	NA	NA	NA	NA	NA	NA	NA	NA	NA	NA	NA	NA	NA	NA	NA	NA	NA	NA	NA	NA	NA	NA	NA	NA	NA	NA	NA	NA	NA	NA	NA	NA	NA	NA	NA	NA	NA	NA	NA
[truncated: 931 more columns]

## Sheet: TFs
TF	01CO005	01CO006	01CO008	01CO013	01CO014	01CO015	01CO019	01CO022	05CO002	05CO003	05CO006	05CO011	05CO015	05CO020	05CO026	05CO028	05CO029	05CO032	05CO033	05CO034	05CO035	05CO037	05CO039	05CO041	05CO044	05CO045	05CO047	05CO048	05CO049	05CO050	05CO053	05CO054	06CO001	06CO002	09CO005	09CO006	09CO008	09CO011	09CO013	09CO014	09CO015	09CO018	09CO019	09CO022	11CO005	11CO007	11CO008	11CO010	11CO018
AHR	-0.873662	1.57561	-0.95479	2.58161	-6.1304	-2.95198	-1.81685	-5.72615	7.60744	2.1295	-2.44216	3.02369	-0.941256	3.50021	1.57502	-4.51057	-3.62576	-4.57298	0.0797397	1.43213	4.1422	2.18521	-4.58562	-2.2338	0.651156	-3.02352	-1.57866	-2.32355	-0.323675	-5.69898	-4.73469	-5.42198	0.0653242	4.1753	2.41545	-2.7831	1.73743	-0.485615	1.94485	2.69181	-1.534	-3.1042	-4.46972	-2.94207	0.803787	-4.43199	-2.06671	1.31651	2.47644
AR	0.7732	-0.702559	0.267224	1.33889	0.428982	-0.516235	1.76476	-0.025276	-0.608701	1.59782	-0.952159	0.6599	0.723629	1.03629	0.8798	-0.639023	0.377261	-1.02055	0.421863	-3.04476	1.04047	2.40777	0.291201	-1.34836	1.56271	0.00810186	0.167814	-1.51328	0.587669	-0.536035	0.971296	0.708422	-0.0839434	-0.747702	0.939645	-1.09182	0.642333	-0.853015	1.86858	-1.46661	-0.331973	-2.81525	-2.543	0.11158	1.75523	-1.7726	-2.15103	0.172944	1.89991
ARID1A	2.43947	0.631593	0.65059	3.62501	-3.8551	-4.48377	-1.22385	-2.72043	2.38614	3.92878	0.305219	3.2888	-1.76008	4.85426	1.55757	-5.72424	-4.62876	-5.24589	-4.94721	-0.544098	3.44811	0.011412	-0.58212	0.290644	3.69289	-6.29731	1.87264	-3.89475	1.34873	-0.981141	-5.12204	-0.130604	2.14278	0.138586	2.80297	-4.73216	2.86294	1.64442	1.41173	2.11249	-3.04682	-5.51605	-4.68232	-1.76035	0.747262	-3.40673	-6.93604	2.789	3.77755
ARID1B	-0.419008	1.95574	3.10995	3.69415	-5.26693	-3.61871	0.305441	-1.87359	3.88941	2.45717	-0.0708986	3.97217	-2.76337	2.32631	1.32165	-4.22474	-4.98294	-4.96711	-3.48118	2.0362	3.28867	0.993749	1.23645	-1.04712	0.629521	-4.87411	2.02439	-2.82953	1.00416	-3.25066	-4.4656	-2.19091	-0.643176	0.522327	3.74113	-3.18368	2.91689	1.89502	1.83625	2.80094	-2.23512	-4.15912	-4.02943	-0.895423	-1.59998	-3.30988	-5.15948	0.559858	2.02369
ARID2	-2.85921	1.51982	3.90483	0.884794	-3.3954	-4.08466	-0.714338	0.180635	2.5383	2.38897	2.81013	2.50004	-0.714026	1.49396	0.0870464	-1.86669	-2.68107	-2.95233	-1.21001	0.492845	1.06382	2.3445	1.92781	0.679771	1.39952	-3.06727	0.5918	-1.55593	-1.04004	-2.67454	-3.84112	-2.72924	-1.20141	0.986057	3.20461	-1.16805	1.90703	0.276028	0.125122	-0.283918	-3.99987	-2.74991	-1.8957	0.0989873	-4.58954	0.435735	-2.38929	-3.02183	0.945095
ARID3A	-0.313434	-1.16674	-0.436285	3.61459	-2.87523	-4.86886	-0.516433	-2.90435	1.38907	2.97208	0.358086	1.87843	0.68918	2.97963	-0.71185	-4.55309	-3.59276	-4.34689	-0.95588	-1.50143	2.52625	0.424824	0.114002	1.55197	3.51469	-2.99298	-0.134272	-3.20421	0.984206	-2.41904	-3.81359	-1.03133	0.758286	-0.0572287	-0.31061	-3.64496	0.536034	-0.468432	1.36263	1.18631	0.0701607	-2.74769	-2.81602	-0.217444	0.764047	-3.88041	-4.03917	1.85093	3.66845
ARNT	-1.08557	2.65688	2.54402	2.95398	-5.22918	-3.51031	-0.426211	-2.79728	6.71789	2.80371	-0.383056	1.44258	-2.33358	3.05967	0.472402	-3.7329	-3.19504	-4.38428	-0.76639	1.1294	5.29024	3.01696	-1.88878	-3.01537	-0.232179	-3.82692	-1.02132	-3.08549	0.231194	-5.12269	-3.93117	-4.53076	-1.79419	2.8664	3.77871	-1.67875	3.85994	-0.284331	2.54478	2.12936	-2.62477	-3.16754	-4.0515	-0.215423	0.904072	-3.90546	-4.05843	0.0780086	1.97573
ARNTL	0.538957	-1.71103	1.08662	1.47288	-2.71687	-2.65399	0.420132	0.571253	1.45227	0.916901	0.597227	0.763025	-1.53476	2.01087	-0.933951	-2.13222	-2.41998	-2.77104	-0.0434324	0.609582	4.6218	0.253331	1.37814	-1.34303	3.55078	-2.84186	-0.0508408	-2.12371	0.0722394	-1.38882	-1.86459	-1.49818	0.792397	2.51834	1.17601	-1.54081	1.99279	-1.53516	0.656881	0.501923	-1.14658	-3.29447	-1.56581	0.766598	-0.617293	-2.13521	-1.70385	-0.964868	2.10209
ASCL1	2.53268	-1.33277	0.436181	1.98276	-2.46714	-2.27218	1.20562	-2.58583	2.79553	2.5633	-1.27646	1.9153	-3.1197	3.98003	2.36739	-4.08182	-3.16558	-4.6025	-5.22988	0.173664	4.08969	0.09	0.0617379	-2.43764	1.08285	-4.07012	-0.000528668	-4.78666	0.160347	-1.06792	-3.4715	-0.176084	0.53582	-1.31343	3.31096	-3.35866	1.27952	2.62357	3.83957	1.11837	-1.97889	-3.56381	-2.08616	0.555835	2.92586	-3.78497	-3.41941	3.13056	2.33529
ATF1	-0.89644	-0.894911	-0.126699	-0.168454	0.746997	-0.502509	0.726429	0.935041	0.955543	1.95706	-0.423122	-0.41962	0.664657	1.37076	0.36304	-0.343419	-0.162844	-0.534584	0.999922	-2.00189	-0.314413	0.808158	-1.23858	0.391299	1.31556	1.5431	-1.55884	-0.466004	1.10196	-0.803757	0.437426	-1.19293	-1.02481	0.554001	0.372671	-0.307719	1.59613	0.593371	0.0266412	0.587526	-0.592772	0.260272	-0.440045	3.98391	-1.06948	0.343493	-1.63336	-1.73495	0.951267
ATF2	-2.32566	-3.59855	-0.18324	3.23438	-2.02264	-1.4851	-0.0538478	-2.19559	2.50234	0.419618	-0.347778	-0.355161	0.638523	2.57059	0.601164	0.392254	-1.01935	-1.31908	4.10888	-3.65562	3.24062	2.75458	-0.272731	0.446512	0.609176	-2.81355	-3.5225	1.5374	-0.00261916	-4.0423	0.766593	-2.52817	0.996085	-0.919943	1.80309	-1.81414	2.5375	-3.39809	0.581938	2.14768	-0.395667	-1.82629	-1.14982	2.49546	1.03846	-2.22281	-1.4584	-0.0426021	4.76294
ATF3	-0.457073	1.6268	-1.32976	-4.78814	3.14387	4.51229	0.925797	2.55447	-4.67101	-1.83656	-0.525257	-3.27858	-0.572678	-1.2354	1.18454	4.18335	4.2508	4.57107	0.241665	1.52351	-3.97702	-2.32769	1.50074	0.68533	-3.00449	4.75442	0.678413	2.37028	-1.35264	4.2598	3.35557	2.93141	-0.348692	-3.28826	-3.04597	3.32802	-1.44185	2.31059	-1.14955	-1.60424	0.452066	3.60913	5.4551	0.88158	-1.98266	3.32108	4.53801	-0.726443	-3.33563
ATF4	-1.24088	-4.26294	-3.24018	1.28094	-1.24027	-2.75798	2.86536	-2.43304	0.427637	-0.776491	-0.37719	0.114973	1.88553	2.78033	-0.955953	-2.48533	-1.93256	-3.22356	2.34684	-0.0952344	2.61575	0.0787443	0.0898922	3.09143	1.81261	-0.0218152	1.8773	-0.000357086	-2.23105	-0.684843	2.22134	-1.1794	1.19434	-0.316228	0.363124	-3.30285	-2.836	-0.218096	1.35047	1.40772	-0.879792	-1.23998	1.99133	4.02008	-1.64633	1.36712	0.239514	-3.55699	1.79388
ATF6	-0.82241	0.428756	-0.119347	0.269726	1.85907	0.358571	0.494192	1.1697	-1.50517	1.15826	3.94027	-1.79702	1.21943	1.71721	0.533163	-0.559205	-1.37012	0.303036	0.78946	-0.90591	-0.259348	2.32761	-0.0370862	1.29559	0.976231	0.475732	0.165703	1.86161	0.635884	1.86901	0.566808	-0.07298	0.0938458	0.798828	0.584919	-1.62944	-0.547019	0.748794	-0.637673	-0.345284	-3.17772	-1.33251	-0.234787	2.24341	-0.979637	1.00218	-0.972958	-1.19527	0.136111
ATF7	-0.157807	1.28331	1.99352	2.42468	-3.87133	-5.77238	-0.10868	-2.71265	3.31554	3.34768	1.35633	3.03052	-0.537392	3.58157	-0.0038359	-3.75199	-4.47355	-4.21939	-2.8202	1.8019	3.50989	3.06309	0.544865	-1.59164	2.04453	-2.59917	2.17595	-1.15313	-0.244763	-2.2977	-4.13279	-0.610168	-0.819656	-0.052119	4.14564	-3.758	0.737465	2.096	1.57364	2.50435	-4.7952	-4.86653	-4.55238	-1.00393	0.251325	-3.2795	-4.04023	1.83353	2.51084
BACH1	2.21814	-2.22281	-0.39526	1.58863	-1.94514	-1.18599	1.61301	-1.32364	1.45246	1.68885	-0.820158	0.413894	0.353098	1.12534	-1.28937	-2.96036	-1.95212	-3.31283	-0.411534	1.3849	-0.523105	-1.43289	0.0595912	1.82589	3.56502	-1.57708	2.40735	-0.617536	-0.0395393	-0.164419	-2.04924	0.447823	1.15265	0.834576	-0.479351	-1.95018	-0.190847	1.62406	1.63235	-0.420692	-0.726393	-1.16326	-1.15812	-0.785739	-2.24256	-0.176561	-1.63488	-0.154579	1.81384
BACH2	-1.81226	-0.266668	0.156599	2.14662	-3.4823	-2.37103	-0.411519	-2.88574	2.40763	1.76675	0.178997	0.470653	0.666862	1.62371	-0.223891	-3.31742	-3.91302	-3.72931	1.32058	0.579232	2.08579	1.00317	-0.00229363	0.23413	1.17566	-1.46458	0.88096	-2.47642	-0.789623	-2.83526	-3.50991	-2.72217	-0.538147	1.97884	0.419558	-2.07575	0.580492	0.346051	0.381533	1.79427	-1.20635	-1.18617	-1.30974	-2.04036	-0.135137	-1.48369	-1.42651	-0.145946	1.0185
BATF	-1.94909	5.45155	-0.524783	1.95859	-1.20932	-3.04104	-4.58767	-2.62686	2.35869	2.47517	-0.531799	-3.49087	3.04611	-0.117	-4.62656	-1.40064	-1.52985	-1.70167	4.1048	-1.44366	-0.694515	2.02774	-1.28278	2.12882	-1.3943	-0.0474303	-3.1642	-1.37697	2.4821	-5.20158	-2.76919	-2.28198	-2.88609	0.198551	-1.1969	-0.589583	-0.28557	-0.133813	-2.87852	4.3206	-0.443118	0.31139	-3.73551	-0.395664	1.20406	-1.36365	-2.80564	2.35064	2.80238
BCL11A	-1.06391	3.51664	0.71005	2.60213	-2.01357	-3.95608	-1.67462	-2.47251	2.33728	3.42237	0.824597	0.992263	0.251117	1.93105	-0.183602	-2.90667	-1.96188	-3.26324	-0.036718	0.377926	0.585134	0.233892	-1.65744	-0.144323	0.0657465	-3.22302	-1.63607	-2.45979	2.86833	-2.34258	-3.44661	-0.453841	-0.8451	1.65512	-0.102759	-2.72874	0.0191943	0.42198	-0.188168	1.98125	-1.96869	-1.79364	-4.82298	-0.0827788	0.66428	-1.89183	-3.65023	1.00326	2.46174
BCL3	3.71058	-4.60792	-2.18813	4.91191	-3.43293	-1.98244	-0.0142559	-2.88901	0.770517	3.70054	-0.566191	2.77057	-0.389583	3.04578	1.008	-6.28582	-4.02468	-5.86703	-2.89154	-3.7926	1.72244	0.964805	-0.280208	3.64884	4.00221	-4.75531	1.42119	-3.49909	0.294766	-1.36955	-2.24719	3.28793	1.81438	-0.942607	0.647802	-5.33836	-0.0388254	-1.62112	3.48527	-1.04585	-1.5461	-3.98601	-4.55312	2.75272	0.862091	-2.39208	-6.27773	3.52392	5.18094
BCL6	-0.90139	-0.822894	-1.07436	-3.18348	3.441	4.60863	0.585934	2.9438	-3.90682	-3.48448	-1.0637	-1.86843	0.803709	-2.76893	-0.580197	5.07552	2.60989	4.89891	1.00431	1.10877	-1.96091	-0.975496	0.531588	-1.48592	-2.03388	4.89591	0.655554	3.23898	-1.9058	3.03796	4.4576	-0.299095	0.559655	-2.18637	-1.39463	3.16258	0.561325	0.462233	-1.24076	-0.709893	1.51801	2.26845	4.83046	0.215735	-0.943418	3.90061	5.79019	-1.96692	-3.07112
BHLHE22	0.22902	-1.69997	0.539029	-2.22724	3.80397	4.94804	1.34502	3.15546	-5.05148	-1.03764	0.803622	-1.27169	-0.876725	-2.72119	-1.73837	5.68672	4.69292	3.70386	0.110874	0.264628	-2.26627	-1.4669	3.93658	0.0331894	-1.93468	3.05757	0.747449	2.96803	-1.06169	4.08822	4.09096	3.46302	1.01295	-2.44422	-0.00483195	3.78147	-1.13422	1.10614	-1.25345	-1.82343	2.10226	1.96996	3.72047	3.32186	-3.55059	2.64532	1.7127	-3.04907	-3.14081
BHLHE40	-1.52939	4.78145	1.82013	-4.05869	2.55673	4.98441	-2.75286	1.9607	-0.826807	-4.45729	-0.209905	-2.6032	2.04782	-4.09521	-1.66407	6.42303	6.7365	6.27653	2.31212	2.79629	-2.74384	-0.940078	0.826387	-1.7236	-6.78004	6.49294	-1.58818	3.95209	-0.0714905	0.282824	2.43598	1.12511	-1.23616	-0.957594	-3.23226	6.20132	-0.764567	2.55493	-3.13624	2.12382	3.39212	6.44572	5.06584	-0.0406769	-2.3166	3.32736	6.07351	-3.33532	-6.29325
CDX2	2.01934	2.35471	3.87808	1.75314	2.40597	0.242481	2.88924	0.0165255	-3.57937	-2.97852	-2.51059	1.7767	-0.800451	1.12335	0.462195	4.64807	3.36265	-1.2307	-0.960791	1.11776	-1.2613	-0.831474	-0.700005	-6.28964	-4.24038	0.422993	-0.972805	-0.657741	5.88767	-2.50285	2.22121	2.74865	2.51871	0.925528	1.02063	5.61758	2.08563	1.53913	-0.22266	-1.94306	0.154885	0.413046	-1.22792	0.878539	3.07353	-2.78914	-2.1073	-3.54561	-3.35683
CEBPA	-3.01001	-2.32573	-4.01255	1.19703	-2.63861	-1.61788	-1.83496	-2.9009	2.21019	2.61193	-1.76002	-0.89399	3.03792	2.82597	2.46376	-3.60334	-3.21001	-2.87175	3.40938	-2.15815	2.94743	2.31638	-3.6029	-0.412263	-0.528691	-1.75191	-2.948	-0.677136	1.41088	-4.00801	-1.25942	-3.5432	0.490739	2.63214	0.0898136	-1.42628	3.48861	-4.09904	-1.8694	1.40623	0.376125	-0.296737	-3.08406	-1.18889	-0.120267	-3.30647	-0.287968	0.620495	3.42183
CEBPB	-3.50318	-1.56843	-4.68787	0.463475	-0.723093	-0.535422	-3.04974	-0.908759	-0.840149	1.46212	0.161253	-2.35193	4.60645	-0.217699	-1.24646	-2.65972	-1.85662	-0.706717	3.89656	-4.26111	0.515438	1.73632	-0.860302	2.59244	-0.311447	1.60083	-3.19255	0.573489	-0.944746	-2.90545	2.21544	-1.79989	1.58021	0.235526	-1.05419	0.227843	-0.749626	-2.5222	-1.41032	2.2178	2.32064	1.15449	1.40785	0.55215	-1.1152	-0.543645	1.98222	0.698275	1.94564
CEBPD	-2.38437	-2.17253	-3.05192	-0.193233	-0.99317	-0.253076	-1.67731	-1.0977	1.07005	1.56827	-1.42859	-1.25704	2.31483	0.768981	-0.463924	-1.44687	-1.62467	-2.08048	0.809652	-1.97931	1.35422	1.65484	-2.74199	-0.206358	0.199941	-0.271244	-1.69575	-1.02161	-0.969112	-1.22169	-0.0491962	-2.17798	1.15333	-1.33854	-0.663461	-0.94656	1.32751	-1.87892	1.9008	2.31978	0.450844	-0.564595	0.572259	1.10422	-1.27133	-0.685889	-0.40524	-0.73898	1.31573
CEBPG	0.0445387	0.76922	2.41117	1.83963	-3.73552	-1.16493	0.360426	-1.47597	2.82695	0.222361	-0.230297	1.72175	0.0219106	1.6606	1.11433	-2.08505	-1.78392	-3.08986	-0.131598	1.32023	3.71202	2.60022	-0.281098	-0.690227	1.30519	-2.71368	0.726287	-3.13657	1.95353	-3.39367	-3.19922	-1.69708	1.24336	2.1351	3.13724	-0.921198	1.08494	2.47112	-0.23598	2.37694	0.673701	-2.64466	-0.774983	1.57304	-0.715753	-3.48404	-2.79164	-0.0726723	-0.100814
CLOCK	0.197105	-0.193177	0.0908283	2.56182	-4.24672	-4.8652	-0.0861255	-3.32356	4.23643	3.11395	-0.990837	1.68065	0.203139	4.04551	-0.0469398	-4.89025	-5.5026	-4.92921	-0.601072	0.702564	5.3911	1.30498	-1.12469	-0.827526	2.93308	-4.39879	0.0222205	-3.57157	0.709675	-2.87577	-4.23536	-2.76574	-0.354188	2.10665	0.582041	-4.28328	2.16084	-0.561719	1.50097	2.13753	-0.594294	-3.98972	-4.54325	-2.20279	2.12809	-4.20651	-3.51137	1.77063	3.58118
CREB1	-2.11861	1.97638	-0.979373	2.87649	0.494747	-2.07326	-0.157093	-1.04498	1.29505	1.73877	0.673003	-0.70034	2.6474	2.49593	-0.632423	-1.01751	-0.272778	1.43087	4.55748	-3.37792	0.945279	1.85816	-1.10965	2.73741	1.1798	-2.1474	-4.79117	1.26617	1.50753	-2.18768	-1.10783	-0.873013	-0.372918	0.378847	1.15835	-1.68218	2.68752	-2.61963	-1.29266	1.45268	-0.129498	-0.607548	-1.61727	3.00648	1.3607	0.446902	-2.76946	-1.73733	2.84875
CREB3	0.382991	-2.45719	-0.918559	0.377717	0.142117	0.0747206	0.39076	0.442623	-0.706812	0.12691	0.500669	-0.0896404	-0.744141	0.565032	1.0926	-1.63075	-0.228344	-0.383786	-0.784525	-0.254851	1.14238	0.432533	-0.506491	-0.0256367	-1.1411	-0.585478	0.518627	-0.944525	-0.883632	-0.357957	-0.188824	-0.493721	0.43871	1.06734	-0.0249806	-0.99657	0.0359834	0.181133	0.251806	-0.101659	0.975441	0.546591	0.894363	1.12573	-1.45287	0.548235	0.0477239	1.28891	-0.53878
CREB3L1	-0.476035	-2.9816	-0.718849	-0.219703	-0.555419	-2.51766	0.229459	-0.178257	-0.0152698	0.974237	0.856375	1.47467	1.55359	1.54052	-0.459523	-2.56131	-2.52633	-0.687163	-0.83452	-0.255658	0.992768	1.33558	-0.0230009	2.66966	2.67666	-2.53098	-0.820244	-0.593102	-0.15934	-0.775916	-0.979616	-2.61048	-0.00332723	1.7198	-1.90232	-3.32549	-1.534	-2.09406	-0.481267	-2.18583	-0.261932	-1.49153	-1.81348	-0.945066	0.497857	-0.0398599	-0.0330286	0.790107	2.66426
CREM	-0.0752226	0.312118	1.74897	1.84705	-1.7284	-4.00407	-0.891691	-1.2707	2.84961	3.62124	2.05439	1.89811	-0.216239	2.88308	-0.1056	-4.23332	-4.63859	-2.71967	0.445421	-0.588755	1.65109	2.78277	-0.420095	0.286304	4.51244	-3.12645	-0.708214	-0.709824	-0.450304	-2.1323	-3.42539	-1.06122	0.999337	1.60267	1.27626	-3.74019	-0.236134	0.859591	0.0263494	2.3346	-2.77452	-3.96969	-3.58174	-2.49217	0.49893	-0.161339	-2.9051	2.1948	4.20118
CTCF	0.833528	-1.41755	0.173368	1.77076	-0.767647	-0.764782	1.10633	-0.343235	0.280416	1.33349	0.803193	1.62919	-1.62067	1.11543	2.10012	-0.681912	-2.16159	-1.93617	-2.1467	-0.807907	0.793212	0.679449	0.867464	-0.407438	0.763183	-2.22863	0.708381	-0.719309	0.196922	-1.52816	-1.53656	0.184748	0.86499	0.34654	1.72468	-1.28303	2.31073	0.983144	2.65345	-2.08215	-1.43002	-1.21862	-2.01043	-0.307944	1.02137	-1.3211	-1.36708	0.451113	1.04964
CTCFL	-0.523641	-3.24692	-2.42992	1.50651	-1.60968	-3.85276	1.07155	-0.416979	3.94205	4.30412	0.99285	2.98346	-2.61375	2.00954	0.368052	-6.212	-5.63843	-4.26308	-3.82456	-0.0667963	1.66649	0.569852	-0.193875	1.31652	5.58484	-5.09312	1.16178	-1.62082	0.132421	1.29419	-3.4253	0.898091	-0.444054	-1.04253	1.63769	-6.29705	-1.62995	-1.87214	2.47453	-1.49798	-1.97347	-4.34714	-3.11445	-1.6653	4.03718	-3.57429	-1.45947	4.0411	5.40925
CUX1	1.82289	-2.67655	-0.406833	2.35205	-3.95603	-1.86098	2.03642	-2.79376	1.10047	1.70373	-2.84414	2.70686	-2.16725	2.6558	1.05583	-3.87708	-3.58249	-4.46363	-2.06486	0.195358	3.41001	1.94925	-1.00094	0.250435	1.42641	-2.60344	0.635942	-3.09374	0.69685	-0.121603	-2.90164	-0.380049	1.22401	0.677913	1.73291	-4.28176	0.717134	0.2454	1.92774	1.89508	0.0506901	-4.1232	-1.70922	0.529918	1.71413	-2.61542	-2.36914	3.12122	2.55611
DNMT3B	1.12381	0.504719	-0.621817	0.680329	-0.79842	0.285028	0.715705	0.633543	-0.516097	0.349346	-0.212385	1.71297	-0.519309	0.994717	1.91708	-1.62658	-0.160282	-1.43603	-1.49512	-0.268841	0.0800409	-0.167771	1.42866	-0.0726481	1.14667	-1.56831	1.2785	-0.958586	1.32114	0.243947	-0.078309	0.744172	1.01262	-1.59502	1.23893	-1.18874	0.426743	0.1868	0.508995	0.0110964	-0.108696	-1.00483	-0.463133	-1.21343	-0.629808	-1.58342	-0.569184	1.24601	0.0451918
DUX4	-2.42728	4.18339	1.83569	-1.11294	-2.08843	-2.32042	-3.44865	-0.641017	3.66941	1.25617	0.378425	0.102035	0.280719	-1.64859	-1.54022	0.962058	-2.08604	-0.882335	1.23656	1.06433	0.410906	0.39526	-1.11974	-0.844213	-1.10901	0.384288	-1.5793	1.3381	-0.583883	-2.57041	-1.80496	-1.44138	-1.40936	0.800719	1.684	0.219545	0.638672	-0.443689	-1.31623	1.99215	-0.845939	-0.870892	-1.3413	-0.140503	-0.493444	-0.957103	-0.761064	-0.767292	-0.118799
E2F1	-2.28651	-3.2685	-2.90659	3.98097	-1.55043	1.26501	2.31173	3.07477	-2.49602	3.45084	0.330358	0.488337	1.67574	4.00355	2.85522	-0.469884	-2.27703	-0.447842	-1.39203	-3.54402	-0.978573	1.40692	0.107325	3.64973	2.6646	-2.71618	0.463849	-1.08679	-0.717628	2.65641	1.01686	-0.676506	-1.92145	-4.10064	-2.75286	-1.53743	1.65328	-3.68648	3.17893	-1.11987	1.46992	0.229599	-2.00135	1.00513	-4.47293	2.68374	-3.53539	-1.49589	0.695691
E2F2	-0.107603	-3.41814	-4.62073	2.22331	0.848008	2.85128	1.56787	5.41069	-4.50742	2.22213	2.05022	0.607566	0.933736	1.91161	2.96772	-0.208755	-1.67554	0.705985	-2.21115	-2.87399	-3.92829	1.91595	2.06302	4.25306	2.36436	-0.743678	2.912	-0.519369	-0.784391	5.4671	1.55451	2.02331	-1.64568	-6.20967	-3.22694	-0.791891	0.78074	-1.90565	3.97495	-2.377	1.79649	1.40391	-2.02957	0.220164	-4.79904	3.65555	-3.57227	0.604479	0.402267
E2F3	1.6484	-2.88013	-2.96343	1.02311	3.08241	2.37302	0.0717996	2.89919	-3.23067	1.38516	1.25508	0.754002	0.938074	-0.300909	1.87998	0.0536893	-0.528842	0.475672	-0.866998	-1.33577	-2.42801	0.0337374	2.55678	3.1709	3.44	0.696306	2.36837	1.10808	0.327899	2.77115	0.897167	1.61405	-0.712627	-3.99981	-1.91338	-0.77713	1.2021	-0.763198	2.19751	-1.95243	1.03576	0.592663	-1.12742	1.94395	-3.1744	2.99174	-1.83082	0.15141	0.274887
E2F4	-0.786823	-6.84463	-4.72589	1.81989	0.712379	7.13898	4.84747	6.92468	-9.50718	0.475449	2.12817	-2.03247	2.83238	0.848888	3.93516	1.82051	0.227068	3.15981	-1.52517	-4.23097	-4.97355	0.333862	2.50225	8.55875	3.73475	0.500385	4.93382	0.451931	-3.68015	9.0776	2.78652	1.71983	-2.78805	-9.24405	-6.39525	-0.184182	0.529556	-3.79674	4.80424	-6.41298	4.25876	3.63083	0.844925	1.52057	-10.5756	7.40478	-2.73659	-2.59095	-1.81869
E2F5	-0.550409	-0.993309	0.257825	1.8676	-0.855518	0.732084	0.0161313	1.38703	-1.445	-0.157484	1.79333	0.837419	-0.398953	0.712798	0.195532	-0.501105	-0.583139	0.357342	-1.28511	-0.892891	0.537896	2.23706	-0.0816229	0.940301	0.209558	-0.793303	-1.79609	-1.74235	-0.50835	3.41019	0.687232	0.760813	-0.42587	-0.801007	-0.722437	-1.79342	-0.443533	-0.793049	0.944034	-0.341924	0.673765	0.537205	-0.495795	-0.377956	-0.326598	1.19625	-1.68043	1.01505	1.42054
E2F6	-1.93876	1.87481	1.61432	-1.53739	1.76746	3.19119	-1.05808	0.58757	-0.470621	-2.86973	0.414853	-1.98139	1.98815	-3.89045	-0.559002	4.36407	4.69823	4.89154	4.08828	1.40085	-1.70714	-1.09594	0.139782	-1.58145	-5.98651	5.02092	-1.16596	2.38376	-1.96584	-1.25473	2.97586	-0.912445	0.15522	0.996674	-0.524283	3.5877	0.850407	-0.0950559	-3.61573	1.16266	2.19599	3.82899	3.33576	-1.0114	-1.10627	0.729646	3.31489	-1.53222	-4.57742
E2F7	-0.969883	-1.71236	-0.629988	2.9303	-2.32728	-2.57185	1.18928	-0.905384	0.676777	2.764	0.669221	0.505366	0.929272	2.40405	1.41255	-1.14628	-2.11393	-1.81786	-0.0251596	-0.909186	0.0645163	4.46015	-0.478711	2.38614	2.13092	-2.35147	0.0729531	-0.73454	-0.126963	0.148373	-0.961214	-1.34141	-2.61858	-1.69306	1.95359	-1.86314	1.49838	0.00529852	2.77319	-1.60392	-1.26984	-1.06467	-3.73759	-0.349149	-1.05732	-1.22332	-2.43728	-2.32432	2.06432
EBF1	-2.10856	3.17602	1.63972	3.39493	-4.95352	-5.67824	-2.22318	-4.75312	6.96571	2.50885	-0.014874	2.3515	-1.55175	3.18052	-0.726642	-5.22348	-4.8454	-5.15306	-0.368307	0.107006	3.27061	2.55549	-2.0477	-1.25251	1.54769	-2.42455	-3.70443	-2.54266	3.36852	-5.57732	-6.31696	-4.56154	-1.56852	0.412023	2.488	-6.07322	0.942012	-1.10649	-0.506258	2.21688	-2.88154	-3.73993	-6.13804	-3.45167	5.29666	-5.25371	-2.64723	2.27154	4.19597
EGR1	-2.10505	-3.29679	-1.96565	2.90606	-3.24998	-1.99565	1.15134	-5.12938	3.39635	2.43453	-1.54434	2.15483	2.86319	3.06281	1.01183	-4.09344	-5.55272	-3.01762	1.94129	-3.27553	2.33141	1.58196	-3.45003	0.865358	5.32071	-3.32653	-2.91289	-1.02994	0.180103	-2.88248	-3.10194	-3.5635	-0.540185	2.3944	0.965856	-3.2569	0.497269	-3.63648	2.48441	-0.594246	-1.71114	-2.69895	-3.42243	-2.09055	2.74153	-2.09542	-1.95252	0.986738	5.18107
EHF	2.86061	-0.764473	3.06798	2.86352	0.500751	-2.70475	1.4906	-0.282538	-1.85532	2.09393	-0.15704	1.75589	0.308448	1.40547	-0.707703	-1.70655	-0.200012	-3.26214	-2.01001	-1.36517	0.994296	-0.208328	1.41219	0.29614	0.806914	-2.32378	2.342	-2.11429	1.70844	-1.13123	-0.811517	1.73294	-0.0280955	0.0503785	1.35927	-1.43436	1.27164	1.21205	-0.933888	-0.534014	-0.653698	-0.720791	-0.340259	1.08216	0.463328	-3.02923	-3.25724	0.030958	2.23684
ELF1	1.7437	-0.75918	1.01197	3.82954	-4.37872	-4.08796	-0.731545	-2.45382	2.90465	2.01242	0.358706	4.33166	-0.0924524	2.64191	-0.805429	-4.47861	-3.95407	-6.10555	-2.16295	-0.706789	3.36092	0.167324	0.59761	1.87257	2.70071	-4.43198	1.47696	-2.6102	1.00529	-2.4876	-4.10943	-1.06145	1.35022	0.940857	1.19073	-4.64177	1.58999	-0.879987	0.0394825	0.957293	-1.07535	-4.83745	-4.18296	-1.05806	1.3107	-3.53607	-4.9324	1.43805	4.03643
ELF3	2.66028	0.497744	3.94572	2.22842	0.946358	-3.94624	0.70374	2.34492	-1.12552	5.01083	1.40296	1.481	-1.01188	3.03121	0.718159	-1.89872	-0.870031	-2.60856	-2.3642	-1.83432	2.36012	3.9353	3.73194	-0.154805	2.82594	-2.20789	1.83059	-2.46746	3.10953	0.0650316	0.0819742	2.16729	-0.364119	-0.559507	4.43051	-1.44315	0.709222	2.41181	2.23393	0.153937	-2.41944	-2.68346	-2.21541	-0.0942616	1.05156	-1.51374	-4.45109	-0.562838	2.87754
ELF5	-0.553291	0.12495	1.93687	-0.180633	0.903011	0.138441	1.3808	1.45627	-2.77127	-0.476204	-0.256467	-0.0781799	0.571449	-0.134568	1.86882	0.411095	0.34615	0.646597	-1.21871	-0.247281	-0.701459	-0.661855	0.972545	-0.067063	0.148051	0.0102107	0.637876	-0.566555	1.54577	0.424669	0.995315	2.09919	-2.49307	-0.865965	1.04748	-0.852194	-0.535369	0.316256	0.131725	-1.21645	0.905614	-0.101544	-0.706674	-0.439911	-0.566024	0.205712	-0.306026	-1.82097	0.0601003
ELK1	-3.49155	-2.49379	-2.21177	1.30749	-3.38271	-2.47434	1.70822	-3.15495	4.09402	-0.279038	-2.58045	0.296012	-0.572608	0.50887	1.95899	-3.05103	-1.03997	-3.42719	3.03413	-0.583173	3.66414	0.851299	-1.26305	0.498606	-0.206312	-2.20685	-1.72157	-0.553556	-0.36245	-4.43213	-0.790283	-4.12902	1.1971	2.22692	0.665846	-3.19201	1.4833	-5.39398	0.0521024	0.192434	-2.38762	-2.86685	-2.20946	1.32398	1.81693	-1.06168	-1.04165	0.627249	3.0022
ELK4	-1.58132	-0.565112	0.0146674	1.79809	-2.38732	-1.17446	1.14565	-2.04311	1.81205	1.07836	-0.758185	1.49881	-0.191856	1.06549	-0.156346	-0.0188814	-0.05273	-2.42312	2.86448	-0.460601	1.61157	0.27608	-0.120108	2.15712	0.92406	-2.37797	-0.422407	-0.121707	-0.322733	-3.05121	0.214653	-2.40532	1.38336	0.970442	1.97777	-0.461791	1.16025	-2.01515	1.08644	0.184184	-1.08036	-0.740912	-1.60778	0.678087	-0.128704	-1.36868	-1.49245	-2.24711	1.11814
EOMES	-1.47297	2.73369	0.357917	0.0730738	-2.21079	-2.40627	-1.2931	-1.24804	4.28856	1.54577	-1.84428	-0.760207	-0.00673655	0.716869	0.378195	-0.929565	-1.0201	-1.46996	0.689147	-0.102183	1.9614	1.35566	-1.38332	-0.69324	-1.88734	-0.428338	-0.906288	-0.342908	0.403871	-1.722	-1.32623	-1.39644	-0.210461	0.0812428	1.19026	-0.85535	1.53322	0.121209	0.599878	3.64809	-2.88338	-1.38351	-2.20432	-0.754133	2.59663	-1.58667	-1.49939	0.690749	0.20334
EPAS1	-1.97806	-3.69042	-1.86743	-0.569022	-0.199176	-0.968501	-0.133173	-0.17768	0.345371	2.67623	-0.610675	0.600769	2.17515	0.244907	-1.99016	-1.84971	-2.74599	-1.7814	0.404533	-2.09512	0.997519	3.17114	-1.54135	0.983334	2.07852	-1.12236	-0.938052	-1.05104	-0.801346	-1.08285	0.72482	-2.31294	-0.763831	1.76003	-0.628147	-0.696759	-0.791296	-3.88322	3.60877	-0.221558	-1.15157	-2.11394	-2.41249	-2.07067	0.88571	1.81276	-1.36653	-1.45841	3.80256
ERG	1.32148	0.348267	-3.35702	0.206667	-2.97094	-0.728074	-1.22238	-2.25171	1.07742	2.51864	0.802101	1.84066	2.46855	2.06199	1.29449	-3.34691	-2.78865	-1.14611	-0.233957	-1.44057	1.96561	1.06067	-3.20134	-0.78422	-0.345903	-2.57927	-1.26566	-2.52389	2.25051	-1.21855	-2.24953	-1.68664	0.989187	0.411929	-3.0639	-0.975936	-0.769344	-1.13231	0.468026	0.0292538	1.00169	-0.0896475	-1.34659	-2.84486	1.97202	-3.33989	-1.6295	1.45006	3.37885
ESR1	0.806127	-1.69405	-1.43385	1.38468	-2.40933	-3.01603	-1.6124	-2.83797	4.16644	3.96246	-4.0622	2.77581	2.84199	3.50683	-1.25511	-3.4719	-3.72337	-2.75224	0.921502	-2.10859	2.49557	3.22016	-2.29911	0.973186	4.74941	-2.56995	-2.18546	0.926685	1.6488	-3.81861	-2.74698	-2.79049	-0.153832	2.80065	-0.930058	-2.61021	-1.30297	-2.40704	0.710627	-1.06683	-1.84056	-3.55889	-3.67096	-1.84869	4.04309	-2.30943	-0.357896	2.3039	5.72119
ESR2	-0.982929	-0.882312	0.272214	-0.750916	-0.380849	-1.27789	-0.120198	-0.683583	-0.563834	0.0976478	0.235105	-1.29736	0.211487	-0.147486	-1.21298	1.61014	1.27114	-0.0123907	1.64116	-0.704813	0.662828	1.73472	0.206428	-0.134483	-0.00716783	1.8222	-0.803367	0.506418	0.55318	-1.8738	1.43641	-0.438752	-1.34202	-0.542411	-0.334273	1.02238	-0.254906	-0.642207	-0.907905	-0.431071	-1.3294	0.766965	-0.680989	-0.352666	1.73072	-1.58779	-0.23411	0.999347	2.18135
ESRRA	4.76539	-1.76489	1.72493	3.71635	-2.23022	-2.40738	3.23618	-0.84573	0.372646	3.22963	-1.37741	3.72366	-5.20085	3.6172	1.01591	-4.87852	-3.73034	-5.78292	-5.92542	0.794398	4.9964	0.616529	1.2619	-2.048	1.466	-3.40361	3.38421	-4.7582	4.09072	-1.19088	-3.73165	3.09992	3.23251	-2.83453	0.861071	-4.50203	2.02334	3.47412	4.27917	-0.0902608	0.740184	-5.7965	-1.88051	1.87143	3.3693	-3.97905	-3.10804	2.70615	2.34823
ETS1	-3.72323	0.129568	-5.53306	2.20114	-2.56565	-2.91374	-2.42477	-4.37079	2.09769	3.48595	-0.798021	-1.14305	4.65766	2.32412	-0.867101	-4.40535	-4.04856	-2.08196	3.86781	-3.67577	0.411618	2.41796	-3.69388	3.0352	1.3709	-2.18113	-3.86091	-2.05899	1.38035	-2.90215	-3.82771	-1.7723	-1.74451	0.587585	-1.35092	-2.85403	-0.593344	-4.04043	0.14564	3.50495	-1.09435	-1.17394	-3.98399	-0.322444	2.19012	0.313621	-2.1124	2.03689	5.28303
ETS2	-2.65403	-0.474377	-4.5595	2.26494	-2.38186	-2.98725	-2.20685	-2.41508	2.72392	3.73412	-0.232634	-0.630601	4.46013	2.26893	0.259822	-2.7226	-4.28511	-1.78286	3.58566	-3.378	0.810883	2.2277	-2.42117	3.87587	1.95994	-2.63779	-2.89873	0.861555	0.372604	-2.12956	-1.56162	-4.52172	0.424472	0.0189154	-2.37794	-2.93193	2.0617	-4.73893	-0.252368	1.94367	-0.561542	0.0572	-3.15162	-0.795627	-0.273782	0.154649	-1.483	0.0485702	4.365
ETV1	-0.187742	2.72882	2.40731	0.161134	-0.172699	-2.74968	-1.0375	-0.59369	2.50048	1.68369	1.15862	1.17521	-0.933739	-0.582444	-0.760869	-1.49782	-1.93517	-1.8191	-0.073956	0.623306	1.94857	2.10263	1.68682	-2.30856	1.11219	-1.6695	0.736818	0.186201	1.95383	-0.870236	-2.37831	-1.16511	-0.106699	-0.725789	1.85183	-2.13362	2.08916	2.15895	-1.25529	2.07898	-1.43495	-3.51335	-2.12429	-1.02945	1.31932	-1.7589	-2.38814	-1.39782	1.32076
ETV4	-3.07909	0.289734	-1.05893	1.74826	-1.27589	-2.57221	-1.45366	-1.65642	4.03521	1.57224	-0.53977	-0.49367	2.18148	0.29422	-1.34213	-0.925041	-2.28319	-0.12698	4.46103	-2.82003	0.257281	2.43192	-4.44145	-0.912996	1.69585	-0.220643	-4.5938	-0.858112	0.83527	-4.59126	-0.0654829	-4.00607	-2.78257	2.60833	-2.42899	-1.24108	-0.472069	-1.14521	-2.1111	0.86526	1.25175	1.41247	-2.83992	-2.33301	2.34549	-2.25228	1.13318	-0.244417	1.67332
FLI1	-0.69299	-0.0373213	0.675221	1.28522	-0.0304613	-0.82433	-0.128994	-0.535602	0.355636	-0.250564	0.101534	-0.447589	-0.724468	1.74963	-0.932004	0.945268	0.363638	-0.0722855	1.58304	-1.42839	0.0840784	0.235349	0.767332	-0.380306	-1.126	-0.894362	-0.392402	1.00044	1.15912	-1.11189	0.090374	-1.54367	0.912817	0.0174239	1.01757	0.757759	-0.0869685	-1.41016	-0.519445	-1.03968	0.651011	1.23956	-1.42992	0.325946	0.359812	-0.0309222	-0.624469	-1.38109	0.806843
FOS	-3.39332	-1.85232	-5.44951	-0.685219	-1.13304	-3.3354	-4.98012	-2.41417	2.32615	4.35093	-1.0699	-2.08637	5.80259	0.254843	-1.42803	-2.22686	-4.13183	0.175479	5.40435	-3.07059	-0.00537834	1.31717	-2.02882	2.83471	2.7842	-0.566157	-4.70049	-0.653411	0.093903	-3.16093	0.589919	-2.81603	-1.50745	2.27909	-1.55438	-1.85992	-2.23153	-3.46283	-1.06537	4.99707	-0.995904	1.41698	-0.327212	1.06414	1.22001	1.76686	1.45345	1.13772	3.49615
FOSL1	-1.49965	-3.02071	-5.01534	-0.569137	-1.44014	-3.09188	-2.48273	-2.15689	2.62396	1.01261	-0.62268	0.692015	3.34281	-0.198152	-0.903122	-2.00559	-3.66393	-1.21548	2.52914	0.612242	2.51405	-0.375804	-3.21882	0.13352	1.7868	-0.115695	-2.30946	0.464012	-0.576786	-2.83098	-1.01265	-3.97812	1.0115	0.839092	-3.60724	-2.75993	-0.0886617	-1.63607	0.944251	2.49122	-0.868656	-1.17587	-0.166627	-1.39973	-1.15151	-1.54458	0.349904	0.210444	0.807871
FOSL2	-1.90912	1.03936	-1.29222	2.59389	0.562411	-3.15093	0.0382232	-0.691922	0.760516	4.32895	-2.61152	-1.30212	4.36115	1.48576	-0.937418	-1.18288	-0.959731	-0.909939	2.877	-2.18707	0.347676	-0.422517	-1.69196	1.28085	1.58076	-0.808603	-3.85474	-0.078649	-1.42507	-1.71487	0.233484	-1.02148	-0.0496428	3.52026	-2.24282	-0.603648	0.153292	-2.62493	-0.400548	-0.468463	0.53711	0.496626	-3.60099	-1.41041	-1.19616	-1.77626	-2.0063	0.0864729	1.98559
FOXA1	2.3409	1.03665	2.36201	1.0797	3.75241	-1.3681	1.97407	2.8327	-2.59951	3.1707	0.803412	2.55927	2.43481	0.152376	2.22697	2.89752	-0.0145173	2.70137	0.626244	0.396743	-2.01128	0.593997	2.58742	1.0224	2.64887	0.585323	0.372347	1.68195	0.0559753	1.10394	2.68694	1.58277	1.23566	-0.45018	-2.22496	0.849337	0.878866	1.28288	-1.36851	-2.59914	-1.67895	-1.48027	-2.163	-0.16538	1.04572	0.847831	-1.38948	0.561976	2.39164
FOXA2	1.95641	1.2673	1.51966	1.50639	0.636899	-1.63398	-0.414222	0.588448	-0.0868393	3.03818	3.03458	1.75793	0.0865734	1.76079	0.95823	-1.46401	-1.34431	0.249289	-1.08874	0.440228	1.10017	2.11476	1.10731	2.9142	3.56341	-2.28801	-1.51318	0.18256	0.737473	1.51459	-1.01823	0.546731	1.42799	1.3375	-1.04955	-1.71549	-0.127527	0.49674	-0.570565	-0.903104	-1.43676	-2.24886	-1.89175	-0.423469	3.02401	0.386941	-1.85328	1.79558	3.49486
FOXJ2	-1.50337	1.4411	3.3279	0.814596	-1.45447	-1.69769	-0.0718944	-0.0330273	2.83614	-0.0292796	1.73559	-0.181582	1.80796	0.368188	-2.24557	0.336489	-0.661452	-0.434408	1.6409	-0.410478	2.47315	1.68671	-0.52036	-0.930131	-0.347704	0.762427	-0.711852	0.488821	-0.704905	-3.50571	-2.69015	-2.11741	-0.624082	1.05527	0.983648	-0.134521	0.384257	-0.0561988	0.228723	1.18311	-0.729682	-0.616616	-1.67304	-2.59505	1.06216	-0.0045466	-0.240855	-1.71689	0.243141
FOXK2	1.83321	-0.965894	1.5384	4.30839	-2.27465	-4.56761	1.43284	-0.591471	1.57121	3.54886	0.304727	1.3123	-1.90393	3.70236	-1.24995	-4.18242	-3.37999	-4.21463	-2.91883	-2.19519	2.37703	1.68687	0.687809	1.09621	3.60142	-4.11501	3.07307	-1.646	0.933025	-0.167904	-2.87702	0.0670781	0.20018	-0.155324	1.24529	-3.44848	0.198245	1.06628	1.10441	0.741347	-4.68128	-4.2076	-4.68946	-0.849274	0.647166	-2.78441	-5.26035	1.91966	4.10791
FOXL2	-2.21052	-2.21798	-3.35108	5.19105	0.456014	-2.11434	-2.44324	-0.215373	1.13314	1.05633	0.14677	-0.920593	2.55096	1.3948	-1.97593	0.500707	1.33102	-1.11412	4.92947	-5.40113	1.88957	0.486272	1.37332	3.50112	0.900564	-2.41808	-4.34156	-0.27491	-0.650447	-4.05009	2.54886	-2.62389	2.23357	-0.170986	1.20776	0.739517	1.77348	-4.20863	-2.26284	4.27564	3.36741	0.80736	0.233318	2.90314	-1.24357	0.738452	-3.06608	-0.172421	2.46885
FOXM1	-2.50269	-4.67225	-2.44606	1.82203	-0.595263	1.97195	1.3854	-0.0258057	-1.5006	0.112183	0.493528	1.72354	-0.0557432	3.35939	5.3954	-1.53654	-1.32972	-0.286578	-0.264697	-1.55622	0.592367	-0.275672	0.1	2.32666	1.96989	0.308632	1.66519	-1.60549	0.0768292	1.46092	0.909938	-0.30706	-1.82013	-2.51339	-2.50559	-1.55531	0.668885	-2.08346	3.27602	-2.53641	2.15373	1.004	-2.38045	0.212116	-3.64648	0.894674	-2.33381	-1.65908	0.915152
FOXO1	-0.39963	0.983049	1.01462	-1.08896	0.413354	-0.416577	0.855732	-1.63719	1.70654	-0.898588	-1.5546	-0.0487147	1.17837	-0.850322	-2.58535	-0.61368	1.18945	-1.67239	1.77819	-0.283722	1.12623	-1.91676	-0.88268	-1.3001	-0.139599	-0.36935	-2.54349	0.669989	2.52693	-3.51863	0.862628	-1.8903	0.950626	1.02122	0.17842	1.69501	0.47807	-1.43585	-2.74186	0.995359	0.974545	0.593176	0.992579	-0.144322	3.09817	-0.404984	1.84638	0.404351	0.00228202
FOXO3	-2.04704	0.691947	1.8615	0.929394	-0.159886	-1.82954	-0.625176	-0.887429	1.56222	0.765505	1.61131	-1.59075	2.16159	-1.65719	-4.48052	0.113932	1.35599	-1.16272	2.12301	-1.68618	2.07782	1.37634	1.30985	-1.2303	1.49503	0.0861188	-3.06306	0.704891	2.19241	-4.29287	-0.978827	-1.08091	-1.55027	1.58941	0.0859006	0.721806	0.106205	-2.01591	-3.19526	1.08565	-0.816386	-1.66455	-1.13495	0.909878	2.77314	0.541317	0.420458	-0.0730645	1.98489
FOXO4	-1.01554	0.0152779	0.322027	1.5975	-0.0298277	-0.797081	0.493089	0.302311	0.439366	1.85435	2.18126	-0.83506	1.46315	-0.781339	-1.60579	-0.690816	-0.136269	-0.695711	1.58352	-0.301636	-0.502944	1.25099	2.29768	-0.511367	0.685724	-1.52831	-0.547112	-0.136513	0.706797	-1.01137	0.73859	-0.222388	-0.505484	-0.0226015	0.26835	0.429869	1.11052	-1.7765	-0.712093	1.00117	-1.13334	-0.506874	0.166737	1.00185	0.349924	0.325674	-0.722659	-0.393017	2.21818
FOXP1	1.01763	-3.91425	-5.25147	-3.7745	6.92017	5.91722	2.61361	3.39197	-7.85814	-3.83199	-1.11214	-4.9875	1.763	-4.80103	-0.263264	4.85553	5.92165	6.58242	1.4499	-1.39323	-7.07367	-6.17437	1.46508	3.45245	-0.40678	4.12145	-0.221411	3.44194	0.0282067	6.59689	7.31724	6.24975	0.48319	-1.75375	-6.32885	3.47676	-4.76905	-2.0099	-2.05536	-5.07707	4.0027	6.03832	6.56252	2.52509	-1.24795	5.14371	6.75507	-0.0284811	-2.57338
FOXP2	0.782891	0.827737	-0.661432	-0.0442458	3.24779	2.49823	2.2615	3.06318	-3.29681	-1.90695	0.465269	-1.21192	1.81364	-1.72606	-2.00519	1.9924	3.20984	2.25823	0.720661	-2.03606	-1.83728	-3.11111	0.848039	0.862274	-2.61289	1.6609	1.39273	1.6814	0.695604	2.39344	4.1746	2.92403	0.507075	-1.17144	-2.84414	2.69765	-1.11405	0.483499	-2.16467	-1.54992	2.41714	2.71342	1.49386	0.689194	-0.38914	0.350196	0.244491	-2.65225	-2.06292
GABPA	0.47691	0.636586	2.46528	2.34529	-1.69957	-2.11225	0.270791	0.0382224	1.51517	1.58088	1.98878	2.53852	-0.317618	0.481388	-1.39425	-1.30649	-1.28818	-2.94491	-2.77583	0.627132	2.72179	-0.0946744	2.6035	-0.131906	1.30055	-2.62627	2.07599	-0.672163	0.569563	-1.74326	-3.43944	-0.707973	0.524579	0.0421692	1.81766	-1.76237	0.741047	0.332284	0.918547	0.191548	0.104909	-3.16451	-1.56243	0.733048	-0.442166	-2.03591	-3.26985	-1.74062	0.646959
GATA1	-0.428153	-0.305725	0.621064	1.23858	2.19599	2.16982	0.705817	-0.0730485	-0.227676	-1.81999	-1.39355	-1.01265	1.95827	-1.08726	0.144471	0.827898	1.4911	2.2186	2.67702	1.57704	-1.2536	-0.479442	-0.00328089	-1.91633	-2.71354	2.1175	-0.539428	0.348823	-0.597872	-0.349191	2.18864	-1.2936	0.599526	0.97289	1.18149	2.72888	0.68431	-0.785295	-0.0786351	0.646911	3.40447	3.39633	-0.701482	-1.01642	0.289463	-0.121826	1.94327	-1.17831	-1.62504
GATA2	-0.121063	-0.830304	0.072942	0.858933	-0.588087	1.01979	2.27004	-0.64495	1.49063	0.219299	-0.426339	0.375436	0.709051	1.16721	0.088755	-0.786729	0.755669	-0.917761	0.948578	1.52823	1.30232	-0.488588	0.796327	-2.40491	-0.99569	-1.23354	0.242173	0.217871	1.41229	-0.780367	-0.098882	-1.50173	0.365383	0.635158	-1.62974	-0.460864	1.1698	-0.725382	-1.92219	0.124098	1.49089	-0.868797	-0.206103	-0.753238	1.92108	-0.751628	-0.335738	0.809043	0.175609
GATA3	-0.841674	3.33232	1.83435	1.06475	-1.14298	-3.18774	-2.40805	-2.38665	5.04695	0.86884	-1.28259	1.79094	-0.130823	3.01542	1.41835	-1.90728	-2.59017	-2.60845	0.872262	-1.13137	2.46166	2.36978	-2.50207	-2.13262	-0.645523	-1.35399	-3.05897	-0.875695	2.37171	-4.39751	-3.01643	-1.19739	-1.32837	1.62884	2.0439	-1.13434	2.1947	-0.753022	-0.979443	2.28901	-1.78173	-1.05593	-3.37414	0.180491	3.32252	-2.0843	-2.43545	1.79565	1.37981
GATA4	0.669116	-0.231758	-0.264375	0.505337	-1.48799	-1.03033	0.925944	-0.95937	2.29369	1.44956	-0.411249	-0.282404	0.650787	1.05958	1.6562	-1.59183	-1.89201	-1.21778	-1.04852	-0.827154	-0.15893	0.0369199	-1.18339	0.638475	0.154145	-0.599244	0.903123	-0.69702	1.62312	0.377303	-0.803333	0.612372	-0.655097	-0.347285	-1.28077	-0.254911	0.153219	0.892705	0.558665	-0.323828	-2.99259	0.204162	-0.631784	-1.54563	0.564716	-1.26062	-1.19953	0.0384064	1.37203
GATA6	-1.58413	2.88597	2.73362	2.29552	-1.08342	-3.06684	0.768735	-1.8614	4.40869	3.76156	0.455849	1.07621	0.377038	2.88447	0.513477	-3.01322	-1.82626	-4.43696	0.437165	0.684545	3.3953	1.23094	-2.52843	-0.454126	0.549373	0.183747	-1.37274	-1.19503	3.58194	-3.77755	-2.70242	-2.36605	-2.44521	2.57127	2.17017	-1.5167	0.768874	1.15716	1.14617	0.444588	-2.64079	-3.59776	-3.9166	-0.863422	2.7613	-3.8131	-2.67628	-0.904489	3.38972
GATAD1	-1.96612	1.22504	0.98287	-0.47969	-0.279225	0.0947875	0.0696835	0.433882	0.657998	-0.366638	0.606972	0.547052	-0.467863	-1.51769	-2.2116	1.31206	0.942363	-0.330638	-0.473197	1.53148	0.0400189	-0.529567	1.52275	-1.73805	-1.02746	1.35768	1.0085	0.234312	-0.108066	-1.02511	-0.587259	-0.208472	0.700605	-0.91207	0.769751	-0.37886	0.214424	0.999759	0.910087	0.901517	-0.00696401	-0.225843	1.39333	0.183591	-1.70922	-0.860564	0.674523	-1.34086	-1.3291
GFI1B	0.498522	1.62716	2.39735	4.08834	-2.55082	-4.96438	-0.327637	-0.796736	2.56509	4.04479	0.0923511	0.944097	-1.2291	3.33903	1.19714	-2.51193	-3.03699	-3.11888	-2.98753	-1.44853	1.97822	2.73522	-0.0730615	-0.601609	1.70663	-2.76361	1.37096	-1.76232	2.79402	-2.25694	-3.52332	0.40378	-0.762486	-1.80626	1.69734	-3.14264	1.53508	2.35413	1.02746	0.838686	-3.98022	-3.90579	-3.96521	0.137123	1.55464	-2.55012	-4.57842	1.98395	3.65818
GLI2	0.56336	-0.967006	0.0593867	1.76003	-0.924309	0.835793	1.16575	0.281439	-0.164653	0.326763	0.848848	2.69938	-1.86197	1.83773	3.14058	-1.96121	-1.23163	-1.88894	-2.52789	1.77017	2.46324	1.72292	-0.288869	-0.380516	0.709896	-1.60516	0.795994	-1.75734	-0.0719632	0.476398	-1.79326	-0.0977248	-0.259687	-1.13673	0.00948985	-1.68256	0.171297	2.51394	0.871656	2.2466	0.799172	-2.23722	-1.08735	-1.70851	-0.841573	-1.40092	-0.399196	-0.313541	1.03611
GRHL2	1.85457	-0.967403	4.06364	3.57398	-2.13424	-5.47643	0.899298	-0.0271465	0.390037	4.18529	0.52415	1.98292	-2.96772	4.50789	0.133888	-3.61013	-3.76102	-4.91636	-4.06922	0.120096	4.53035	3.52195	1.99921	-1.27873	4.10003	-3.92638	3.01622	-4.37704	3.38061	-2.74922	-3.29884	-0.572289	1.415	1.2991	2.70422	-2.63164	-0.0178203	3.4828	3.30877	0.422928	-2.53813	-3.33356	-4.04564	-0.556693	1.81915	-4.0341	-3.49647	0.280656	2.39147
HBP1	0.177598	-0.0449425	-1.54014	-1.28072	2.24385	1.9615	0.662049	-0.674896	-1.90583	-2.09819	-1.38409	-1.57421	-0.00951378	-0.045413	3.41382	0.352662	0.745068	2.04519	0.0200699	0.551792	-1.22459	-0.293291	-0.848709	0.544219	-0.729555	1.73433	1.51036	0.178674	0.687932	2.03455	2.16285	2.47016	-0.175999	-0.572627	0.35726	1.31698	-2.09114	2.68461	-0.344932	-0.270676	0.26675	1.65689	0.676821	1.4824	-0.615607	-0.246534	1.39165	-0.396284	-1.98431
HHEX	2.18656	-4.60239	-0.597356	0.236481	0.989397	1.94598	1.74217	1.78908	-3.0541	-0.638856	-1.08009	0.163445	-1.51747	-2.34743	1.29332	0.949491	0.877106	1.16991	-1.76708	-1.23842	-0.728563	-1.82719	1.31582	0.113728	-0.398741	0.17343	2.03945	-0.606937	-1.49139	1.4152	0.951628	1.88229	3.18062	-1.03886	-0.948142	0.17979	-0.727798	1.5953	2.01248	-1.20249	1.98499	1.65406	3.62727	1.16819	-2.1801	1.86054	0.612901	0.643532	-1.47374
HIF1A	-3.65362	-3.6782	-3.85494	-0.233135	-0.606054	-3.94084	-1.59602	-0.807905	1.64115	4.15305	0.691934	-2.78254	6.72738	1.58662	1.06231	-3.91238	-5.18085	-1.07167	6.9797	-5.65106	0.768423	7.40355	-2.90417	1.7457	2.80006	-0.722536	-4.49765	1.66767	-1.77077	-4.23894	2.80785	-4.95045	-4.53086	2.75746	-0.337611	-0.911217	-0.770217	-6.55066	1.82735	-0.858334	-3.04858	0.0517335	-4.87114	-1.53757	1.33794	3.21158	-0.682018	-3.95936	5.89415
HINFP	0.0400883	-0.703154	-0.661863	-0.771646	-1.09664	-1.57081	-0.937847	-0.708873	-0.158872	-0.00128569	-0.583026	-0.66412	-0.797441	0.528781	0.8068	-1.08578	-0.970533	-1.51973	-0.789689	1.11957	0.7916	0.0255728	0.51427	-0.965005	-0.027967	-0.573341	1.09185	-0.745752	-0.59133	-0.994139	-0.68593	-0.932375	0.819268	0.230215	1.83499	-0.678464	-1.32545	1.3382	-0.51933	0.845333	-0.89787	-0.822318	-0.199958	-0.641946	-0.428978	-0.653792	-1.6312	1.65969	1.33068
HMBOX1	1.35183	-2.19258	-2.84801	-1.29081	2.23004	2.34633	1.48413	-0.794941	-2.31966	-1.80787	-1.87591	-1.61485	0.228714	-0.754103	0.463199	0.346897	0.817877	1.77197	0.0151544	-0.862445	-1.07152	-1.01389	-2.17684	-0.224522	-1.50638	2.4281	-0.0320815	1.44917	-1.10463	2.1581	2.35036	2.99148	-0.990579	-1.15296	-0.743715	1.34699	-1.72679	0.420308	-0.617956	-0.774349	1.75886	1.9144	2.07323	-1.41556	1.30307	0.672817	2.56641	0.831377	-1.7526
HNF1A	2.12197	1.36204	2.16089	0.113533	1.30863	2.76333	2.17747	-0.764589	0.0883193	2.27135	-1.84635	1.08013	-0.556804	1.83657	-0.351666	4.97177	0.855434	0.170354	1.82861	3.70497	-1.69799	-0.258444	0.613962	-2.24944	-3.40799	1.72424	-0.429356	1.25091	0.152798	-1.76028	2.96855	1.62687	5.22561	2.7053	-0.382501	2.04284	1.80931	0.967838	0.0200142	-1.39478	-0.788677	0.382204	0.263841	-2.10667	0.519004	-2.26915	0.590346	0.712032	-1.17104
HNF1B	0.222066	2.64397	4.57656	-1.12852	2.03718	-0.557679	-0.33445	0.223306	0.69598	1.51433	-0.1955	1.93843	-0.89439	-0.656859	1.3599	3.60122	-0.0626097	-0.16455	2.02558	2.98189	0.133738	0.730501	1.16765	-2.65076	-0.888025	0.278848	-1.94939	-0.797493	1.96027	-1.16766	1.68513	0.719136	2.20973	1.9881	-0.976008	2.34595	1.89527	-0.143407	0.529141	-1.18705	-1.06779	2.78255	1.53553	0.972172	1.09207	-1.87737	0.528316	-1.81987	-0.790783
HNF4A	2.58023	-0.945277	1.3064	1.89814	-0.875723	3.04304	2.86439	-2.86173	0.469479	-0.744466	-3.53885	2.01182	-2.75816	1.1587	3.48662	2.18079	2.58539	-1.70541	-1.15556	4.42678	4.3175	-1.05505	-0.492157	-4.31684	-3.8704	-0.584362	1.1003	-1.8388	4.33654	-2.22447	0.171701	3.08033	5.62143	4.55288	1.77316	1.5875	4.51662	-0.989048	0.876853	-2.70342	1.29603	-1.88093	0.850562	2.92701	1.33721	-5.73477	0.0140949	2.28045	0.600276
HNF4G	3.40956	0.15734	1.94223	3.35951	-1.69686	-4.0451	1.50214	-0.596462	1.42282	4.52008	1.12284	2.25057	-3.79208	4.01474	1.84497	-3.08869	-3.40044	-4.50315	-3.11505	1.59902	4.3322	-0.162681	1.22292	-1.80599	-1.9476	-3.85877	-0.671791	-3.96278	3.99591	-4.47393	-3.79365	0.558606	4.54486	2.50264	-0.157227	-2.59335	3.50219	1.30259	0.0945847	-0.172268	-0.65705	-5.71064	-2.64957	0.0983898	2.898	-5.17293	-2.21195	3.12993	2.4913
HOXA9	0.162031	1.59332	1.2375	0.759626	-3.25938	-2.50109	-1.09632	-2.72525	3.49178	2.04798	-0.221313	0.8379	-0.0971538	1.59557	-0.93961	-1.70181	-1.79694	-1.7222	-0.0419957	0.157926	3.08079	0.375789	-1.74154	-1.74498	-0.209742	-1.18882	-0.252434	-1.456	-0.0255024	-2.40371	-1.99383	-2.14959	-1.07238	1.39213	1.67985	-1.68575	0.733581	1.0958	1.13399	1.08626	-1.90124	-1.61541	-2.18287	-1.41942	1.5122	-2.60397	-2.18109	-1.16724	1.55138
HOXB13	-1.04155	3.30365	3.56671	1.44306	-3.44298	-3.85825	-0.315902	-0.73087	6.19102	0.665291	-1.12569	2.0943	-2.09852	1.57001	-0.800309	-1.71494	-1.99625	-2.64553	-0.455695	2.82029	4.13056	3.23009	-0.866382	-3.42994	-1.52391	-0.43809	1.25573	-0.04461	1.41262	-3.03016	-2.39992	-3.3473	-1.57231	1.15985	3.09077	-1.23386	0.523666	2.22432	1.31825	3.23136	-1.18418	-2.2983	-2.91169	-0.273807	1.45351	-2.98719	-2.03151	-0.445129	0.724971
HSF1	-0.899761	-1.36626	-0.687259	1.55889	1.09953	0.185981	2.81047	-0.448018	-1.51923	0.874813	0.0331887	-0.665197	1.8519	1.02405	1.4362	-0.179611	-0.117444	-0.15137	-0.260077	-0.214237	-0.0427561	1.24284	0.788162	1.07818	2.56401	0.594779	0.488505	-1.26253	0.479649	1.32682	2.2786	-0.815138	-1.3961	-2.0694	1.59368	0.772911	0.0231833	-0.51489	1.48987	0.582827	-1.38012	-0.146031	0.119836	2.7939	0.0836507	0.0154583	0.41043	-1.70557	1.92926
IKZF1	-0.374225	2.34279	-0.558703	2.18322	-2.28291	-2.71185	-3.69367	-4.59573	1.36663	1.69517	-0.242442	0.229646	-0.352291	1.95658	-1.52766	-3.56476	-2.53721	-3.90076	1.89978	-0.123894	2.22391	-0.966652	-1.84278	2.35736	-1.15058	-1.25699	-1.78188	-4.30387	2.64779	-4.5302	-4.85595	-3.0962	-1.67582	1.07902	-0.479885	-3.48235	0.488407	0.745238	-0.776044	3.70939	0.865946	-1.59691	-2.91503	-1.39187	0.979038	-1.36346	-2.09195	1.17827	3.26233
IRF1	-3.0883	1.25529	-2.73027	-1.39115	2.06958	-0.265785	-4.53425	-1.59212	1.3382	2.4302	-0.382561	-3.97594	3.80694	-3.58626	-4.63639	-0.567285	0.384032	3.26411	1.6966	-4.67514	-2.70239	-0.905883	1.7438	2.69241	-4.86541	4.24043	-3.93827	-0.378033	0.650524	-1.46757	-1.26727	1.3483	-4.56078	-2.33115	-4.44131	-0.148971	-1.0321	1.06934	-1.30524	3.63467	-3.45634	2.71258	-2.7907	1.70007	-0.555047	3.95044	-1.65142	3.84439	2.93306
IRF2	-2.26321	1.32916	-1.23135	2.50821	-1.96575	-2.17289	-4.90353	-1.88221	3.17019	5.06677	2.79571	-1.99869	3.17012	1.36443	-3.3652	-2.40335	-2.62235	-1.54105	-0.82896	-4.20086	-0.400023	2.00642	3.26208	5.40038	-0.879335	0.206427	0.735828	-1.30599	1.04522	-0.856683	-3.00117	1.42144	-4.02187	-2.11523	-0.258846	-2.2862	-0.0123477	3.10234	2.57379	3.91253	-6.55808	-1.48086	-5.30129	1.52758	-0.627344	0.87851	-5.19757	2.17679	5.18233
IRF3	1.14213	-3.86501	-4.83144	-0.869268	-1.85552	-1.21027	-2.10371	-1.87564	-2.19293	0.417084	3.16311	0.775222	-0.655089	-1.32228	1.16535	-3.32992	-3.34457	-3.07664	-6.05491	-2.3036	-1.08974	0.355031	-1.54593	4.09497	2.6124	0.334968	2.40075	-2.35961	1.16959	5.81738	-1.90114	4.22501	-0.431694	-4.6134	-0.0329834	-5.29172	-0.941167	-0.0822588	3.29234	-1.02727	-0.853465	-2.95626	-2.97735	0.45261	0.342643	-0.180984	-3.00314	5.31539	4.07341
IRF4	-3.44845	6.72424	2.13166	2.36159	-2.21445	-5.49362	-3.91944	-2.88909	4.44581	2.89652	0.0293432	-2.91123	2.8533	2.2476	-2.16255	-2.86053	-0.304687	-3.1218	2.58899	-1.31462	-0.00361039	2.28703	-1.46977	0.684559	-2.25746	-1.41671	-4.2112	-3.59409	4.36222	-4.58879	-4.42814	-1.64687	-3.44886	1.79421	-0.775261	-2.15427	-0.564367	0.037969	-1.62665	4.41386	-2.74822	-0.979555	-5.27123	-0.18837	3.55804	-2.14194	-5.27117	0.978541	3.22405
IRF9	-4.46215	-0.620349	-2.85629	-4.041	1.94728	-2.57854	-5.61056	-1.87651	1.0519	3.83014	1.15646	2.28688	4.9464	-2.97758	-3.56211	-1.34754	-1.15728	1.20035	0.968283	-3.47244	-0.563898	1.39309	2.58174	6.3037	-1.56522	3.51928	1.2805	3.93975	4.92505	-1.27893	-4.20279	1.94401	-5.65975	-3.26725	-2.69832	-2.64034	2.15982	2.01862	-0.771084	1.27719	-5.6925	-1.4803	-6.47981	-1.92098	-2.57311	0.933368	-3.07611	-0.205667	3.40803
JUN	-4.26268	-0.316208	-4.53029	-1.65344	-1.49404	-2.61513	-5.03263	-3.23169	2.8805	4.7208	-1.00195	-0.250621	6.57177	-0.418509	-1.35408	-2.60434	-3.82074	0.73263	7.25788	-4.15662	-0.0909497	3.41383	-5.68923	1.61812	2.4957	0.20323	-6.20001	1.49366	-1.45822	-4.93851	-0.616251	-4.87746	-1.89966	3.29869	-1.66933	-1.57037	-3.21036	-3.26161	-0.384134	4.53265	0.434481	1.41759	-0.713249	-1.87873	3.50215	-0.42231	0.289538	1.13713	4.50195
JUNB	-0.490483	0.0861809	0.438041	3.74253	-3.64693	-6.00588	0.657943	-2.72926	3.71928	2.11708	-1.53528	1.70824	-0.263038	1.76968	-3.68355	-4.89272	-5.18425	-5.42374	-0.223544	-0.662653	3.85406	2.60444	-1.57642	-1.54978	3.97755	-4.62713	-1.48328	-3.70969	-0.32917	-5.29515	-3.93173	-3.77741	0.224707	1.08793	0.73098	-4.80744	-0.455192	-1.57509	1.58498	1.50211	-2.87925	-3.61968	-4.26104	-1.09258	1.48955	-3.52693	-4.38961	1.02463	3.79036
JUND	-3.49711	-0.138822	-3.48931	1.98727	-1.37673	-2.22128	-2.02397	-2.61308	0.925003	2.56104	-0.712103	-2.87365	3.40667	-0.995466	-1.46019	-1.29104	-0.5851	-1.9577	2.95561	-1.97302	0.332529	-1.59072	-2.80251	1.97281	1.37987	0.101843	-4.45632	-0.856237	-0.741354	-0.410217	0.218339	-0.338857	-1.25453	2.11725	-1.20295	-1.63581	-0.00459404	-1.31832	0.520692	2.68515	-1.34236	0.327647	-1.01067	0.874464	-0.587399	-1.01409	-1.14559	2.16481	2.24786
KDM5B	2.21855	-0.340259	2.59742	3.53134	-3.82515	-4.25889	-0.466694	-0.448027	2.5907	4.06214	0.521482	3.27712	-3.0796	4.33097	1.83396	-4.55658	-5.14431	-4.97961	-3.67664	-0.461758	3.3366	2.19292	0.462355	-1.21501	3.71459	-5.34919	1.66213	-4.61328	1.65509	-2.13074	-3.90693	-0.207015	1.68849	0.868463	2.60587	-4.35163	2.45794	0.183043	3.361	0.32052	-3.35027	-5.14919	-4.57124	-1.40568	1.25762	-3.57912	-5.75074	2.48682	3.70651
KLF1	0.241423	-3.11077	-2.42403	1.77789	-2.17186	-4.30981	1.25444	-1.78907	2.08813	1.72389	-1.85006	1.03222	-1.45326	1.89725	-0.0549664	-5.08514	-5.18838	-4.5997	-2.56567	-0.494024	2.15603	0.288247	-2.29565	0.462726	4.13015	-3.37965	0.987108	-1.73409	1.39453	0.407402	-3.40652	-0.507354	-0.405235	-0.208902	0.520367	-5.07783	-1.56001	-0.224108	2.55082	0.642599	-1.31237	-3.58812	-2.95265	-1.03668	3.25354	-3.14235	-2.62669	2.89047	4.76037
KLF13	-1.61357	1.88209	1.36487	-3.55058	1.8096	5.17414	-1.70282	1.92114	-1.37314	-3.1617	0.0317488	-2.03393	-1.17446	-3.27061	-1.43654	4.96725	4.90048	4.48501	2.87145	1.80804	-1.74253	-0.477159	-0.405532	-2.534	-5.4928	4.48239	-3.12861	1.05617	-0.854421	0.0606913	3.80142	-0.557617	0.467354	2.5088	-1.20323	5.86722	-0.338284	-0.905525	-0.0469445	0.842514	1.33196	3.90971	4.06464	2.79658	-1.80863	3.12894	3.13701	-3.25173	-4.775
KLF3	0.609433	0.179495	4.15821	-0.157586	-0.188311	0.641789	-0.812684	1.35529	-1.41143	1.45357	-1.36216	1.12088	-3.45187	-0.767286	-0.840355	2.88364	2.61015	0.109832	-0.352291	0.583401	0.11445	-0.400737	-0.125747	-1.67709	0.268747	0.187053	-0.383168	-0.317396	1.28361	-1.01345	0.328172	-0.776917	-1.6655	-0.393229	2.71676	2.61982	-0.385723	0.748375	0.0300858	-1.141	-0.523616	0.0890786	0.75185	-0.257459	-0.584229	-0.200914	-1.28884	-3.86724	-0.424788
KLF4	0.93638	-0.3649	1.69182	1.63199	0.782848	-1.16491	0.35961	-0.846583	0.514992	1.30209	1.51072	0.581425	1.23679	1.23842	0.555641	0.899406	0.160888	-0.351751	1.78888	-1.47198	0.454504	2.48403	0.429225	0.218973	2.02048	-0.340873	-1.94701	0.72232	0.260019	-1.02543	0.522634	-0.47861	-1.26957	2.24624	2.92479	0.302857	0.0256861	-0.770325	-0.614688	-0.630809	-2.35612	-1.09191	-1.36541	1.3539	0.717035	-0.870555	-0.719172	-1.43335	1.29119
KLF5	7.42757	-8.41768	0.828587	3.51659	-0.551389	-5.01697	2.74868	-0.211514	-2.79221	6.09755	-3.83683	5.24322	-2.37488	5.74527	2.54719	-5.82485	-6.21401	-8.56418	-7.19119	-0.309595	4.11358	-0.556413	0.66074	-0.0525413	7.68934	-5.13242	4.39835	-3.01386	5.70239	0.108491	-4.34324	4.21999	1.85301	-1.3368	0.546753	-7.38237	-1.15335	0.691445	2.1161	-4.375	-4.18312	-6.50476	-3.83252	2.96837	5.22442	-4.8375	-3.84232	6.02938	7.32654
KLF6	0.421636	-3.18992	1.5767	4.76509	-3.33128	-4.72652	1.44647	-2.75966	3.09242	3.83838	-0.450082	4.41723	-1.09812	5.01701	0.991389	-4.72347	-5.83228	-6.33918	-0.993206	-1.51166	3.38019	2.72301	1.02701	-0.169297	6.10073	-4.62249	-0.147442	-2.06925	0.557848	-2.69051	-3.59099	-1.93209	0.675906	2.75185	3.15079	-5.45397	1.24748	-1.1749	2.29954	0.0850655	-2.62073	-5.49833	-4.71944	-0.263089	1.05632	-1.97796	-5.86509	0.734023	5.15961
KLF9	1.99863	-2.96363	-1.60066	3.38966	-5.17952	-7.13106	2.64985	-4.30871	4.42852	4.37053	-2.23212	5.44375	-1.5904	5.80812	1.4082	-9.09666	-9.32319	-7.83268	-6.36362	1.642	5.61391	2.57598	-2.49891	0.902247	7.48196	-9.0604	3.24134	-5.56956	1.54797	-1.30923	-7.09826	-1.38877	1.53298	-1.66375	2.25604	-8.52398	1.47912	0.690242	4.11073	1.45339	-1.52767	-7.94074	-6.4322	-3.03485	5.58408	-5.95833	-5.38216	3.88972	5.99894
KMT2A	-2.20557	4.25513	5.3169	1.27961	-4.51548	-4.18303	-3.30008	-0.770254	4.58307	2.88089	3.6359	2.86155	-1.19404	1.80803	-0.00960522	-4.09978	-4.98112	-5.542	-2.97296	1.38608	3.91838	1.49857	1.5579	0.576116	1.86663	-3.93717	-0.392994	-1.43564	-0.804042	-4.88769	-6.65502	-3.77082	-1.45404	1.43283	3.31015	-2.92938	1.01662	0.353316	1.45684	4.24434	-3.85922	-3.82605	-3.42569	-2.45608	-2.09531	-0.40365	-5.14507	0.29521	3.18843
LEF1	1.02666	-2.3107	-1.78776	-1.48381	0.438702	1.45143	0.28682	-0.727676	0.00697214	0.850987	-2.66771	-1.26983	-0.627821	0.418169	0.0653124	1.46293	-1.09458	2.26214	2.33465	-1.17859	-1.72748	0.727332	-1.78678	0.566014	-0.130112	2.83822	-0.773361	-2.18489	-1.00299	-0.327714	1.0214	-1.33611	-1.12421	-0.510103	-0.438958	2.33904	1.42127	-0.392685	1.53047	-0.448111	1.71955	2.39668	0.968124	-0.330213	-0.782823	1.25405	0.825228	-0.146348	-0.129825
LHX2	-0.898762	1.10102	0.0262675	-0.329367	-1.2686	-1.89413	-0.463665	-0.99014	3.63563	0.989201	0.666809	1.49458	-0.540353	1.64235	1.35543	-2.02504	-1.93404	-1.371	-0.0389773	2.26525	2.40875	1.43174	-1.46819	-1.45553	1.16452	-0.357915	-0.230264	-1.26752	0.0405568	-1.25541	-1.64623	-2.51541	-0.854026	1.70821	2.34645	-0.820654	1.56967	1.04447	1.1612	1.53466	-0.323381	-1.76867	-0.927039	-0.182446	-0.0723218	-2.49028	-0.871693	-0.765432	1.35338
LYL1	-2.70284	4.45106	-4.41448	0.643085	-2.69159	-4.99172	-4.6836	-5.6768	3.7752	2.6219	-0.501353	-2.63073	0.897085	2.19406	-2.22981	-6.21032	-4.4041	-4.85688	0.929954	-1.03348	0.0922622	0.849296	-2.48851	1.22106	-1.77381	-0.799037	-5.58437	-4.64031	5.23281	-4.7318	-6.74816	-2.89179	-3.53809	-0.462687	-1.69898	-6.42713	-2.11897	-0.0475083	-4.88754	3.62416	-1.71212	-2.52881	-5.87027	-3.30124	5.7543	-4.20277	-1.37642	4.42514	5.31576
MAF	-3.84614	2.07114	-0.940386	0.0910907	-1.43713	-4.61981	-3.97619	-2.54914	2.33273	1.69923	0.117639	-0.959344	2.22074	0.175176	-1.69785	-2.96645	-2.76994	-2.33248	1.59807	-0.9267	-0.37004	2.20602	-1.48963	2.63809	1.49551	-0.745167	-2.19132	-1.81926	1.88946	-2.3448	-3.88015	-2.05292	-1.646	-0.199934	-0.258758	-3.2922	-0.647889	-1.99868	-0.865176	1.79204	-1.55048	0.213128	-4.39872	-1.45052	1.69828	-0.888162	-1.85114	1.07507	3.75715
MAFB	-2.27261	2.26219	2.91962	2.477	-5.72542	-6.31307	-1.92504	-3.27501	6.94718	3.80152	1.91984	3.41134	0.0514366	3.10235	1.05975	-4.87356	-5.39248	-5.2427	-0.416899	1.61964	4.61994	4.4259	-1.06723	-1.1909	1.42442	-4.88276	-2.27284	-2.81464	1.14005	-5.473	-5.82444	-3.50049	-1.1472	2.26101	3.03027	-3.9901	2.51207	0.0388731	-0.535702	2.95332	-1.45547	-4.6243	-6.10502	-3.92822	1.87588	-5.14892	-4.55737	0.951889	2.95337
MAFF	-1.86317	0.718969	3.79362	1.12812	-2.25393	-3.5243	-2.34025	-1.08126	4.63204	3.09422	2.77045	1.23065	-0.816395	0.372117	-2.00669	-2.0201	-2.79349	-3.10368	0.940056	-0.556909	3.06804	2.63328	1.21867	-1.77382	1.18784	-1.36043	-0.51195	-1.17713	0.696222	-4.6183	-2.93357	-3.44233	-1.27929	1.94344	1.6329	-2.55203	1.67876	-1.11474	0.574138	1.04604	-2.17037	-2.47049	-3.38515	0.0103564	2.01048	-2.0148	-2.63471	-1.81682	2.33945
MAFG	0.705092	0.919582	2.56117	0.646313	-1.93939	-3.3955	-0.676513	-1.7111	3.54931	2.22018	-0.688159	2.38071	-0.373047	1.05768	-2.06904	-1.67332	-2.90998	-2.96306	-0.619797	0.32235	2.65622	-0.00570085	-0.957793	-1.68212	0.718914	-1.53261	0.910862	-1.94707	0.458231	-3.67961	-2.54463	-2.25137	0.431123	0.636886	1.41746	-1.22696	1.75763	0.529602	1.20376	0.766685	-2.13419	-3.79356	-2.22746	0.0152114	2.86251	-2.06596	-1.68824	-0.414724	2.04233
MAFK	-1.38952	2.18146	2.06609	1.04784	-3.78984	-6.06733	-1.211	-1.1725	5.59747	2.87551	0.878266	1.26217	0.439679	1.40143	-0.54806	-3.78445	-5.1482	-3.87191	0.0783184	0.595777	3.2131	1.9522	-0.197646	-0.121539	1.30653	-1.73098	-0.895856	-2.02992	1.32223	-4.27259	-3.61324	-3.6142	-2.35753	1.11911	1.88079	-2.72681	1.15961	0.770778	2.02657	1.70909	-3.35637	-4.01895	-4.43559	-2.63569	2.56705	-2.28434	-2.72811	-0.878948	2.2615
MAX	2.38829	-2.03535	-0.051245	2.97445	-2.24821	-3.79153	0.309096	-1.88666	1.92104	3.67668	1.12301	2.88068	-1.74988	2.564	1.51465	-5.58099	-4.98123	-5.07299	-3.53281	0.196909	3.13126	1.91244	-0.630572	0.603967	4.85841	-3.927	1.07039	-4.2445	-0.0468496	-0.751026	-3.3226	0.505639	2.4569	0.918258	2.14961	-5.38072	-1.21702	-0.0364839	1.27267	0.734019	0.0272715	-5.00808	-2.61805	0.0360269	2.5495	-2.49152	-4.01645	3.43007	4.09176
MAZ	5.59262	-6.40767	-4.57898	3.92129	-5.50483	-5.34335	0.445107	-4.21954	1.53271	4.65455	-2.05005	2.46292	-3.56561	4.8371	2.36712	-8.29664	-7.87522	-6.97854	-7.49219	-2.41765	3.4164	-0.210654	-2.72168	3.81006	7.1446	-5.99005	2.79878	-6.19803	2.27643	0.92075	-6.25353	1.52728	0.512734	-3.9975	-0.701995	-9.50696	-0.287166	0.604561	3.82662	-2.50747	-2.38769	-6.72615	-5.3799	-2.37513	3.34062	-3.41671	-4.22828	8.12788	7.5622
MBD1	-4.27555	4.59796	2.83785	-4.04411	2.73105	1.24979	-0.753997	1.75319	0.0334776	-1.22403	-0.103787	-2.83174	2.94618	-3.03872	-1.4476	5.56759	4.04039	4.96479	7.10855	2.08299	-1.9679	0.569482	0.623692	-1.45367	-1.57362	2.95782	-4.4109	4.83464	-1.06858	-1.62949	2.58588	-3.10615	-1.12025	2.82291	0.522597	5.80808	0.164724	-2.36838	-0.483916	-0.37082	-0.218222	3.55164	1.66161	-0.141381	-0.122301	2.30076	4.28877	-5.5061	-2.72345
MEF2A	-3.89088	4.48041	3.41526	3.00224	-7.30731	-6.13427	-1.8242	-5.46607	10.4045	1.57883	-0.362164	2.20542	0.188298	3.26018	-2.37505	-4.7855	-4.70338	-6.17906	3.18663	1.72495	6.25122	3.95168	-2.76455	-1.81235	1.37073	-4.34571	-3.41715	-1.28002	0.814696	-8.41648	-6.95479	-9.12462	-3.14422	4.55173	2.29099	-3.5518	2.1294	-1.02696	0.489187	4.92245	-3.26832	-5.61139	-5.15904	-2.88148	3.02078	-3.7268	-3.86487	-0.659666	1.78578
MEF2B	-0.836894	2.02511	0.582381	1.24885	-4.21514	-3.7859	0.91733	-3.38056	4.34191	-0.218186	0.00100327	0.765775	-0.263848	3.07173	-0.345537	-3.3019	-1.60586	-4.41531	0.918959	-0.47902	3.14182	1.31506	-1.6537	-0.649321	0.120652	-1.14381	-1.72735	-0.902651	2.62071	-3.33961	-4.16424	-3.82134	-0.989322	0.360465	1.55441	-2.90067	0.768122	-0.109023	1.78539	3.1501	-1.34603	-2.42099	-2.99031	1.028	1.53702	-2.33788	-3.5118	0.240534	2.67492
MEF2C	-4.02971	5.53225	0.830722	-0.306046	-3.46076	-3.4114	-4.51784	-3.31294	6.63102	0.20571	1.1373	-1.79329	2.79436	-0.810754	-3.1534	-2.59514	-1.66846	-1.97556	4.15322	0.346138	2.77835	2.38681	-3.53885	-0.196343	-0.728185	-1.08255	-3.52278	-0.47322	0.986576	-4.67299	-4.43747	-5.30259	-3.57438	1.76173	-1.08687	-1.49116	-1.07833	-1.79596	-2.84262	4.92128	-1.87255	-1.0486	-3.23144	-1.97343	3.70051	-0.994897	-1.51793	1.21954	2.3929
MEIS1	-0.902008	3.32808	1.68805	-0.535107	-3.36234	-3.57624	-2.19775	-2.52178	7.10096	1.64786	-0.240722	1.40124	-1.50367	2.72798	-0.195277	-3.71901	-2.9932	-2.54448	0.969085	2.34099	4.42868	3.12406	-2.4221	-1.90857	1.49367	-2.44653	-0.65246	-0.0511786	1.19139	-4.53742	-4.19915	-4.98426	-2.39486	2.61048	2.56127	-0.947098	0.92522	1.19551	0.708899	3.59002	-2.02025	-2.25388	-3.37118	-1.85273	2.07979	-3.4212	-2.25147	-0.764418	1.29528
MEIS2	-1.7752	2.70425	2.63294	1.25307	-3.64499	-3.69693	-2.51013	-0.442482	6.70909	1.82324	1.24696	2.28476	-3.30004	1.06579	-1.11909	-2.73677	-3.99311	-3.84221	0.244017	1.81414	4.47624	3.68421	0.584701	-2.14098	0.883123	-2.32962	-1.50765	-0.26708	0.824071	-2.81337	-4.46965	-4.51739	-0.824912	1.34837	3.9045	-3.00829	3.01028	1.23983	1.82682	4.06624	-3.33907	-4.25662	-3.09161	-1.75474	2.54175	-2.88844	-3.11334	0.0683179	1.37967
MIER1	-1.63887	1.85775	2.47656	-1.07797	-1.00388	-0.308722	-1.77749	-0.58051	0.622161	0.162836	0.963056	-0.698996	0.592638	-0.534947	-2.34886	1.797	1.48156	1.20303	1.96434	-0.0599483	-1.49075	-0.758497	0.253741	0.619681	-0.279252	-0.517059	-0.760945	0.526755	-0.427791	-0.823215	-0.330417	-2.39272	1.00929	1.09672	0.635861	2.84432	0.564264	-1.55662	-1.75797	-0.52454	-2.88976	0.399117	0.747373	0.803217	-1.32691	1.63422	-0.0949754	-2.01031	-0.596794
MITF	-1.39438	1.54799	-1.10752	0.924554	-3.48097	-1.38897	0.175203	-2.43779	3.54751	-0.616676	0.855754	-0.161221	0.558404	0.341774	-0.589019	-0.594947	-0.295121	-0.681963	1.98411	0.655768	0.248483	2.34581	-1.79591	0.0656764	-2.13667	-0.106242	-0.440768	0.591688	2.0126	-3.15724	-1.12279	-1.52102	-0.464571	1.3807	1.12218	0.655367	1.81364	-1.65464	0.572256	1.63698	0.650963	-0.0208905	-2.81144	-0.784618	0.0102792	-2.81609	-0.8866	-1.3422	0.773535
MNT	-3.15694	3.70173	0.96349	-4.16714	4.84884	6.5778	-0.257185	3.27962	-2.45613	-4.67665	1.65583	-2.92209	1.30613	-5.00092	0.0198009	8.37409	8.46263	8.0728	6.16	1.34925	-4.45961	-2.02932	1.79867	-1.56795	-7.73681	7.47873	-4.01283	6.10056	-2.57911	1.81449	5.07062	-0.230647	-2.75305	0.715638	-1.27804	7.60824	0.196477	0.50151	-3.07254	0.401243	3.89611	6.72027	6.30681	3.6008	-4.32374	4.99706	6.23206	-4.77887	-7.35156
MTA1	3.07685	-5.59597	-4.74558	1.5752	-4.04566	-2.97322	3.01405	-3.15715	1.2518	1.81133	0.0315654	2.89157	-1.75023	2.78305	2.12008	-6.66999	-6.18317	-6.60698	-7.3823	-1.73459	2.27105	-0.523209	-2.60722	3.86385	5.52759	-4.32414	3.47396	-4.43572	0.844909	1.60511	-4.69628	2.20787	2.37817	-2.05727	0.024798	-7.90812	-0.0433489	0.379393	2.8434	0.22051	-1.41754	-5.64131	-3.22626	-2.26677	2.51965	-4.00646	-3.41275	6.38638	5.16915
MTA2	3.51321	-4.39597	-1.55164	4.88398	-1.60049	-2.70307	1.97546	-1.89118	-1.12294	3.15967	-1.40236	4.13736	-2.26279	4.47715	2.69998	-5.4849	-4.9528	-5.91362	-4.74543	-2.10686	1.49082	0.45266	0.575538	3.22702	4.61236	-3.00913	4.75582	-4.28852	1.20393	0.861355	-3.00832	2.65807	0.712047	-1.42138	1.01243	-6.20645	-1.28208	0.571545	3.72248	-2.06263	-2.4925	-5.71553	-2.81112	1.46292	1.5677	-1.3238	-4.07045	2.1063	4.12079
MTA3	0.282828	-1.15582	-1.4151	-0.341945	3.50671	2.00581	1.29583	1.09479	-1.76994	-1.77855	-1.5904	-1.69786	1.89832	-0.229678	0.699264	1.85204	2.37584	2.00135	1.94908	-1.02646	-1.78877	-1.01714	0.354226	0.908912	0.653708	2.15466	-0.189179	0.803096	0.140305	2.24363	2.9066	1.53232	-0.758816	0.588727	-2.02184	0.951406	0.172552	-1.50617	-0.618696	-1.65207	2.57947	2.43039	2.1062	1.10958	0.0487195	1.07061	1.07224	-0.415648	-1.74041
MXI1	-2.53169	3.91333	0.806708	-3.03197	3.82888	3.90363	-1.49349	1.86539	-1.57542	-3.36718	0.0840902	-2.85407	2.92394	-3.92774	0.340614	5.99783	5.77635	5.30969	4.24933	0.0663464	-3.33785	-1.46151	1.00895	0.127258	-5.46257	4.37072	-2.23616	4.01637	0.254779	1.64941	4.15171	1.99515	-1.54347	0.94486	-1.48023	6.73766	-0.136301	0.59469	-4.01511	-0.0283408	2.40506	4.95109	4.22272	0.465238	-0.804387	2.44632	4.9781	-3.67537	-4.89744
MYB	-1.46868	1.693	-3.26012	1.8287	-1.18674	-1.26833	-1.83688	-0.60771	1.58036	1.98043	-0.904049	0.990525	-0.0758528	-0.113657	-1.05326	-0.827937	0.156328	-1.10715	1.50255	-0.401332	-0.633195	-0.522601	-2.27624	-0.356174	-0.372263	-0.745296	-1.28337	0.321675	0.798977	-0.802528	-1.55575	-3.26037	1.07246	0.971554	-0.960356	-2.0806	0.750428	-2.98527	-1.305	-1.08106	1.2296	0.321205	-3.25946	-1.06419	0.952601	-0.587093	0.601896	0.387808	2.11766
MYBL2	-1.44264	0.407428	1.44367	0.467241	-1.96463	-2.23607	-1.08791	1.36084	0.368512	2.5089	1.39255	1.97007	-0.56951	2.03981	2.27989	-0.745624	-2.12456	-1.45143	-0.279165	0.127917	-0.0623545	1.47985	0.560218	0.780822	1.84559	-1.24771	1.61269	-1.63106	0.546686	-0.279832	-1.2597	-2.45708	-0.874912	-1.18428	1.36702	-0.357963	1.12458	0.67433	2.43625	-0.552404	-1.18836	-1.3417	-2.71247	-1.4344	-3.6113	0.373895	-2.41547	-2.5611	0.714547
MYC	0.234818	-5.9141	-4.51275	1.33912	0.952761	2.35709	3.77697	3.29544	-7.81483	-1.93896	-1.92417	-1.96018	2.73295	0.00468389	3.88011	2.28268	0.291747	3.14592	1.0016	-2.29125	-4.46075	-0.486536	1.3633	5.80657	0.822916	1.87604	1.47926	3.00338	-1.85134	8.12237	3.94592	4.13453	-1.57351	-5.56826	-3.42876	-0.0981877	-2.70849	-0.565075	1.60007	-4.37989	3.06375	2.72721	1.24545	3.41824	-7.02869	4.22952	0.283463	-2.72353	-1.72958
MYCN	-1.3178	-1.16831	-2.49344	3.67542	-0.354137	1.27743	0.653876	2.11275	-1.98318	2.43131	2.58544	1.56602	0.848615	3.28545	3.35926	-1.17005	-3.53584	-1.08718	-1.15626	-1.42136	0.696114	2.98698	2.00649	2.96867	2.58116	-1.47742	0.385531	-0.39214	-0.436826	4.02222	0.553784	0.00236901	-0.587258	-2.85039	-0.839412	-1.88868	-0.0423469	-1.3238	2.90325	-1.36148	0.538421	-0.920824	-4.75936	-1.64415	-2.01311	1.73838	-2.9007	-0.106112	1.5117
MYOD1	0.304931	-0.395399	0.0240244	1.82236	-3.04014	-5.57516	0.00445279	-3.40111	5.10684	2.66174	-2.08982	2.98254	-1.78645	1.93686	0.729605	-5.81858	-5.76858	-5.98922	-2.16425	0.489621	3.56327	1.44541	-0.409401	-1.18338	2.51604	-2.92417	-0.197763	-2.42455	1.06985	-3.38878	-5.30454	-1.6835	-0.259079	1.81474	0.213231	-5.64993	-0.795044	-0.474231	1.40337	0.99977	-2.34792	-5.14677	-5.06776	-2.64794	4.4402	-2.88276	-1.66762	2.4909	3.19927
NANOG	-1.58528	4.15593	1.9158	0.134564	-1.90217	-2.37751	-3.1652	-1.65819	4.85954	1.47687	0.218029	2.76399	2.01906	1.34221	-1.97615	-0.979704	-0.0232345	-1.3035	1.088	3.77507	1.87508	2.99743	-0.66268	-1.97954	-0.67124	-2.10109	-1.89799	-0.239078	1.12999	-1.95721	-2.34805	-2.92757	-0.0587008	1.34907	2.74526	-0.506691	1.32546	0.710351	1.60094	2.11629	-1.93496	-2.02428	-2.6103	0.0864736	2.92584	-1.703	-0.231451	-0.0962804	1.04484
NCOA1	1.18008	0.518462	2.73186	3.60525	-4.5525	-2.4273	0.238015	-1.64143	3.17124	0.974686	0.744484	3.69828	-1.95324	1.93529	-1.17833	-2.51499	-3.33881	-3.94661	-2.45827	1.94046	3.19909	0.748984	0.969303	-0.624455	0.73898	-3.60899	1.39378	-1.69581	-0.493887	-3.78921	-3.8717	-2.53734	2.8881	1.15481	1.92988	-2.4728	3.05307	0.587021	0.756827	1.43089	-0.643761	-4.17905	-1.86716	-0.122479	-2.00657	-1.74002	-2.49988	-0.569046	-0.00534692
NCOA2	0.546498	1.40569	3.88677	3.23521	-4.32399	-3.06916	0.305402	-0.995357	2.37918	1.21432	0.949698	3.79714	-2.77815	1.65141	0.0645948	-3.01138	-2.61602	-4.23068	-3.45502	1.76229	3.58666	1.30466	0.368597	-0.990485	-0.360884	-3.47348	2.27378	-1.76178	0.979399	-3.7913	-4.26591	-2.17586	1.08959	0.83945	3.09305	-2.30111	4.07905	1.82034	1.1127	1.81993	-1.22575	-4.48896	-2.68838	0.158916	-1.79502	-2.46683	-4.35491	0.289185	-0.0475532
NCOA3	-0.0761966	1.81237	2.76112	2.979	-4.62143	-3.46844	-0.73634	-2.58634	3.45935	0.887224	0.723942	4.44072	-1.26725	2.07887	-0.79916	-3.26134	-2.1932	-4.51889	-2.30863	1.73592	3.82111	0.637476	0.79766	0.33025	0.489246	-4.48273	-0.261863	-1.90857	0.93762	-3.6166	-5.06797	-3.43197	0.949993	2.23	1.56109	-2.74049	2.97115	-1.81396	-0.194226	1.21726	-0.526434	-4.10243	-3.46595	-0.174663	-0.817443	-1.96849	-3.60903	-0.369142	0.661561
NCOR1	-1.58097	-0.793974	-1.19609	-1.94918	4.30828	2.72082	-0.686737	2.3349	-2.1301	-2.05948	0.104067	-2.44536	1.06621	-3.52736	-1.4903	4.95036	4.17482	5.04944	4.22919	-0.575837	-3.65399	-0.178791	0.606423	-0.178013	-1.03879	2.728	-0.588107	2.16996	-0.748564	1.92241	4.48088	1.61301	0.324106	0.67647	-2.48246	4.49856	-1.35071	-2.98173	-2.57698	-2.67465	2.08452	5.1857	3.15531	-0.0201669	1.48381	2.51048	4.24665	-0.345005	-1.6936
NCOR2	-4.49087	1.54606	0.078809	-3.84238	4.03814	6.01976	-0.0385278	2.64777	-2.71354	-3.8627	0.185362	-4.04466	1.56723	-4.41329	-1.0856	6.59603	6.31381	6.12682	5.57974	1.72694	-3.64511	-1.91156	1.60561	-0.940285	-5.59207	5.19108	-1.76865	4.97891	-2.06081	1.31015	5.1443	-0.763431	-1.86885	0.419691	-1.18517	6.78821	-0.796287	-0.383473	-1.29551	0.296892	1.6227	6.2762	5.22441	2.22994	-2.71726	5.23316	5.0204	-4.63926	-5.337
NEUROD1	0.624492	-1.41117	0.425897	0.260708	-0.572413	-2.02277	-0.271177	-0.375218	1.44311	0.967446	0.57309	0.795328	-0.534869	0.985327	0.0844734	-2.63489	-1.77457	-2.24682	-1.32978	-0.406716	0.943124	0.682576	-0.24126	-0.606221	3.05091	-1.69271	0.672778	-1.04399	1.1131	-0.416726	-2.01074	-0.0685207	-0.0661369	0.482706	-0.249691	-3.59215	-1.29352	0.380107	0.889912	-0.0756919	-0.922885	-2.50888	-1.22604	-0.00355701	1.84797	-2.08547	-1.34162	2.65888	3.05175
NFATC1	-2.39272	2.49004	0.367526	2.40334	-4.52372	-2.97634	-1.82822	-3.3931	4.97559	1.27771	0.199365	1.1015	1.46751	1.64518	-0.0283379	-3.28765	-1.97326	-3.90148	1.39645	0.166395	3.68719	2.01667	-1.83217	1.46908	0.800655	-1.1753	-2.15115	-1.97836	-0.0460878	-4.53997	-3.86925	-2.60639	-1.85747	2.43405	1.3934	-2.14413	0.194932	0.156234	0.337172	4.75585	-1.80654	-1.46134	-3.47028	0.654632	0.707477	-2.82976	-3.26774	0.0768379	1.55319
NFATC2	-2.00555	0.297972	-1.15675	0.416999	-0.716578	-0.830286	-1.60099	-1.11056	-0.547144	0.27266	0.620439	-1.81952	1.59761	0.778887	1.01076	0.114677	0.0636399	0.323075	1.6705	-1.04791	0.266535	-0.200354	-1.20828	2.44409	1.20418	0.240727	-1.6068	0.129763	0.330184	0.697159	0.528466	0.813237	-0.765985	-0.581281	-0.537267	-0.449723	-1.02938	0.188618	0.188269	1.85124	-0.0800203	0.288165	0.548303	3.0394	-0.543767	0.437865	0.00270685	0.275881	0.798334
NFE2	-1.11121	0.982428	0.258354	2.1438	-4.28947	-4.21763	0.421956	-2.41958	3.09659	2.29862	-0.719209	0.852187	-0.698978	2.53566	-1.14292	-5.37583	-5.24097	-5.59883	-1.61689	0.123214	2.43425	2.2483	-1.65223	-0.171423	0.740042	-4.08128	0.171765	-4.62215	1.27843	-4.1625	-4.17249	-1.67876	-0.293858	0.687663	1.47246	-4.82793	-0.535707	0.761163	0.644582	1.01683	-1.59374	-4.62408	-3.85419	-1.45532	1.50155	-4.90398	-4.27574	3.20789	3.44291
NFE2L1	0.68866	1.80891	0.755315	-0.319606	-3.55706	-1.43471	0.505008	-2.93787	4.93139	0.374724	-1.59814	1.75186	-1.49042	1.73886	-0.582964	-2.88255	-3.64322	-3.81296	-0.594627	2.60802	3.95505	-0.587813	-1.80016	-2.38268	0.604903	-3.43089	-0.550913	-1.16298	0.144225	-3.41008	-4.29756	-3.84476	2.27059	2.69243	1.25867	-1.54405	2.37584	0.308111	2.25358	2.41011	-1.80527	-2.45326	-1.63977	0.13642	1.27745	-2.48964	-1.02227	1.33143	-0.249506
NFE2L2	1.98693	-1.43059	-1.98119	0.162394	0.218598	-0.218578	0.405382	1.04418	-1.18515	-0.791516	-0.894951	0.771706	1.77557	0.102768	-0.69947	1.29804	-1.0657	0.627717	2.11706	1.18382	-0.139991	-1.14463	0.405521	0.325683	-0.540577	0.0857914	0.786063	-0.783516	-0.511375	1.09319	0.794926	0.741982	0.973522	0.584606	-1.92814	1.32805	2.01267	0.250687	0.790289	-0.269689	-1.53144	0.981219	0.688711	1.50011	-1.60711	0.429406	0.55907	-1.1425	-0.21779
NFIC	1.05855	0.275533	-1.06704	1.92735	-1.10616	-0.548037	0.913037	-0.665226	0.679747	0.672779	-0.0392728	0.149117	1.14558	2.53208	1.09196	-1.44892	-1.45514	-0.716398	-1.57734	-0.932158	2.6615	0.5313	-0.30055	-0.700338	1.16248	-1.40807	1.59356	-0.71751	0.27892	0.469278	-0.442532	0.1965	0.707897	-1.81929	-0.927368	-1.31067	1.24394	-0.823059	1.12217	-0.468986	-0.831256	-0.950388	-0.8383	0.359248	1.45635	-1.03267	-1.11476	2.58195	1.84746
NFKB1	-7.22562	0.542734	-6.17554	1.00108	0.129289	-0.702577	-7.23172	-2.55013	1.11379	3.27913	-1.26287	-4.01656	7.21997	-0.478326	-3.21729	-2.16792	-1.2739	-0.558463	6.14548	-7.27854	-0.451468	0.318974	-3.18378	4.76676	-1.01712	0.994991	-6.91687	-3.07013	1.51718	-4.70887	0.286068	-1.569	-0.664566	1.37277	-4.00299	-0.928416	-1.79259	-2.05515	-2.82726	7.97152	2.43391	2.16534	-1.49673	2.86615	-0.0117916	0.686101	-2.35842	1.98279	4.19268
NFKB2	-0.695843	2.20297	1.13868	-2.34314	0.0417478	0.466868	2.13688	-1.03	-0.170419	-0.598526	0.709355	1.25444	-0.457694	-0.0233292	1.13492	1.67984	1.0035	1.95908	-0.736314	4.13564	-0.0233772	-0.500897	-0.564493	-3.54146	-1.51786	1.49662	1.24497	1.64432	-2.48576	2.92813	0.11552	-0.339541	1.12227	0.0119053	1.28346	1.8409	-0.702325	1.21624	-0.238519	-1.8277	-0.488984	-0.578185	0.0995284	-0.990884	0.63093	-0.153038	1.83357	-1.0077	-1.41868
NFYA	-0.664676	-0.945971	-2.51909	1.14507	-1.30387	0.330815	-1.37016	-1.82032	-0.478884	-0.269724	0.264269	0.663622	0.530142	0.556613	0.742578	-0.921397	-1.04278	-1.15565	1.52986	0.890811	-0.140314	0.704833	0.463957	-0.027884	0.122945	1.67831	2.54793	-0.681998	-0.622153	-0.107069	0.157348	0.723382	1.21532	0.0758984	1.79523	0.216909	0.231792	1.83292	1.00337	1.82615	-0.123429	-1.96673	0.226911	1.19822	-0.13163	0.31078	0.42777	-0.613444	-0.396414
NFYB	-1.67152	-0.575613	-0.738454	1.75145	-0.582531	-0.424246	2.73337	1.35298	-0.498684	1.29414	2.33038	-1.21406	2.30099	1.17704	0.840311	-0.511652	-0.82408	-0.513984	0.195771	-2.66397	0.266054	0.008993	1.44282	1.77507	0.863261	0.689239	0.920104	-0.931042	0.237612	0.865002	-1.25886	-0.0487807	-0.404439	-1.89105	-1.04081	-0.184685	1.40564	0.986929	0.777033	0.11807	-0.483606	0.241045	-0.356077	1.33112	-2.49135	0.495202	-1.99944	-1.92919	0.165697
NONO	1.40237	-2.17511	-2.9109	4.13677	-4.4932	-1.75223	0.425554	-1.34495	0.00616283	1.89131	-0.0852058	2.62931	-0.0765262	4.46236	2.25333	-4.7359	-5.01799	-5.25059	-5.28596	-0.86213	1.76778	0.771307	-0.186382	2.75504	4.3431	-4.25984	3.87258	-3.70919	0.656736	0.346176	-3.72617	1.80226	1.23133	-0.582607	0.919539	-5.65225	2.19774	1.15716	2.55594	0.191968	-2.56497	-4.36115	-4.58013	-0.150935	-1.23841	-2.75213	-4.60779	3.27149	2.33914
NR1H2	2.2199	-2.36261	0.0912207	2.85621	-2.34052	-3.41417	1.01018	-2.21854	1.4682	1.4243	-0.438756	-0.0676185	-0.0468363	3.41734	0.375364	-3.21156	-3.02707	-3.95303	-2.90637	-0.81439	3.2842	1.26394	-0.752129	-1.18144	2.77534	-2.74382	0.313314	-2.00535	1.87649	-0.941726	-1.88952	0.712792	1.90718	0.912366	0.695601	-3.89361	1.41167	-1.63858	2.11922	-2.03988	-1.30929	-3.54604	-2.70679	-0.328443	1.30667	-3.5493	-2.76161	1.04378	3.94612
NR1H3	0.63612	-1.01734	-0.19654	1.36528	-1.7644	-3.57399	-0.00673557	-2.62292	1.53026	2.7718	-0.509203	-0.555905	-0.589235	2.20037	-1.65808	-2.25332	-4.06254	-3.5111	-2.68166	-1.36291	1.71835	1.58091	-0.680199	-1.41791	0.588286	-2.67991	-0.498811	-0.753535	1.12606	-2.58569	-1.0215	-0.707631	0.303289	1.78485	0.776011	-2.86937	1.28756	-1.32935	1.99804	-0.280499	-1.85604	-1.6015	-2.54875	-0.709674	0.823136	-2.85849	-2.50812	0.665899	4.18194
NR2C2	1.04156	-3.1844	-0.102415	-0.0793006	-1.81975	1.54142	0.624134	1.24953	-3.17152	-2.02562	-1.6715	2.12139	-1.59441	-0.0404573	2.00356	0.336536	0.112831	-1.35173	-2.71564	0.436272	-1.84202	-3.50039	-0.0539571	0.78321	-1.94923	0.347105	2.56555	-0.958752	-0.271511	2.21833	0.73332	2.12849	1.95356	-2.42424	-1.92513	-0.487441	0.889397	0.256466	1.29611	-1.59005	1.91306	1.01616	1.47625	2.46729	-3.96238	-0.420577	-1.13387	0.483174	-2.7132
NR2F1	2.74765	-4.30995	-1.97072	2.84494	-4.29231	-5.40529	1.4885	-3.96979	3.80839	3.81898	-2.78072	4.71603	-2.36165	4.08706	0.813974	-8.34175	-7.35368	-6.71689	-6.02177	0.889653	6.22288	0.0564223	-1.24418	0.365526	5.58106	-5.70692	1.48977	-4.12663	1.91551	-3.76185	-6.88715	-0.408295	2.03097	-0.237821	-0.477037	-7.57504	-1.05502	0.0466681	2.66459	-1.37139	-1.37421	-5.57257	-3.19534	-4.14941	3.90502	-6.59836	-1.70779	6.25677	6.36112
NR2F2	-2.05454	0.585141	-1.00593	-1.00071	-0.0621089	-0.505998	0.449413	-0.377906	0.0636295	-0.876184	0.702892	-0.415466	0.809309	-0.516603	1.3158	0.885891	-0.373589	0.476227	0.591652	1.2566	-0.601826	0.759944	0.169054	-0.299403	-0.381371	1.11309	-0.529647	-0.0552509	-0.282134	-0.110839	0.38259	-0.358248	-0.881442	1.22459	0.617299	0.249889	-0.412263	-0.239395	-1.54701	1.0035	-1.04826	0.312546	-1.02559	-1.27642	1.56551	-0.282367	1.93237	0.753676	-0.764348
NR2F6	-1.59179	0.956572	-0.357779	-1.94812	1.32272	0.246367	-1.06993	0.542186	0.0656152	-1.90307	2.16848	-1.61088	2.79239	-2.08795	0.732477	2.15285	2.42428	2.30896	2.55219	-2.24641	-2.07127	-0.347459	-0.397347	0.372131	-0.559488	2.78146	-1.56125	2.12604	-1.51086	-0.65596	2.72132	-0.194953	-2.59693	0.33508	-0.280206	2.14163	-0.111527	-0.921535	-1.98331	0.528422	-0.9415	2.00467	1.1011	1.43017	-1.05722	1.16979	-0.00522251	-1.19162	-1.07816
NR3C1	-0.858577	-0.672907	-0.768507	-0.24734	-1.39584	1.42044	0.0698055	0.470128	0.700214	-1.59702	-0.698199	-0.123726	0.496914	-0.0513023	1.95348	-0.744209	-0.481345	-1.23738	-0.107552	-0.63067	0.73606	-0.901549	-1.27516	-1.28925	-1.74182	0.448138	1.4286	-2.7377	-0.453513	-0.0793209	0.0349363	-1.14026	0.798072	0.390249	0.329333	-0.862785	1.45514	-0.127035	1.08658	-0.476702	0.693209	-0.705372	0.720355	-1.05828	1.07275	-2.0614	0.436	-0.667917	-0.885285
NR4A1	0.899796	-0.750837	0.744469	1.73615	-3.54083	-4.55878	1.73607	-1.64485	3.13114	1.69679	0.474525	2.72966	-1.85996	3.29061	0.472189	-4.59718	-3.13226	-3.93894	-1.75749	1.59834	3.62968	1.95739	-2.18003	-0.850583	1.94197	-3.74751	0.77915	-3.24122	1.6908	-2.35295	-3.93358	-1.97767	0.18783	1.51699	1.93026	-3.87028	0.637746	1.0272	0.726765	1.62457	-0.89733	-4.05261	-2.57002	-0.507427	1.2733	-3.89216	-2.8591	0.310923	1.35239
NR5A1	-0.262845	-0.429784	0.784871	-0.759096	0.744239	0.67295	-0.0941278	0.314413	-0.487022	0.0156551	0.555716	0.279579	1.6013	0.278518	-0.293122	0.587878	1.03349	1.41734	0.406057	0.496457	0.195658	0.607383	-0.451209	0.347116	-0.236982	0.845818	0.130572	2.1783	1.06506	2.14585	1.04557	0.453351	0.430969	-0.414981	-0.246739	1.43644	0.0182932	-0.468065	1.33813	-0.130506	0.368379	0.465564	-0.0598175	0.50333	0.343653	1.25356	0.42067	-0.511378	1.33085
NR5A2	1.18039	-0.422078	0.790483	2.39574	-0.330118	-2.39571	0.000741803	-0.0193935	1.27667	2.17213	-1.29153	1.74596	-0.43847	2.54798	2.27446	-1.7194	-1.78484	-2.36612	0.28656	-0.361928	0.408604	1.44939	0.652605	-0.0228521	1.67057	-1.07726	0.237428	-1.96444	2.54571	0.104916	-0.954874	0.526438	0.989159	0.669321	1.19694	-0.530227	1.19789	-0.5563	2.31616	-0.389947	-0.924551	-2.09455	-2.05294	0.226946	1.7882	-1.15288	-0.402775	0.0611952	2.2282
NRF1	3.33695	-2.63703	-2.82823	2.62842	-2.8343	-1.22978	2.03404	-1.40303	0.221997	0.337701	0.384468	1.03863	-0.997114	1.45591	0.507669	-3.82159	-3.14045	-3.62067	-3.9325	-1.96704	1.58128	-0.592472	-0.310884	1.52845	2.90129	-2.76443	1.74708	-2.77815	0.153601	1.78641	-2.62541	1.97044	-1.30352	-1.66793	0.617024	-4.11748	-0.137504	-0.194721	1.28691	-1.69638	1.81103	-2.92775	-1.58945	-0.008505	-0.40128	-1.5909	-2.4994	2.64104	1.35074
ONECUT1	-2.46099	3.59761	2.72856	1.08494	-1.66656	-4.02438	-1.77078	-1.01552	5.16758	1.00222	-0.468814	1.12396	0.189585	0.42399	-0.898558	-0.612256	-1.46885	-1.64237	1.46164	2.62352	3.61417	1.52651	-1.73048	-1.10602	-2.13983	-1.15647	-2.09514	1.49176	0.749322	-4.20424	-2.2946	-4.99231	0.0259565	1.06643	1.49618	-0.718177	3.26144	-0.299719	0.228978	1.97209	-0.694633	-2.10774	-1.52671	-0.76461	0.408149	-1.35869	0.0625649	-0.140876	-0.15361
OTX2	-3.06815	3.33004	1.13335	0.0976599	-2.49911	-0.830406	-1.23107	-1.61423	4.64606	0.0141276	0.231829	0.0226481	1.72264	0.672639	-1.17284	-1.42205	-1.27797	-2.30012	1.63414	2.31499	3.11929	1.79015	-0.476642	-1.94746	-0.877188	-0.0671558	-1.2078	1.37349	1.1085	-2.60271	-2.3977	-3.20791	-1.34695	1.76932	2.81458	-0.381658	1.77665	-0.641703	-0.887852	2.67675	-1.28526	-0.819936	-2.78993	0.0256873	1.29142	-2.43744	-1.74462	0.0565403	0.114153
PAX5	-1.24353	1.38192	-1.40249	3.35812	-3.30079	-5.69214	-2.24837	-4.40323	1.98578	2.31915	-2.51507	0.33738	0.792058	2.45684	-0.336085	-4.41362	-4.60976	-4.62879	-1.14027	-0.688751	1.07185	-0.479951	-1.7665	0.232966	0.774919	-3.50368	-0.703477	-3.75782	3.07115	-0.633265	-4.1067	0.035535	-0.484011	-0.468055	0.547645	-5.47466	-0.651066	-0.646966	-0.903702	2.10244	-1.81401	-3.76586	-5.28621	-1.27547	3.97166	-2.40897	-3.56201	3.82001	5.34616
PAX6	-0.611053	-0.631696	1.05444	-0.760959	-1.1607	-0.368181	-0.452021	-1.4846	1.69889	1.24387	-0.268842	0.782128	1.94545	0.553046	1.04182	-1.55224	-0.676302	-0.118563	1.38798	0.345035	1.28651	2.10838	-2.78324	-0.710689	1.30472	-0.401757	-1.06818	0.888165	-0.413783	-1.52605	-0.27061	-2.03437	0.406685	0.863697	0.347666	-0.505743	0.67404	-0.392246	1.10599	0.419215	1.15459	-0.143891	-0.704017	0.319332	1.04803	-0.444448	-0.134897	0.877863	0.960936
PAX8	-0.131499	-0.36737	-0.252107	0.650107	-0.427963	0.633243	0.68366	0.741553	0.749779	-0.471108	-0.0999057	0.764539	0.00616706	-0.259245	-1.7855	-0.15009	0.994554	-0.0440018	-0.035045	0.266731	-0.15292	-0.484466	-0.681159	1.10127	0.436033	0.150418	-1.29388	0.56824	2.74942	-0.813401	0.242133	-0.36603	-1.27436	-0.117888	-1.80148	-0.920726	-0.288573	1.26603	-0.791085	-0.205274	1.79201	0.289452	-1.27645	-0.240786	0.19766	-0.46807	0.378788	-0.0494271	-0.519452
PBX2	-0.776649	2.32782	1.25104	2.83818	-3.50085	-5.33809	-1.62637	-2.34434	4.38667	3.03623	-0.288223	4.70104	-3.03711	4.81589	2.07519	-4.48661	-4.84097	-4.70794	-1.77312	1.3189	2.97301	1.88686	0.560971	-0.511305	2.50477	-3.95042	0.163496	-1.876	-0.60086	-2.97423	-4.62122	-2.61203	0.636583	0.188257	2.41251	-4.16903	2.02249	1.27438	1.2191	2.30822	-3.20988	-5.70054	-4.60775	-3.2492	1.34378	-3.5397	-4.59505	1.8124	3.18992
PBX3	-2.85759	3.12274	0.995539	-0.426647	-4.81364	-4.68435	-2.07116	-3.2116	8.3391	2.14403	-1.30483	1.53399	-0.254702	2.44904	1.70728	-4.54121	-4.81205	-4.04814	0.760132	2.7537	5.35785	4.21592	-2.74183	-2.02681	1.35258	-1.97791	-2.46807	-0.988953	-1.58918	-4.59605	-4.63124	-6.36811	-2.84887	3.07579	3.37259	-4.67125	0.560442	-0.716389	0.588524	5.91383	-3.48934	-4.39989	-4.69661	-4.03543	3.77407	-3.42088	-1.54975	1.15694	1.42249
PDX1	-0.979389	3.32333	2.64272	0.742849	-4.3601	-3.0688	-1.11344	-1.62538	5.57674	1.34601	0.676517	3.06015	0.0821569	0.197091	1.64128	-1.77404	-2.37589	-2.81002	-0.278637	1.8602	3.7722	3.01519	-0.746681	-2.118	-0.251777	-2.05365	-1.19883	-0.493919	1.41176	-3.68702	-3.60231	-2.17647	-1.53723	2.36468	3.24485	-1.95841	1.75143	0.644648	0.540326	3.91767	-1.18402	-3.29714	-2.97479	-2.14526	1.02221	-3.32711	-2.80664	1.35911	-0.802532
PGR	1.44485	-0.574938	0.432893	0.623822	-0.621986	0.422283	0.638617	-0.207089	0.860318	-0.679143	-0.453882	0.890825	0.171765	1.55209	-0.22974	-0.445527	1.29343	-1.49229	-0.56399	-1.08801	0.579126	1.18558	-1.15561	-0.58876	-0.0660279	-0.144637	-0.66901	-2.31428	-0.0838019	-0.663818	1.15264	-1.03081	0.774047	0.229436	0.925269	-0.0920235	0.698073	0.791808	0.885995	-0.103155	-0.112679	0.144032	0.567383	0.0823931	-1.61678	0.709728	-1.18463	-0.374734	0.913522
PKNOX1	-0.498848	0.749186	-0.122596	0.978802	-1.68731	-2.31899	0.116757	-2.12158	2.83105	0.55416	-1.4571	0.969346	-0.952849	2.23014	1.02957	-3.18915	-2.56258	-2.58478	-0.630123	-0.901462	3.06279	1.5946	-0.330421	-0.21046	1.37445	-2.2973	0.2163	-1.41082	-0.128172	-1.4092	-2.78109	-2.72007	-0.337304	0.128504	2.08568	-2.39209	1.98716	-2.04911	1.081	0.763173	-0.906257	-2.62289	-2.87964	-2.39202	2.03655	-1.21368	-2.92951	1.74073	1.86044
POU2F1	-0.999016	-0.0533628	-1.83128	2.06743	0.147137	-0.212027	-0.784159	-1.67862	0.601178	1.97334	0.176244	-1.72864	3.17079	1.31918	-0.236506	-0.996945	-0.276766	-0.194612	2.39179	-1.02677	0.897093	1.75744	-2.19821	0.530161	0.662606	-0.980167	-1.08455	-1.64358	1.17482	-0.774893	0.473445	-0.452877	0.886205	1.58659	-2.31701	-1.71858	1.15769	-2.56222	-1.49602	1.00415	0.430282	-1.77894	-1.84315	-0.768528	1.8575	-0.112985	-0.695782	1.22863	2.83616
POU2F2	-5.29964	5.46458	0.296019	2.79243	-3.10165	-6.74868	-6.02278	-4.59989	3.78526	4.46796	-0.125731	-2.02652	3.15606	2.56401	-3.1736	-5.06301	-3.88309	-3.81914	2.56768	-2.11315	0.600923	3.6341	-0.425057	2.65332	-1.10412	-2.53011	-4.98502	-3.60436	1.80509	-4.34363	-4.76495	-2.354	-4.5043	1.90754	0.609904	-3.30826	-2.44588	0.492743	-2.35512	5.91437	-3.56088	-2.52919	-7.455	-2.15338	3.23549	-1.09436	-5.603	1.81343	5.54615
POU4F2	-2.18253	2.51709	1.88985	0.306411	-2.45842	-1.62453	-2.45717	-2.05986	5.7073	0.538192	1.63929	-0.206225	0.488512	0.63364	-0.345439	-0.932974	-1.29135	-1.77947	0.493474	1.35802	3.52559	1.83106	-0.890187	-1.39903	-1.63468	-0.862243	-0.851264	-0.72552	0.470126	-3.48617	-1.79171	-2.93723	-0.478314	1.41766	1.89522	-0.857726	1.68849	1.37486	-0.410346	3.94395	-0.676794	-1.96496	-1.78716	-1.15172	1.02266	-2.16081	-2.7784	0.729769	-0.71431
POU5F1	-0.826048	3.5318	3.61334	1.76335	-3.84123	-5.36701	-1.37195	-3.68421	6.83058	3.63138	-0.832573	2.19508	-0.867913	4.47364	1.47708	-4.06481	-4.21404	-4.67872	-1.99964	2.57955	4.27733	4.08097	-1.3724	-1.68034	1.4354	-2.6722	-0.957983	-1.0531	2.66023	-2.87522	-4.70188	-3.64679	0.157266	1.16817	3.58388	-2.18967	2.53241	2.37998	2.48456	3.85331	-4.81023	-4.29183	-5.53711	-1.0867	3.83758	-3.24125	-3.37674	0.364396	2.51222
PPARA	1.18119	-1.13862	1.23245	2.60504	-0.105709	1.24981	2.0401	-2.37636	1.11029	-2.63109	-4.03907	0.197413	-0.319697	-0.128207	-0.147642	0.569738	0.943145	-0.696915	2.09422	-1.44188	1.5543	-1.25378	-3.51572	-1.48054	-0.788974	-1.18756	-2.3931	0.959284	1.03797	-2.89376	1.36336	-0.189385	0.537659	2.83155	1.08775	1.27983	1.19912	-3.52909	0.875567	-1.62107	1.29357	1.8414	0.332002	-0.753572	-0.11571	-1.12421	0.57201	-2.29353	0.79375
PPARG	-2.92916	-1.69936	-0.993981	-2.69697	-2.59568	-0.79694	0.241544	-1.84785	-0.116778	-1.10441	0.31415	-1.62002	-0.230617	-2.053	-0.596823	-0.889569	-0.611969	0.57858	4.39359	-1.89585	0.951895	-0.039773	-0.659666	-1.09797	-0.0221959	1.328	-3.37084	1.20929	-0.450738	-1.48953	0.907975	-2.72401	-2.18731	3.015	0.739345	1.24722	-1.33872	-4.77169	-0.177132	0.197143	-1.58575	0.795281	-0.331171	-0.443775	-0.517274	-0.380269	3.9186	-2.28461	1.56784
PRDM1	-0.958148	2.10293	1.90223	0.93177	0.219736	-2.39698	-1.55695	0.0325702	1.06783	2.59697	-0.360942	0.161815	-0.20253	-0.962586	-2.69645	-0.889255	-0.494758	-1.26452	2.01548	-0.0305913	1.31075	1.0028	-1.20912	-0.352788	-0.200709	0.420851	-1.2669	1.58201	1.09347	-3.27339	-1.23858	-2.27753	-3.09305	0.416436	0.797575	-0.548292	-0.840687	0.17017	-0.415562	1.03407	-1.40716	0.430296	-0.745263	-1.48926	0.700437	-1.03147	-1.107	-2.28082	0.86927
PRDM14	3.54337	-1.80422	-0.739023	4.57548	-4.36649	-6.87194	0.330439	-4.38574	6.0261	5.96107	-2.73398	7.27548	-4.37111	7.39948	4.80745	-9.18432	-9.1544	-7.57847	-6.58593	1.75477	7.01654	3.88212	-2.0515	-3.53771	6.89827	-8.76971	0.164699	-6.27667	1.50312	-1.99693	-7.73908	-0.847313	2.75259	0.306924	4.26555	-8.24748	-0.34138	2.54041	2.28675	0.409359	-4.03688	-9.2118	-6.87668	-4.17393	7.53086	-6.06805	-5.30724	7.50467	8.75016
PROX1	1.50865	-1.50914	0.404372	1.8297	-2.54479	-1.53729	1.27982	-1.7268	0.28279	1.39436	-2.7232	1.95498	-3.31322	2.54808	3.06512	-2.75322	-2.54313	-3.78458	-2.40081	0.54216	2.92637	2.09605	-1.04352	-2.33129	2.87528	-0.668774	2.52087	-2.29942	1.7213	-0.7285	-2.69127	-1.24599	0.170149	1.10337	4.40925	-0.652335	1.38965	3.0504	3.12104	2.53484	-0.33853	-2.78323	-1.04906	-1.10034	1.11715	-2.02122	-2.02428	0.829466	0.642678
RARA	-1.35679	-0.324065	-0.369405	1.92165	-0.819672	-0.890504	-2.67357	-3.05436	3.27644	2.23143	0.59147	0.504155	0.420445	3.33242	3.09366	-2.18794	-1.85164	-2.26303	1.92175	0.145166	2.98272	1.45268	-1.59151	0.197088	0.914555	-1.43012	-3.03592	-1.17418	0.99283	-2.41309	-1.63736	-1.84639	1.39037	2.4142	1.42585	-1.73321	0.909641	-2.66127	-0.324869	0.210915	-0.0316691	-2.48743	-3.41089	-0.0872435	1.11788	-1.61808	-0.840796	-0.00627151	4.40132
RBPJ	-2.3276	4.13647	1.08015	1.48467	-3.17045	-5.48617	-1.56506	-3.51914	4.63306	2.42422	1.15179	-0.114623	1.39023	2.52571	-1.6379	-4.2605	-4.04518	-3.60595	2.4706	-0.561479	2.36979	2.69661	-0.749307	0.828802	1.81436	-2.35562	-2.90845	-1.40504	1.5586	-5.1143	-5.06047	-5.41549	-3.52171	1.97133	2.18041	-2.96228	0.889166	-1.2493	-0.317724	3.63112	-2.41533	-1.97799	-5.67365	-1.98238	1.20777	-1.37233	-4.02411	-1.26679	3.29538
RCOR1	-1.64245	-0.235214	-1.49993	-3.43363	3.13768	3.04574	-0.718301	1.59736	-1.36014	-2.84528	-0.609556	-3.67047	1.47119	-2.81678	0.044989	2.847	2.69047	3.89173	2.12587	0.391719	-2.38857	0.780024	0.614378	-1.40918	-3.22671	4.32553	-2.47772	2.86463	-0.527745	1.59231	3.0418	0.14477	-2.1922	-0.487564	-1.20537	2.91292	-3.02469	-0.344659	-0.910126	-1.18141	1.40496	3.64083	2.74839	0.450735	1.11508	2.23676	4.49449	-1.44629	-3.31153
REL	-3.52448	1.18077	-1.84926	0.179202	1.20762	-1.68653	-4.57027	-0.706533	1.32458	2.95159	0.892849	-3.14403	4.4781	-2.22428	-2.06042	-1.72355	-0.348664	1.41481	4.25681	-3.432	-0.887915	0.757717	-0.153114	3.74753	1.32904	-0.599751	-5.34531	-0.405733	-0.64992	-2.3454	-0.00540753	-0.83337	-2.2551	1.16096	-3.37171	-0.975586	-3.36073	-1.86995	-3.19927	4.58092	-0.0881889	1.8581	-0.991736	1.81508	1.80686	2.40438	0.163122	1.40638	2.81091
RELA	-6.52518	0.136583	-3.63386	2.3158	0.17294	-1.45699	-7.30709	-2.10441	1.26076	3.64314	0.553225	-3.42269	6.52617	0.588481	-3.23433	-2.25251	-1.13271	-1.46303	5.31023	-7.52281	-0.45521	0.542663	-1.09548	4.7161	-0.121135	0.283917	-7.15474	-2.39095	0.673187	-3.26461	-0.666704	-0.986213	-0.0643728	0.730948	-3.45136	-2.19008	-1.77693	-2.20576	-2.95159	7.47502	1.88729	1.47202	-2.06727	3.99033	-0.680113	1.09497	-3.5297	1.76467	4.78259
RELB	-3.99606	2.64899	-2.16447	0.4544	-1.42437	-2.26272	-4.34557	-1.47056	1.23031	0.665841	0.0532262	-1.44622	2.22211	1.55984	-2.11119	-0.639361	-1.86111	-0.196154	3.85373	-2.43631	-0.465319	2.14145	-3.44643	1.25366	-1.55132	1.78025	-2.85574	-1.15409	2.96642	-1.10404	1.39677	-0.283728	-1.11258	0.101587	-0.804159	1.27266	-1.79787	0.590033	0.483337	5.95532	0.0799505	-1.93729	-3.13568	-0.6113	1.2663	-0.405888	-3.3271	0.564619	2.56529
REST	-0.425878	-1.43897	-1.47815	-1.56198	-1.54901	1.2279	-2.08513	-0.0264339	-1.15951	-2.78732	-2.02701	-0.950867	-3.12212	-1.61572	-1.83377	0.381892	0.701583	-1.94264	0.0321869	0.924712	0.543866	-0.728572	-0.35392	1.33642	-1.19577	0.260329	0.717697	-1.71055	-0.867538	-0.488626	-1.3941	1.11845	0.772144	0.253193	-1.41294	-0.105842	0.637972	0.815664	1.23771	0.0998226	-0.629574	-0.147983	0.210619	-0.513211	-2.78825	-1.09717	0.257307	-0.592177	0.00172312
RFX1	0.60201	-1.88921	-0.636162	0.650108	-1.32658	-2.18968	0.367117	-1.54602	2.0386	1.31708	0.590028	1.31407	-0.378226	1.38424	-0.118897	-3.34389	-2.74494	-3.2087	-1.46735	-0.802114	2.60718	1.23136	-0.135654	-0.757717	1.06734	-0.510095	0.621946	-1.50842	-0.775637	0.121879	-2.4791	-0.817718	-0.849725	-0.423726	2.36129	-2.85181	0.221527	0.834799	1.09116	0.164688	-0.921874	-2.81503	-1.44546	-2.15703	2.40758	-2.94297	-0.852737	1.26561	1.98729
RFX2	1.48346	-1.03983	0.828721	-0.0300424	0.755715	-1.47887	-0.803125	1.70502	-0.507539	0.584701	0.147616	1.16274	0.99168	-1.27251	0.571578	0.75358	1.31014	0.517208	-0.542777	-0.903222	0.180155	0.190073	0.203479	-0.301958	0.642968	1.60306	-0.513055	-0.1444	0.285353	1.34183	0.602197	1.27495	-0.0192343	-1.81519	1.48893	0.194401	-0.607198	-0.304422	1.26435	-0.750039	0.646902	-0.785352	-0.437381	0.386482	1.16994	-0.286307	-0.530223	0.140666	0.340678
RFX5	-6.47175	5.17118	-2.84977	-0.744103	2.96384	3.71484	-3.63076	-3.86157	-2.76906	-1.72532	-3.01776	-6.81529	3.43637	-1.84469	-2.42112	-2.76829	3.14148	4.36522	4.75497	-3.39149	-5.72139	2.01579	-0.767329	5.63714	-7.96399	2.51254	-8.32371	-1.98928	-2.86748	-1.88652	-4.29213	2.3827	-4.24491	-2.1068	-1.46093	-3.30505	-4.29205	-0.390303	-7.13922	8.565	-1.76536	1.6208	-4.14309	6.59993	-0.939902	5.2025	-1.31064	1.51868	0.385267
RFXANK	-6.97314	5.27567	-3.41864	-0.889429	2.29123	3.78222	-3.59921	-4.04486	-2.6928	-1.51719	-3.47664	-6.46995	3.72586	-1.36468	-1.85868	-3.28558	2.99114	5.30803	5.30811	-3.27516	-5.51006	2.5009	-1.9275	5.81646	-7.74609	1.97185	-8.86583	-1.86898	-3.34533	-1.92824	-5.02081	1.38735	-4.51292	-1.86488	-1.70541	-3.35671	-4.49954	-1.09629	-7.11107	8.35782	-1.60839	1.95529	-4.46867	6.01365	-0.692462	4.91779	-0.886251	1.43258	0.482141
RFXAP	-6.97314	5.27567	-3.41864	-0.889429	2.29123	3.78222	-3.59921	-4.04486	-2.6928	-1.51719	-3.47664	-6.46995	3.72586	-1.36468	-1.85868	-3.28558	2.99114	5.30803	5.30811	-3.27516	-5.51006	2.5009	-1.9275	5.81646	-7.74609	1.97185	-8.86583	-1.86898	-3.34533	-1.92824	-5.02081	1.38735	-4.51292	-1.86488	-1.70541	-3.35671	-4.49954	-1.09629	-7.11107	8.35782	-1.60839	1.95529	-4.46867	6.01365	-0.692462	4.91779	-0.886251	1.43258	0.482141
RUNX1	-2.39715	3.08888	-1.05787	0.429222	0.800865	-3.93196	-4.34972	-0.293802	0.938641	2.18652	-0.420453	-1.25271	0.41575	0.24406	-1.81596	-3.03683	-1.8515	-2.16498	1.10752	-0.214541	0.7363	2.07467	-0.997166	-0.295786	-1.58472	-2.28913	-3.57087	-1.97789	3.75611	-1.72134	-2.09517	-1.4789	-1.72381	0.89	1.21296	-2.14959	0.574132	-0.318343	-2.18282	3.2372	-2.04314	-1.24654	-3.35004	-1.95197	2.58019	-2.39671	-2.88594	1.62331	3.57383
RUNX2	-1.98602	3.12099	1.56507	-0.06348	-5.60016	-3.5247	-2.57975	-6.41783	6.93599	0.960282	-1.90093	1.31468	-1.39925	3.78747	-0.638537	-4.53587	-3.47994	-4.01315	1.02406	2.86109	5.78166	3.8256	-4.05137	-3.71615	-0.13365	-1.08411	-3.09006	-2.58213	1.17029	-7.03424	-6.3025	-5.59554	-1.98477	4.91327	3.10566	-3.33301	1.64873	0.373712	0.449257	3.60601	-1.91436	-2.36233	-3.58256	-1.63223	2.77114	-5.19164	-1.5143	1.53149	2.2157
RUNX3	-1.11692	3.11796	0.109979	0.884309	-0.315306	0.218548	-1.32967	-1.15292	0.939767	0.404365	-0.942152	-1.55031	0.688403	0.249485	-0.215333	0.577366	0.445235	0.301047	2.14228	-0.617736	-0.579827	-0.14818	0.566888	-0.399176	-0.827688	0.881377	-1.43425	0.043975	0.553929	-1.6729	0.31779	0.819997	-1.8003	0.964347	0.326733	-0.575989	-0.0293578	0.709561	-1.4425	1.55502	-0.622519	1.00983	-0.172799	0.986545	0.0244485	-0.195381	1.35893	-0.0150129	-0.406865
RXRA	-0.666345	0.666931	-0.616419	-0.498346	1.54871	-0.566354	1.11173	0.137212	-1.65777	0.893879	1.658	-0.376525	0.985286	-0.582382	1.34465	0.415185	0.616437	0.341442	0.227554	0.832568	-1.71332	-0.206791	1.05563	-0.361176	-1.94929	-0.132839	-0.894352	1.08219	2.191	1.46904	1.2449	0.580248	-0.76702	1.08617	-0.110233	0.80815	-1.40736	-1.98791	-0.971312	-0.902179	-0.31867	0.210707	-1.23425	-1.26231	0.868513	0.564884	-0.326809	-0.428545	2.37859
SIX2	0.23522	2.9102	1.39148	1.54634	-2.39615	-4.22269	-1.43641	-2.23089	5.20513	1.93754	0.476909	2.04094	-0.0356037	2.31832	0.799602	-2.63455	-3.13952	-2.22384	0.0294654	1.73955	2.90009	2.96522	-0.111161	-2.56761	1.56793	-2.75552	-1.23418	-0.504123	1.84541	-2.56478	-3.93173	-1.70986	-0.368972	0.939078	2.57059	-1.8709	2.97578	0.24456	0.0190608	1.07234	-2.1607	-3.4579	-3.29159	-1.95735	3.49461	-3.09833	-1.85297	1.58224	2.56989
SIX5	0.749397	-4.72692	-3.80714	0.533965	-1.58866	-1.67304	-0.309175	-2.31429	0.36743	-0.337668	-0.733048	1.42634	-2.06954	0.534007	0.127932	-3.41804	-3.84515	-3.82229	-5.09393	-0.647166	0.265987	-0.364472	-1.47192	0.751542	0.699643	-0.943046	2.38979	-2.28845	0.190012	1.5656	-1.68838	1.93032	-0.530977	-2.29643	-0.630149	-5.37095	-1.03108	-1.15863	1.34497	-0.346391	0.137784	-2.97662	-1.85305	-1.4545	3.14739	-1.145	-0.986523	6.26448	2.75299
SMAD1	0.0479155	-1.45654	0.166441	-0.404622	-1.4047	-0.695584	-2.07309	-1.7008	0.1424	2.37718	1.58746	-0.626851	0.257489	1.54787	1.11004	-1.17508	-3.06779	-0.534392	2.11059	-1.38484	1.07852	1.81454	1.16109	-0.374133	0.276491	-1.29952	-1.34065	0.520657	-1.95097	-0.546559	-0.774798	-2.60126	0.24287	-0.389646	2.68239	-0.534197	1.31233	-2.48774	-0.708851	-0.150742	-0.627538	-0.992752	-0.97216	-0.092722	0.319672	1.28241	-0.836424	-0.856484	1.03056
SMAD2	-0.956108	0.642095	1.5681	0.0398285	-2.62744	-2.29479	-3.44759	-3.09748	3.79371	1.99365	0.931906	2.27699	-1.79644	2.41843	0.467488	-1.47742	-2.80602	-1.5318	2.03901	0.986674	3.56238	2.50904	0.226871	-1.09945	1.8179	-3.21472	-2.26219	1.66619	0.169243	-3.87976	-3.37251	-3.31641	-0.213852	2.69228	3.60975	-1.12162	1.01705	-1.57291	0.100017	2.16639	-2.51299	-1.61512	-1.97661	-0.832138	2.11981	-1.51648	-0.241682	-1.26084	1.63156
SMAD3	-2.14319	-2.95815	-3.64831	-0.168708	-5.27843	-4.00579	-2.21916	-5.83598	4.6193	3.75315	-0.58532	4.18379	1.16045	2.23206	2.55622	-3.84369	-5.09814	-3.18242	1.20185	1.09093	3.65467	2.88	-5.85994	0.0184681	4.64316	-3.85841	-2.51114	-1.797	-1.51686	-3.94724	-4.18062	-5.12027	0.519863	3.8106	-0.131026	-4.77302	-0.638266	-4.16869	2.69105	0.392461	-2.44153	-2.84493	-4.4851	-2.94197	2.84151	-1.89151	-1.03853	2.91883	5.41685
SMAD4	-0.788454	-3.78315	-2.65214	-0.0523386	-2.4517	-2.26736	-1.50512	-4.90256	2.2228	0.107166	-0.400142	2.89302	1.02086	0.734831	0.0422094	-1.86576	-3.21973	-2.18125	2.09335	-1.08042	2.04103	2.10074	-2.83618	-0.19895	5.00127	-2.55602	-2.2863	1.54762	-0.365447	-2.21881	-2.54728	-4.5437	0.334316	2.72592	0.00231037	-2.7745	-0.774439	-4.6082	0.42141	1.13804	-0.769155	-2.043	-2.23527	-1.04958	4.17582	-0.126684	1.65235	1.05608	4.49062
SMAD5	0.189817	0.108809	1.63637	-0.966295	-1.40301	-0.496299	-2.13075	-1.53233	0.953996	0.245269	-0.292613	1.08737	0.370018	0.662122	1.41458	-0.607185	-1.45172	-0.951463	-0.0428082	1.26632	-1.41378	0.824237	0.857676	-0.590236	0.208931	-2.01629	1.04794	-1.66024	-1.20749	-1.2234	-0.145356	-0.458459	0.243607	-0.794379	0.847266	0.845514	1.57315	-0.621086	0.939597	0.202545	-0.728378	1.38025	-0.0621272	-0.215924	-0.95271	-0.0461776	-0.104079	-0.4602	-0.981456
SMARCC2	0.429971	0.302708	1.51953	2.88374	-3.4693	-4.06182	0.466783	-1.02174	1.8689	3.03243	-1.17816	2.28759	-1.50915	2.75592	0.0399487	-4.58676	-4.32624	-5.16983	-4.08791	-0.226536	3.27308	-0.205845	-0.54433	-0.42373	2.97459	-4.29902	2.27429	-3.29803	1.3467	-1.66661	-4.42859	1.13457	1.34023	0.336361	0.778154	-4.67535	0.589285	2.91466	1.23219	1.00302	-2.58346	-5.28269	-4.02079	-0.692411	1.19574	-3.52939	-4.04666	1.52914	3.70973
SNAI2	-4.36597	4.0627	0.691611	-2.58738	3.01452	5.07286	-2.60062	2.00625	-0.773733	-4.76581	0.827312	-3.30245	2.16552	-2.82716	-0.0557269	7.73862	6.2562	7.06826	6.24112	0.240527	-4.25202	-0.915327	1.30242	-1.64274	-5.19543	5.24686	-4.36657	4.5475	-2.69886	0.439572	4.79376	-1.14115	-1.59752	1.69733	-0.151427	6.06733	2.3094	-2.61092	-3.82509	1.23801	1.50113	5.87849	3.37854	0.447038	-3.82263	5.98153	3.61533	-3.96967	-5.61589
SNAPC4	3.71464	-3.86547	-2.91508	3.04736	-1.88756	-0.73894	0.938847	-1.24503	-0.983175	0.151817	-0.0770705	1.67274	-2.44928	1.63325	2.50719	-3.82341	-3.06308	-4.46256	-5.82654	-2.31423	0.502613	-0.932935	-1.18792	2.62533	2.30111	-2.27226	3.93519	-4.07519	0.421034	2.189	-2.04843	2.84726	0.342145	-3.78577	-1.07353	-4.85926	-0.205415	0.558405	1.79216	-0.517731	0.326363	-2.75369	-2.21432	-1.04343	-0.022866	-2.7676	-3.45381	4.29687	2.13488
SOX10	-0.6685	2.09839	0.319521	-0.127982	0.0316125	-0.414023	-0.624223	-1.07207	3.43891	-0.28765	-0.63504	1.36773	1.00229	1.28282	-0.480642	-0.0069573	-0.884714	0.584684	3.21784	2.14537	1.51928	1.34899	-1.64884	-0.224426	1.09698	0.0778611	-0.955105	1.62678	1.50896	-0.513273	-1.60371	-1.78696	-0.973337	1.68937	1.1338	2.08534	0.783197	0.750533	-1.97599	0.0762169	-1.0277	-0.106487	-2.27311	-0.968055	2.51625	0.467696	-0.396401	0.438238	0.197407
SOX11	-0.783092	3.59367	2.27368	1.54482	-3.10086	-2.6981	-0.109413	-2.90807	5.65536	0.366471	-1.04133	3.9766	-1.84681	2.79818	2.34781	-2.00454	-1.48724	-3.42543	-0.370843	3.68037	4.21554	1.15249	-2.01513	-2.66893	-0.32424	-1.05792	0.199019	-0.764878	0.387054	-4.28151	-2.05197	-3.26134	-0.363357	1.91279	3.29225	-0.471079	0.436151	1.92214	1.96974	2.84115	-0.486547	-2.0017	-1.97145	0.109492	0.696585	-3.50227	-1.68642	-0.469682	-1.09895
SOX13	2.66683	-0.45293	2.87363	3.22421	-2.99956	-2.62963	-0.687262	-3.06424	3.67872	2.43052	1.33061	4.31877	-4.24047	3.0428	3.00815	-3.89534	-4.58253	-4.46302	-3.37396	1.53586	4.1847	2.76107	-0.822791	-2.03615	1.81098	-4.56255	1.23848	-3.35139	0.753244	-1.83183	-3.6731	-1.07689	2.49621	1.95136	3.94902	-1.76738	1.39274	0.258664	3.12711	0.471029	-1.94205	-4.62369	-3.65926	-0.905072	1.68931	-3.23372	-4.02706	3.64715	3.27782
SOX2	-0.939819	6.46097	6.44369	1.78968	-6.26805	-5.26471	-1.28151	-4.13467	13.2593	1.918	-1.23693	4.25909	-2.44128	3.75415	2.1545	-3.1384	-4.16965	-4.51778	0.772393	3.73086	9.61478	5.58981	-4.13351	-6.94975	-2.26638	-1.634	-2.63812	-0.244774	0.461023	-9.32685	-5.00199	-7.4755	-3.60729	4.28968	9.35014	-1.15365	5.62865	3.13324	1.25052	6.6963	-3.5377	-4.79993	-4.85293	-2.78025	2.63436	-6.51059	-3.5306	-1.53592	-0.291194
SOX6	0.0615178	1.04071	2.36806	2.43095	-2.8207	-2.58221	-0.649054	-1.56534	3.30509	1.20201	-1.106	2.38061	-2.88008	2.69984	0.37552	-0.890673	-2.6907	-2.89423	-0.53099	-0.278399	2.73935	1.08977	-0.212364	-2.01629	-0.553727	-1.55619	1.0293	-1.57605	1.02614	-2.68097	-1.93156	-3.06639	0.760348	-0.234556	2.21572	-1.44503	4.44066	-0.260876	1.25304	2.0774	-2.17308	-1.35571	-2.50549	0.491303	0.66549	-2.30829	-2.73175	0.280375	1.5343
SOX9	0.166608	-3.25249	1.22959	0.626445	0.719401	-2.52755	0.116775	-0.654304	-1.30229	1.75357	-0.584335	0.335478	0.0917779	-0.318426	0.993977	-1.25436	-0.031523	-1.30128	-0.38544	-0.512273	1.74425	1.4126	0.147937	-1.4674	1.43311	0.786864	-0.0603405	1.27223	0.299781	-1.91622	0.579617	0.141398	-1.99218	1.49257	1.70915	-0.284407	-0.515873	-2.23824	0.214753	-2.77866	-2.47458	-2.52395	-1.72043	1.13306	3.30611	0.383071	-0.143294	-0.816769	1.48084
SP1	-3.73841	-3.69367	-5.71479	0.959774	-2.65583	0.127848	-1.1988	-3.61847	1.2077	2.51683	-1.9545	-0.0322554	2.99576	1.85222	1.7646	-2.31408	-3.15818	-1.68377	5.82755	-0.224558	1.75004	2.45776	-4.50827	1.35533	4.40839	-0.900704	-2.68844	-0.37007	0.685604	-2.97843	-0.396763	-2.69303	-0.216296	3.42854	-0.935836	-2.74959	0.0346233	-4.82783	0.30845	1.23887	-1.43658	-1.62847	-1.9994	-1.57652	2.09771	-0.895189	1.71387	1.26467	7.09902
SP2	2.77962	-0.640049	-0.440884	3.4021	-2.06443	-2.11282	-0.512071	-0.963013	1.32104	2.95976	1.01173	3.00153	-1.34038	2.70018	1.77933	-3.51276	-3.13212	-3.98227	-4.43383	-0.640365	1.88108	0.605828	-0.227349	0.461379	2.83714	-3.29459	2.20351	-2.2575	0.84869	0.242223	-2.77666	1.21517	-0.23178	0.432449	1.84825	-3.79797	0.753282	2.0743	1.41472	0.576771	-2.17388	-3.62349	-3.40244	-1.54324	0.0513139	-2.89564	-4.19977	2.63388	1.61895
SP3	-1.57511	-0.563338	-2.13778	-2.05513	-0.708514	-1.62017	-2.01214	-1.94328	1.72885	2.48024	0.583411	0.585765	2.701	1.00131	1.00268	-1.43813	-1.19303	-1.63893	2.926	1.89118	0.675679	2.93359	-2.61608	-1.50459	3.0013	2.24154	-2.14562	1.09274	0.836823	-3.98551	-0.965409	-3.04695	-1.52332	2.99603	-0.679821	0.259982	0.936487	-1.53342	-1.00477	-0.409939	-3.27892	-1.73527	-2.55927	-2.12687	3.72742	-0.49781	1.12993	0.184218	5.22269
SP4	0.984055	-0.60084	0.227981	1.26877	-2.74234	-2.0723	0.286135	0.301935	0.723999	2.71665	0.455725	0.422272	-0.699879	1.13083	0.540777	-1.14701	-1.56446	-2.5559	-2.8896	0.180463	1.63508	2.20893	0.983719	0.503566	1.37033	-1.32273	0.0142875	-1.40734	0.639243	-0.623073	-3.40516	-0.140529	-0.456545	0.428944	2.99185	-3.00274	0.910641	1.11765	1.73069	0.401977	-3.16701	-2.94554	-1.08953	0.445178	-1.27276	-2.40862	-1.65938	2.51605	2.03637
SPI1	-7.50237	5.09344	-5.1098	-3.40863	-1.69702	-2.97106	-7.88156	-7.28921	3.5138	3.84343	-1.17745	-7.10846	5.16008	-1.46411	-7.15059	-3.49781	-3.43758	-0.197731	9.23855	-2.48366	-2.42738	4.09949	-4.22547	0.895678	-6.14275	1.44003	-9.22334	-0.435305	1.20619	-8.20031	-4.13304	-6.83215	-4.46806	3.0002	-2.14098	-1.14578	-1.59065	-3.94793	-6.91564	6.05333	0.144439	3.00226	-6.0244	-5.62938	3.55258	0.930073	1.03465	1.70135	4.8135
SPIB	-3.37097	6.30085	-0.74096	2.09125	-3.37281	-3.62021	-4.19924	-3.69716	2.93475	2.30249	-0.39874	-1.89745	1.38736	2.6087	-1.8966	-3.15243	-2.41089	-2.61365	2.65205	-2.07581	0.44326	3.28322	-1.9435	-0.193711	-1.62322	-1.76258	-4.33548	-4.22289	3.44332	-3.41923	-3.23779	-2.45967	-2.45842	-0.241196	0.586912	-2.32998	0.908643	-0.342455	0.573411	5.4657	-1.26401	-0.558116	-5.22733	-0.922419	1.91061	-2.24678	-4.62964	0.871393	3.11197
SREBF1	1.29275	-1.75134	-2.41309	0.163405	1.63727	0.336246	1.99472	0.809587	-1.4467	0.201005	-0.26662	-1.27568	-1.66283	2.9105	1.35071	-2.48393	0.800349	0.409071	0.396583	-2.30845	1.57171	-0.421994	1.84399	0.408413	2.44833	-0.0741579	4.76435	-0.236053	2.10463	1.7786	1.65805	2.10421	-0.234792	0.759744	2.721	2.49201	0.58235	-1.23624	2.79642	-2.27996	3.10243	0.098228	-0.269717	3.54012	-2.24613	2.11992	-3.06638	-2.83609	-3.11812
SREBF2	1.45696	-3.97378	-1.0604	-0.557303	2.92537	1.5772	3.4472	4.30722	-4.38418	-0.762118	1.05556	-1.31141	-2.84298	2.06334	1.42947	-1.14787	2.8604	2.68179	0.0912817	-2.70713	-0.83091	1.17312	4.29389	0.894395	3.31614	1.36481	4.54135	1.38244	2.52909	3.95442	2.10967	2.81538	-1.66434	-0.929457	3.65907	3.12272	-1.17941	-0.0255782	0.569667	-3.33833	3.15733	0.96986	1.09385	5.17944	-4.11423	2.50492	-2.65716	-4.19833	-3.52897
SRF	-3.22247	-1.0892	-3.2363	2.5821	-4.2266	-4.34851	0.945088	-3.35715	5.24682	0.592502	-2.63986	0.851176	0.851608	2.12595	1.20754	-3.14787	-3.58809	-3.5736	3.05476	-1.07599	3.49327	0.750698	-3.31954	0.263659	1.08821	-1.76777	-2.14998	-0.439688	-0.124769	-4.37006	-1.26679	-4.56253	0.820827	2.3712	0.9979	-3.94631	0.32039	-1.93144	1.44302	1.34213	-2.85185	-3.13067	-3.23041	-0.974642	3.54432	-2.50279	-0.916982	2.01892	2.21826
SSRP1	1.09323	-5.44658	-1.83202	-0.463025	-0.37061	1.64646	2.20432	1.71474	-6.21635	-2.03304	-2.09539	-1.95154	1.97564	-0.830996	2.79339	2.67478	0.978516	2.07631	-0.358543	1.0588	-3.36446	-0.411117	1.30135	2.91633	-0.39393	2.42592	1.02769	0.807059	-1.65014	4.30224	2.10165	3.47922	1.37239	-3.82311	-1.85738	0.53935	-2.30275	1.6253	0.576841	-2.28129	1.05853	1.67145	3.53951	3.70606	-6.04949	0.374136	2.75296	-2.20743	-2.41694
STAT1	-6.70543	2.82141	-2.59989	-3.21614	-0.720371	-1.51985	-10.6085	-5.71948	3.99774	5.08991	4.64252	-3.0705	4.53395	-3.6311	-7.60387	-2.4983	-1.65738	1.30636	1.657	-5.5242	-3.21132	1.61757	-0.166076	7.79031	-3.71018	3.88578	-4.81044	-1.04932	-2.31301	-3.95387	-4.70128	-0.329192	-5.30496	0.633487	-1.61644	-3.02957	-1.4226	0.930693	-2.37186	7.16152	-6.20524	0.0994797	-4.53079	-1.39943	-1.62375	3.23871	-4.38205	2.29949	5.74115
STAT2	-4.28978	-0.442943	-4.11945	-3.2588	1.88224	-1.31909	-8.84833	-3.15929	1.23181	5.7331	2.1384	1.30485	6.36091	-5.37019	-5.37795	-1.7099	-2.63805	1.85298	0.486756	-5.98604	-2.34948	1.4705	5.49527	9.7216	-3.00255	4.40818	0.537608	3.21558	5.11408	-0.409986	-4.90074	3.82707	-7.19053	-4.65045	-3.54942	-1.87299	1.4872	2.97895	0.394045	3.60201	-8.49574	-0.185299	-8.20572	-0.0929964	-3.73	2.10529	-4.61036	3.70785	6.4923
STAT3	-5.29766	-1.34141	-4.1465	1.32555	-1.46787	-3.40387	-4.47686	-3.03297	3.05703	2.60146	1.34698	-0.758874	5.6239	-0.950561	-2.18025	-3.08747	-2.54571	-0.769397	5.29149	-5.41209	0.390013	0.712167	-1.14095	3.66282	0.343774	0.0927765	-5.45238	0.435101	-0.229492	-2.09946	-0.284629	-2.71518	-0.473547	0.306907	-1.76146	-1.83382	-1.45391	-3.16328	-1.18747	2.63257	-0.922483	-0.990708	-3.26612	0.725272	0.0302895	-0.0553114	-1.57021	-1.11591	4.17666
STAT4	-2.11418	0.703254	-2.05351	0.57534	-1.34118	-0.106644	-1.7901	-3.61516	0.905493	0.422136	1.60574	1.09961	1.30065	-0.779082	-0.776558	-0.869321	-1.20408	0.815583	-0.865716	0.95086	-1.36023	-0.473407	-0.349436	1.71328	-0.907366	1.26848	-2.42211	-1.62202	-0.551637	1.21629	-1.43265	2.2104	-0.419098	1.14966	-2.7342	-1.20363	-1.77253	-0.0274339	1.41567	1.44587	-1.45311	0.782697	-1.08981	0.778701	0.70175	1.46483	0.413372	2.11008	2.59923
STAT5A	-0.121905	0.279368	-3.09234	1.80853	-0.813609	-1.22788	-2.28697	-1.08368	2.31339	2.47912	0.0187834	0.127048	3.43394	-0.00636637	-2.01092	-2.90248	-1.92952	-0.55896	1.61658	-1.21651	-1.00244	1.38774	-0.0506903	3.6688	-0.43171	-0.0178362	-2.76547	-0.692151	1.03848	-1.22128	-0.999874	0.455431	-1.34991	-0.375791	-1.26748	-1.47684	-0.688679	-1.00386	-0.818813	2.55909	-0.147997	0.0659869	-0.972595	0.701782	1.3092	0.570615	0.00010118	2.38701	2.93528
STAT5B	-1.2674	0.11707	-3.34137	0.303815	-1.35202	-0.760739	-2.15073	-1.96626	2.50245	2.105	0.402093	-0.200198	3.23914	-0.7436	-2.14391	-2.83856	-1.83348	0.152676	2.34654	0.145899	-1.19221	0.590793	-0.27567	2.24062	-0.965913	0.217144	-2.86791	-0.30489	-0.10536	-1.50489	-1.31621	0.00379718	-1.14902	1.457	-0.48462	-1.29148	-0.866748	-2.18924	-0.742017	2.28242	-0.394559	0.0804442	-0.41772	-0.408554	1.56082	0.580782	1.21315	1.5136	2.77349
STAT6	-0.723769	-0.985737	-1.93158	2.05473	-0.483429	0.324212	-0.173273	-2.50742	0.790665	0.341572	-0.740228	-0.961464	0.790648	0.519843	0.313352	-0.807311	0.0834408	-1.25925	1.13634	-0.484922	1.01561	-0.524149	0.682416	2.17428	-0.826569	-0.991341	-1.31454	-1.96612	-0.346186	-1.6594	-0.200949	1.89118	0.542637	-0.771853	-0.165346	-0.534502	0.184293	-1.27187	0.155616	0.466832	0.743898	0.597236	-1.40992	2.8681	-0.554767	-0.681611	-1.22503	2.58982	1.28928
T	0.733419	0.466164	1.31738	2.50202	-1.79648	-2.81193	-0.0347235	-2.14985	3.68943	1.83469	-0.339052	3.51328	-0.236266	3.08623	1.19895	-2.6547	-3.23636	-3.71548	-1.54099	2.87537	3.4929	1.48447	-1.6759	-2.25781	0.79845	-3.32983	0.459206	-1.49356	1.55776	-3.09216	-2.59566	-1.60434	2.14953	0.0747238	2.82811	-1.91244	1.51999	0.947926	1.58031	1.9562	-0.858747	-3.00295	-2.21853	0.186677	2.05123	-3.10225	-1.44171	0.834729	2.17244
TAF1	1.68463	0.289394	2.61584	4.02345	-4.54083	-4.09364	-0.270139	-1.72356	2.30637	3.62273	0.94234	4.69205	-2.7366	4.73809	1.30917	-5.49067	-4.91824	-6.16458	-5.12373	-0.229869	2.38727	0.665986	0.728566	0.735872	2.69044	-5.13649	2.55219	-4.5174	-0.0431206	-2.31796	-5.8344	-0.983547	-0.520079	-0.402819	3.33988	-5.47769	2.45873	1.8134	1.62292	0.654214	-4.1589	-5.54998	-3.63451	-0.778411	-0.119293	-2.61349	-5.74332	0.898111	3.20577
TAL1	-0.843315	1.93754	0.178482	0.0956302	-2.16185	-1.88976	-0.688939	-1.75367	2.63283	0.366799	-0.52201	0.501925	-0.193599	-0.00634969	-1.00275	-1.33491	-1.00043	-1.44583	0.840042	-0.519765	0.143208	1.94564	-1.22074	-0.739301	0.074584	-0.450737	-1.45917	-0.66526	0.514539	-2.64618	-1.74045	-1.27341	-1.89804	0.93121	0.561061	-0.791526	0.278777	-0.704139	1.3494	1.5905	-0.179543	0.115902	-1.82953	-0.742032	-0.636708	-0.967711	-0.758043	-0.141484	1.30491
TBP	-0.722458	-0.936365	0.063586	1.04587	-2.50051	-4.35015	0.543641	-2.29146	2.79606	1.74245	0.0678836	0.0857334	1.55997	0.826311	0.00496391	-2.76348	-4.04328	-2.32947	0.536328	-0.842816	2.83084	1.70122	-1.41495	-0.644198	1.90012	-2.60082	-0.960777	-1.05923	-0.0315549	-2.21234	-2.50298	-1.89336	-0.522623	1.83965	0.169984	-2.43185	-0.094434	-1.60037	1.29112	1.20544	-2.73193	-3.49417	-3.41172	-2.06637	2.24911	-0.502379	-2.66321	0.439996	2.81174
TBX21	-5.73016	7.86825	-0.0878134	4.19789	-3.65572	-7.30173	-5.30052	-4.93545	4.37134	4.08274	-1.53895	-1.65818	3.17241	1.40612	-4.0459	-4.36903	-1.56906	-4.60283	1.1449	-3.95136	-0.660311	1.76186	-2.4393	2.93558	-2.21307	-3.25163	-5.78212	-5.30089	6.22829	-5.50907	-6.115	0.787025	-3.8706	0.868962	-0.680521	-4.84528	0.182326	-0.276604	-2.66471	5.65696	-0.943314	-2.23181	-7.08481	-0.0592177	4.30747	-2.87749	-7.10346	3.03968	5.49612
TCF12	-0.652296	2.4043	3.32936	2.53889	-5.63427	-6.5805	-2.1144	-3.75276	8.4672	4.72008	0.487417	3.54488	-2.33327	3.93055	1.19503	-5.69281	-6.79265	-6.48288	-1.06624	1.66368	6.68038	5.63655	-0.684097	-1.52612	3.43579	-4.64839	-0.421825	-2.85968	0.492351	-4.61144	-6.35942	-5.44635	-1.62255	2.32083	5.44972	-4.94625	2.58168	2.95268	1.93242	4.3228	-4.05288	-7.26177	-5.42772	-3.19359	2.64948	-4.3222	-4.74935	-0.504475	4.01914
TCF25	-2.67356	4.61866	3.65464	-2.90416	2.20562	-0.503805	-2.85826	1.32796	0.621328	-0.122074	-0.25017	-2.02305	2.13771	-1.69172	-1.40117	3.44118	3.23941	4.53811	5.26988	1.13457	-1.33725	-1.2149	0.860448	-1.34188	-1.57978	1.47666	-3.96108	3.60585	-0.190516	-1.82802	0.779489	-3.96316	0.0380353	1.40046	-0.0488436	5.2205	-0.188882	-1.89556	-3.73051	0.0372288	0.4621	3.99599	2.10534	-0.453904	0.400643	2.27554	1.63874	-4.46242	-1.56232
TCF3	0.0850126	0.856539	-3.21342	2.26385	-0.510635	-2.36614	0.0817123	-0.732974	-0.083751	2.45813	-0.329323	-0.0434016	0.218982	1.81366	-0.831291	-3.51089	-3.0459	-2.4124	-0.887244	-1.73414	-1.30902	0.334676	-0.830657	3.28657	1.60274	-2.20353	2.33539	-2.77479	2.12871	0.691541	-1.87061	0.570914	0.135399	-0.295228	-0.890869	-2.74382	0.0426691	0.339362	1.795	-0.208971	-1.66925	-1.66956	-2.76274	-0.816692	0.599673	-1.47825	-2.1427	0.950897	2.86171
TCF4	1.74318	0.48222	4.77588	1.82736	-3.20675	-1.46849	-0.140876	-3.02552	4.01283	1.76366	-1.28088	2.33094	-4.17553	1.97605	0.386587	-0.90672	-1.20078	-4.10168	-1.27493	1.19172	3.23135	1.90456	-2.4043	-4.41491	-0.12717	-1.54055	-0.0489302	-3.67686	1.33889	-3.22669	-3.25722	-0.9679	0.45725	1.3829	5.3473	-0.0430076	2.65924	2.01852	2.36135	3.64967	-1.31845	-2.17597	-1.90221	0.238746	1.69295	-2.60937	-3.16598	-0.802605	0.524824
TCF7	-3.48416	2.43034	1.72394	0.30615	-4.07776	-1.66496	-4.99998	-4.904	2.81285	-0.0441007	-1.28008	2.05509	1.19985	0.08414	-1.40255	-1.27766	-1.16442	-1.81362	1.92564	0.434491	0.805321	0.457983	-3.12595	0.509143	-0.931956	-1.67046	-3.37674	-2.47832	0.0411086	-2.82136	-2.95874	-2.75565	-1.44758	1.92998	2.04087	-0.935614	0.915318	-1.13185	-1.19651	3.45477	-0.571167	-1.11939	-2.82283	0.0175538	0.116552	-0.186194	-1.87273	-0.266259	0.419616
TCF7L2	1.27635	-2.81267	0.119889	1.96353	-2.50694	1.56723	-0.33887	-1.95602	-0.271277	-1.37214	-2.21938	2.70735	-4.19215	1.37331	0.916769	1.47309	-1.36701	-1.06114	-0.934017	1.17125	0.104141	1.24461	-2.66259	-3.05133	-0.297668	0.351809	1.2861	-4.68129	-0.909272	-1.64609	0.866573	-0.292297	2.07881	2.78517	3.99544	0.5416	2.53313	-0.976892	2.36505	0.378809	1.16976	-0.0573458	0.430902	0.692811	-0.404542	-1.06241	0.92316	1.75311	-3.28736
TEAD1	-2.49916	4.66816	4.23776	1.60938	-6.63178	-8.42682	-5.35736	-4.96324	13.3298	3.99704	-1.46668	4.5475	-1.7981	3.44085	-1.0478	-6.11036	-7.0473	-7.62465	1.50223	3.56596	6.45734	5.11774	-4.28531	-4.02106	3.44571	-4.73201	-2.03143	-1.41278	0.116033	-9.64464	-8.30048	-8.85749	-1.99913	6.5309	5.55958	-3.5287	3.15971	1.28524	0.105416	3.73553	-7.44268	-6.57964	-6.04587	-3.57318	5.59144	-4.8057	-3.14935	0.208641	3.7344
TEAD2	-1.87759	-2.12898	-3.0111	-0.38129	-2.82283	-1.925	-1.96114	-3.35383	2.91572	-0.232579	-1.62049	0.971368	-1.19383	0.29409	-0.455489	-3.6332	-3.21479	-2.42812	0.238527	0.863561	0.950634	0.0395352	-1.23388	-0.599786	0.863234	-0.82247	-0.337575	-1.91467	-2.88744	-0.573172	-2.87461	-1.63845	-0.401169	1.48933	1.00585	-2.18759	-0.328211	-2.31981	0.242434	-0.00461248	-2.73554	-0.883313	-1.70579	-2.15076	1.67843	-2.15549	0.451937	2.22922	1.0278
TEAD4	1.28096	1.19533	3.16767	4.2794	-3.82783	-5.81425	-2.32353	-3.40575	6.73003	5.22351	-0.00245323	3.19059	-1.11829	5.29404	0.245649	-5.61771	-5.60686	-5.86938	-1.4737	0.525516	5.46561	3.24965	-1.81149	-1.78259	2.11613	-5.0132	-1.01709	-3.86851	2.47783	-4.8135	-5.47492	-3.20345	-0.109285	2.00327	3.41027	-3.97274	2.14319	1.14556	1.38405	2.12839	-4.05206	-5.47404	-5.11916	-0.798332	3.36524	-5.14222	-4.59078	1.28568	4.34282
TFAP2A	-0.25825	-2.56285	-2.60769	0.983482	-1.5448	-2.77843	-0.137039	-2.69424	1.94722	1.80166	-1.71757	1.43667	1.07293	2.23532	1.43275	-3.14785	-2.97301	-3.2586	0.772453	-1.86689	2.15118	2.46979	-2.89461	-0.170905	3.30105	-2.0191	1.25216	-1.57364	0.578934	-1.87464	-1.26316	-2.43032	0.600726	0.531915	2.44383	-2.18657	2.03822	-1.60681	1.61965	0.47821	0.896917	-1.42303	-1.91068	-0.247173	1.20626	-2.20139	-1.09773	1.43402	2.49777
TFAP2C	1.37058	-0.512304	-0.501949	-2.3223	0.421123	-2.63941	-1.8743	-1.12625	1.45413	2.24672	-2.66759	2.60148	0.0507435	2.21678	0.931682	-0.121712	-2.0766	-0.691406	-0.649686	0.540429	-0.0484995	1.49468	-1.39041	-1.3552	2.77213	0.986125	-0.615946	-0.918466	0.00255865	-0.877436	-0.634881	-0.204364	-0.604313	-0.044424	0.105499	-0.110915	0.20624	2.16222	-0.221569	-1.06444	-0.64806	-0.321566	-1.45356	-1.12361	2.3962	0.191206	-0.177622	3.54117	2.55581
TFAP4	2.27194	-3.38827	0.203215	3.63982	-3.41334	-3.23323	0.282107	-1.57435	2.859	3.35319	-2.36527	3.83252	-3.91532	2.62194	0.306648	-5.16773	-4.34706	-5.59531	-4.80091	0.052462	3.76825	1.29014	-0.661783	-1.69862	2.54572	-4.64855	2.43864	-4.86456	2.83489	-1.75384	-4.19856	-0.661014	1.55584	1.05964	1.04097	-4.51217	0.659206	1.4808	2.6709	0.0466842	-0.95019	-3.84058	-2.95887	-0.779207	3.07658	-5.43515	-3.53331	4.23096	4.01008
TFDP1	-2.67954	-2.56102	-3.16377	0.314682	0.464925	3.65704	1.20277	3.83095	-4.33499	-0.115181	0.10862	-0.972347	2.18261	0.426899	2.55233	1.54588	1.43777	2.88993	-0.234965	-1.81645	-2.50274	-0.687406	0.876009	4.64267	2.30262	0.42408	2.01134	1.33226	-2.05472	4.03358	1.85193	-0.043639	-1.99465	-4.90097	-3.9414	1.30552	0.473162	-1.46974	1.67711	-3.23204	3.10226	2.88198	0.474616	0.0946286	-5.01567	4.59242	-0.916705	-2.60439	-1.07013
TGIF2	-0.697887	2.28632	2.31749	-1.51464	2.31186	-0.0713443	-0.522603	0.840692	-0.161567	-0.696044	-0.0449646	-2.47825	1.21903	-2.72011	-1.98217	2.92312	2.23336	4.14082	3.61782	-0.271763	-1.70251	1.63311	0.654819	-1.67967	-1.4588	-0.382314	-0.903686	2.20497	-0.390083	0.150023	2.08184	-0.925144	-2.27319	-0.562818	-0.981413	3.02297	-0.979303	0.0729281	-3.37561	-1.94873	-0.220144	2.97544	1.44346	-2.25336	1.04773	2.57658	1.69369	-2.71356	-1.31975
THAP1	3.69868	-4.29705	-1.24063	3.18782	-2.64698	-4.21439	1.91397	-2.84964	0.512924	3.32681	-1.20435	2.79896	-3.19382	3.77053	0.431881	-6.3812	-6.3034	-6.47013	-6.79386	-1.68294	1.93911	0.189687	-1.28888	1.02756	5.60378	-6.31103	1.36511	-5.19497	1.5483	-0.119361	-4.3326	3.18247	0.763944	-2.55572	-0.1013	-7.183	-0.0696875	0.121778	2.22383	-2.10834	-1.35467	-4.99905	-3.49732	-0.353304	3.86169	-2.79791	-4.33152	5.36145	5.49629
THAP11	-1.20765	1.78003	1.02339	-0.267424	-1.53913	-1.62711	-0.183217	-1.64964	2.93383	2.06366	-2.42127	0.631362	-1.26399	0.322336	0.209868	-0.315979	0.795542	-0.458653	1.79816	0.24104	0.933927	0.423927	-1.23549	-2.76389	0.626138	-1.63399	-2.44832	-0.568896	2.00382	-3.18544	-1.23502	-0.126345	-0.105364	1.37798	1.27618	1.1442	1.39361	-0.0398144	1.17578	1.14343	-0.340967	0.445352	-0.528074	-0.404978	2.79571	-3.02211	1.4066	0.209073	2.45553
TP53	-2.37559	0.873842	-2.46272	-1.01095	0.000950686	-1.92184	-2.83845	-1.67866	0.484591	3.09658	0.484217	-1.26516	3.09881	-1.75319	1.09357	-0.768062	-1.32574	1.00083	4.73252	-3.59848	2.19345	1.10156	-0.733044	1.56286	1.20108	-0.0849015	-3.24837	1.86705	-0.393464	-1.23914	0.859308	-1.72873	-2.28298	0.280833	0.121722	-0.95402	-1.27208	-2.57811	-0.0995737	0.762825	-2.81288	-1.15316	-1.70616	1.40624	3.5091	0.550951	0.260394	0.0648261	4.50405
TP63	2.19363	-2.37339	0.228925	1.21949	0.343581	-1.13529	-0.750637	-0.896759	-0.318052	2.69236	-1.94204	2.40933	-1.21544	-1.29127	0.481133	-0.884083	-1.28741	-1.13582	-0.602576	2.20892	2.60319	-0.745139	0.0429094	-0.273591	1.65436	-1.51928	0.260997	-0.497976	1.56348	-1.03998	-0.850049	0.300204	0.176875	1.6661	1.38501	-2.06862	0.478222	1.67722	-0.0559119	0.491104	-1.30852	-0.640863	0.196503	0.163517	0.346433	0.405216	-0.509572	0.781282	2.92565
TP73	-0.635811	1.71747	-0.177366	1.68193	-1.73186	-3.0614	-2.07486	-1.30653	1.98178	2.96937	-0.20731	0.333805	0.0575584	0.963837	0.121609	-2.73836	-3.05025	-2.51588	-0.297453	-1.25261	0.610752	1.88975	-0.425401	0.680488	1.73822	-3.23611	-0.989842	-1.33283	0.696559	-1.68612	-2.8801	-0.9328	0.271161	0.0172698	1.18578	-2.09427	1.66756	-1.25605	-0.205095	1.51704	-0.408571	-2.89151	-3.44247	-1.43914	1.61747	-0.48191	-2.72764	1.59907	2.88949
TWIST1	-0.677403	-2.17831	-0.619119	1.12901	1.24249	-1.25985	-0.164777	-1.32735	-0.40647	0.506673	-1.00639	1.01864	-0.797904	0.42256	1.81801	0.531798	0.0203926	-0.737894	1.05389	-0.226275	1.03988	0.0778015	1.43434	0.487941	1.05148	0.304439	0.89796	0.333285	0.725872	-0.535739	2.14336	0.106414	0.372347	-1.15597	1.845	-0.211138	0.85809	0.351919	0.309436	-0.723137	0.0481972	-0.0221715	-0.108567	1.26459	0.754733	0.954098	0.102487	-0.81041	1.43456
UBTF	2.52829	-0.979969	-0.444433	3.57937	-2.72245	-3.27069	-0.268537	-2.40468	2.35136	3.43517	-1.2409	2.49636	-2.2913	2.65243	0.203509	-4.55608	-4.41315	-4.14171	-4.60479	-1.10278	2.28068	0.316117	-0.865987	1.18873	4.0178	-4.05858	2.08786	-3.97954	0.387702	0.0768264	-4.65521	0.330743	0.570637	0.182823	1.41442	-4.90767	0.621794	-0.0334138	0.680089	-1.07561	-3.32473	-4.28507	-4.62261	-2.84797	2.71067	-3.40758	-3.20564	3.85104	4.15179
USF1	-2.52103	1.09106	-3.06063	1.39855	-1.52708	-3.28311	-0.979945	-2.61062	0.495563	1.8858	0.226887	-2.21055	2.30831	1.09883	-0.734767	-2.40609	-2.42339	-1.22223	1.83916	-2.25767	-0.359883	1.7732	-1.991	2.07139	-0.0875795	1.50212	-0.799866	-0.743796	2.08269	-1.30738	-1.54749	0.0360181	-1.96892	0.430515	-1.64823	-0.841733	-0.227954	-1.34429	-0.285868	-0.176636	-0.204738	-1.78106	-4.44539	-0.387345	2.49439	-0.760838	-1.22527	0.899613	3.52388
USF2	-1.02325	1.03144	-1.81283	2.50424	-0.759076	-3.73449	-0.472998	-1.63752	1.77389	3.23644	1.47858	-0.916201	1.43813	2.14275	-0.676209	-2.49338	-2.24147	-2.90954	0.890969	-1.85478	2.1369	4.09269	-1.00762	0.968233	0.239944	-0.776932	-1.66668	-0.556515	2.51559	-2.49171	-2.22903	-0.755008	-0.765767	1.20626	-0.24151	-2.1957	1.10996	0.00207958	-0.0609685	0.966002	-0.0715428	-3.01742	-4.23163	-0.90557	1.9058	-1.48362	-2.31599	-0.336831	3.88037
VDR	0.0779984	-0.703	1.7828	0.569244	1.30029	-1.09867	0.526138	1.03079	-0.0704268	2.26312	1.62098	0.754145	0.820142	2.26039	1.97163	-0.433228	0.386565	-0.43468	-0.695606	-0.756006	1.32594	0.170286	2.06416	0.603128	2.89094	-1.57579	0.96088	0.619796	1.68256	0.516785	0.943955	2.26024	0.748137	-0.0524182	0.173239	0.10645	-0.936464	-1.17649	1.30928	-1.34175	-1.87156	0.447986	-0.945058	1.62377	1.02232	0.242587	-1.27417	0.0866899	2.97033
WT1	-1.85337	0.261757	0.122919	-0.056592	0.481467	0.0518562	-2.50607	0.348322	-0.570244	1.85067	2.44796	-1.01607	1.83367	-1.5076	-0.175778	0.319577	-0.51953	0.133924	2.78245	0.630949	-0.624371	1.33573	0.858656	1.02304	0.0278292	-0.69229	-1.14893	1.4358	0.349902	0.208561	0.952953	0.289441	-0.829801	0.671225	-0.973292	-1.66621	-0.444824	-0.0562581	-0.0941251	1.10226	-1.83228	-0.783447	-1.12471	0.882126	0.846594	1.0238	0.207015	-1.93518	0.762684
XBP1	-1.35462	1.51837	1.43325	0.248072	-1.73535	-2.88848	-0.775529	-1.33662	3.0157	1.03771	-0.609134	2.983	0.815322	0.16571	1.90028	-1.65224	-2.63365	-1.57213	0.105488	2.2232	2.43265	2.32343	-1.06982	-0.78137	0.799183	-2.34546	-1.61684	0.72703	-0.734411	-1.33436	-1.87199	-1.58615	-0.978009	0.835833	2.72631	-2.56839	0.697963	0.898381	1.19698	1.90607	-0.528437	-2.88714	-1.99544	-2.63983	1.19559	-1.66289	-0.348246	0.0832555	0.430172
YY1	0.939054	1.29392	0.424059	0.153053	0.229846	0.460753	-1.08944	1.34101	-0.528308	0.483122	-0.472289	-0.918301	0.880244	-0.0554905	-0.598423	1.58892	0.395145	1.11514	-0.987204	-1.07164	-0.550681	-0.330884	-0.659001	-0.352312	-0.273868	0.258826	-0.909562	-0.623622	0.28169	0.568914	0.400263	0.0287056	-0.0651578	-0.102841	-0.46623	1.31452	-0.38122	-1.52181	0.832463	-1.85999	0.117093	0.363728	0.036184	-0.389718	0.485004	1.71998	-0.134285	-0.0154308	0.590778
ZBED1	0.0633923	-1.47543	-0.958542	0.95511	-1.99456	-0.888321	-0.356866	0.766018	-1.0312	1.36374	0.174377	0.856114	-0.172874	1.14036	0.861321	-1.31961	-2.09505	-1.74745	-2.25551	-1.03767	-1.33696	-0.98782	-0.337096	1.47065	1.54863	-1.77055	1.39916	-1.77432	-0.59255	1.60237	-2.02021	1.1505	0.45498	-1.37614	0.0456109	-1.14297	-0.0806497	1.04134	1.47916	0.172363	-1.74991	-1.74255	-0.811371	0.39371	-2.79943	-0.349831	-2.62777	0.41944	1.25545
ZBTB11	-0.300828	0.344713	3.59649	0.411122	0.398525	0.610372	0.450506	0.0819114	-0.281003	-0.70168	1.02545	0.96018	0.33305	-1.00177	-2.25438	1.82319	1.51408	0.58495	1.62396	0.36278	-0.258011	-1.25146	2.21827	0.219304	-0.0194174	0.154831	-0.797527	1.18725	-1.40495	-2.28569	-0.853907	-3.48011	-0.472229	1.01971	0.28372	1.86351	1.14549	-0.770344	-3.07126	-0.56385	-0.988042	0.343654	1.14107	0.984583	-3.12318	3.03054	-0.521064	-2.45065	-1.67445
ZBTB33	-0.738963	0.301099	2.56811	0.475044	0.261729	0.918172	0.231143	1.80667	-1.06154	0.754292	0.86313	1.10941	0.30973	-0.294623	-0.411857	1.26002	1.2646	0.125137	0.346305	0.318429	-0.875876	0.327991	2.09484	1.63986	0.293108	-0.29218	0.862069	0.191232	-0.333199	0.204113	-0.666372	-1.14683	-0.722983	0.350648	1.2731	1.64996	2.4134	-0.093508	-1.10074	-1.1724	-0.674622	0.275863	0.695033	-0.312464	-3.26909	2.10935	-1.34547	-2.32326	-0.128965
ZBTB7A	-5.36248	6.45766	2.33578	-4.84675	3.42466	7.06095	-2.26466	4.08219	-2.4342	-7.91112	3.47554	-5.53691	1.67628	-4.70175	-1.48265	10.0065	10.7294	10.2094	9.40507	0.52217	-4.08499	-0.861971	2.19708	-2.92768	-9.24072	8.98202	-3.24767	5.86499	-3.3452	-0.127771	7.03763	-2.38115	-1.0808	3.04189	-0.833967	11.4431	0.86527	0.0217055	-3.02601	2.88766	3.93586	9.67274	7.38045	3.35155	-8.42631	6.52639	4.5274	-9.00774	-10.9094
ZEB1	-0.981692	2.84912	-0.0128776	0.0170537	1.93364	2.66655	-1.33168	1.03363	-2.02069	-2.69033	1.90181	-1.45437	1.99516	-3.21015	-1.76751	4.41871	3.28277	3.99924	2.46377	1.00379	-2.9752	-1.8748	0.682875	0.686113	-3.02645	2.95578	-0.646045	2.00037	-1.14698	1.47794	3.52312	1.05289	0.908216	-1.53049	-1.04207	4.14153	0.299983	-0.472968	-0.148173	0.339516	2.40452	3.63533	2.17993	0.557823	-3.50471	2.31578	1.52615	-2.09304	-2.60354
ZEB2	2.20506	-3.97858	-1.52363	-0.972842	4.66854	3.52408	3.32442	3.57374	-7.01024	-2.81041	1.0887	-0.838174	0.828244	-3.0269	1.99205	3.24494	3.56961	3.15262	-2.38276	-0.638707	-3.07875	-2.78913	1.4164	1.19467	-0.421624	2.53227	1.79147	0.600973	0.339988	5.02842	6.03281	5.1693	1.22075	-2.40996	-1.93022	1.67069	-3.02579	1.0777	0.411038	-4.10546	3.21009	1.50452	4.0452	2.71148	-2.07589	2.37643	2.08958	0.86837	-3.25596
ZFX	-1.00065	-0.292173	0.513843	1.39211	-2.96897	-3.40453	-1.22592	0.495683	0.976764	2.27119	1.94353	1.14349	-1.08708	2.04861	0.23236	-2.57641	-3.73524	-3.25251	-2.43866	-0.979902	-0.645505	-0.0774727	0.288199	2.75444	2.70005	-2.26611	0.794572	-1.07082	-0.356788	0.362255	-3.39719	-0.628226	0.285847	-1.34979	1.37543	-2.02726	0.518537	0.743385	0.651468	0.296336	-1.74225	-2.69899	-2.67246	-0.741224	-1.83243	-0.109441	-3.69621	-0.698794	1.92413
ZKSCAN1	0.955071	-3.67862	-0.901902	1.46527	-1.8055	-3.50268	1.0187	-0.975394	0.867366	2.71139	-0.712547	2.82766	-0.328117	2.23761	-0.475278	-4.42887	-3.71322	-4.50112	-3.0999	-0.241785	2.02215	0.491499	-0.191782	1.77712	3.1715	-2.4888	1.70386	-3.53135	0.298655	-1.17434	-2.30441	1.62848	0.802197	0.509431	0.978566	-4.4859	0.266415	0.213711	2.1112	-0.734631	-0.566965	-3.93208	-1.62708	0.453055	2.27457	-3.85495	-1.67014	2.36346	2.43543
ZNF143	2.76824	-1.26488	0.971986	3.5998	-2.51199	-3.61365	0.910197	-2.09082	2.93722	3.13599	-1.16567	3.70115	-2.75027	3.26013	1.63296	-4.50982	-3.81832	-4.42269	-3.30701	-0.964128	2.26131	0.428665	-1.31243	0.87549	4.00893	-4.10777	1.37041	-2.71279	0.736157	-1.35916	-3.87879	-0.672177	0.267987	0.954809	0.872289	-4.11736	0.507821	1.05351	0.506697	0.857645	-2.9936	-3.77793	-3.35587	-0.904834	0.660121	-2.512	-4.13828	2.69246	3.46538
ZNF217	0.397217	0.976243	3.50641	1.71282	-3.17684	-2.96495	-1.67325	-0.676805	1.15179	1.58292	-0.905291	2.37305	-1.22571	1.14238	0.186992	-1.46588	-0.823017	-3.07381	-0.836479	1.15482	2.92573	1.98969	-0.145877	-1.78586	0.66492	-2.50942	0.79527	-1.41357	1.52157	-3.7985	-2.86551	-2.87172	0.640118	2.51537	2.8891	-0.117401	0.554948	-0.345542	1.31004	0.855176	-0.76177	-2.1849	-0.916177	-0.381609	-0.973044	-1.93315	-2.98822	-1.69548	0.819762
ZNF24	-0.251789	0.548603	-0.897332	-2.03834	1.1067	3.06911	-2.01611	1.16591	-0.406685	-0.388555	-1.10192	-0.344307	0.0172393	-0.318641	0.279772	0.601967	1.15926	1.90642	1.4421	0.461152	-0.964394	0.676032	1.00938	-1.17733	-0.524573	0.774151	-1.12963	0.121484	-0.699259	1.46623	1.23123	-0.580906	0.755862	-0.627852	0.257675	1.15208	0.779846	-1.97739	-0.0850273	0.233487	0.677364	1.04011	1.44797	-0.519374	0.718897	2.80483	1.35215	0.181122	-0.0899711
ZNF263	-4.79986	4.29626	3.6851	-7.10114	6.98143	11.0191	-3.4442	5.50961	-6.63792	-9.41883	1.87329	-7.80004	5.96736	-8.70244	-3.13363	14.9457	14.6214	12.701	11.6459	-1.67463	-8.99714	-2.60674	2.0597	-0.859444	-9.86465	12.2356	-3.71898	9.35337	-5.41096	1.14935	12.6575	-1.18456	-4.76571	2.83073	-2.38961	14.0111	0.417577	-3.22138	-5.59258	1.93064	2.69095	13.2499	9.25596	4.47897	-8.74655	10.4546	6.65751	-11.6617	-12.7735
ZNF274	0.381714	-0.945535	-4.00034	0.505772	0.558645	2.09578	2.11065	0.502034	-0.293976	0.684636	-4.71709	-1.20928	2.87456	-1.85037	-0.752047	0.245773	-0.497986	1.0587	3.02919	0.550393	-0.378411	0.561345	1.04434	-0.895922	0.121415	1.65772	-0.147981	0.454469	1.96831	0.0663984	-0.0385195	-0.36659	-0.14697	-1.20658	-0.798966	0.662571	-0.745069	-1.37695	-0.349817	0.0671955	2.53791	1.31332	-2.56248	-0.97024	1.19946	-0.596182	2.1369	1.44206	-0.0882559
ZNF384	2.36702	-0.836007	2.57915	4.89486	-6.45739	-5.82684	0.15453	-2.97087	3.87005	4.56196	1.27454	5.08456	-2.38418	5.51358	0.957497	-6.85886	-7.64825	-8.2243	-5.25103	1.12626	5.46679	1.65859	-1.45205	0.509791	4.26517	-6.31043	3.40238	-5.38348	-0.21387	-2.84664	-6.73235	-1.73893	0.46177	1.15589	3.90136	-6.29423	2.45088	1.70185	2.89272	1.86507	-4.0239	-7.74087	-5.81082	-1.92452	0.0649014	-5.18921	-6.45958	3.44681	4.32928
ZNF592	1.83581	-0.943864	-1.25466	3.29245	-2.69605	-2.02451	0.615848	-2.14074	1.29204	2.50533	-1.26466	2.50897	-1.00248	2.96112	1.1146	-4.43907	-3.69079	-4.44143	-3.52288	0.00331361	3.18867	-0.252463	-1.16955	0.831699	1.70656	-3.71714	2.2524	-3.22752	0.364166	-0.828905	-3.26584	0.289086	1.1567	-0.329133	1.24767	-4.36482	1.09291	1.95339	0.388097	0.886044	-0.374459	-4.04335	-2.24371	-1.54126	0.870543	-3.0339	-4.1106	2.80183	2.50842
ZNF639	1.90848	-0.307849	-2.48345	0.126633	0.513456	-0.300535	0.410573	-0.495463	-1.17459	0.469047	-0.260155	0.246264	-0.882903	-0.0263027	1.51834	-0.751405	0.168284	-0.177012	-0.972781	-1.02871	0.866419	0.358507	-1.72	-0.261219	-0.294875	1.57347	-0.727866	-1.04968	1.74482	1.1328	1.10198	3.00539	-0.810135	-0.500938	-0.181871	-0.829419	-1.26038	0.503479	1.33493	0.0921672	1.11532	-1.13228	-1.21667	-0.442461	2.69153	-2.89974	-0.41165	3.07645	1.72664
ZNF740	2.2861	-2.17721	-0.613614	4.13927	-4.88376	-3.56293	1.05417	-2.80942	3.03982	4.40709	-1.4761	4.84153	-2.58374	5.59053	2.89946	-5.74755	-5.69849	-6.1845	-5.50955	-0.171667	3.05896	-0.232489	-1.69422	2.61895	4.58947	-4.82489	3.26466	-3.48756	0.668173	-1.07103	-5.53731	1.68324	0.708129	-0.821331	1.52547	-7.38727	1.4769	1.79899	2.59986	0.341333	-3.72207	-5.79674	-4.53304	-0.98789	1.18319	-4.39207	-4.60819	5.36823	4.98661
[truncated: 1,138 more columns]

## Sheet: samples_metadata
sample	dataset	tissue
PT_GH693TT8	cbttc	brain
PT_HVZTF42R	cbttc	brain
PT_JCECCFPB	cbttc	brain
PT_M04EC74B	cbttc	brain
PT_M1RYN7B0	cbttc	brain
PT_MTE126WM	cbttc	brain
PT_WG2Z95B5	cbttc	brain
PT_XTVQB9S4	cbttc	brain
PT_2BTC5TEN	cbttc	brain
PT_2GPH62JS	cbttc	brain
PT_2WA5PM32	cbttc	brain
PT_6MB6RED3	cbttc	brain
PT_7KTAH3RD	cbttc	brain
PT_8GBF5MTD	cbttc	brain
PT_B0JFCN5W	cbttc	brain
PT_CEWNZVKF	cbttc	brain
PT_EC8R84NM	cbttc	brain
PT_EJ8TKG2Z	cbttc	brain
PT_MQHST8YC	cbttc	brain
PT_N673SYWW	cbttc	brain
PT_PNED3GG3	cbttc	brain
PT_Q38AT6JY	cbttc	brain
PT_S2ASFBP7	cbttc	brain
PT_W6CW60K9	cbttc	brain
PT_23K3YS1P	cbttc	brain
PT_3KWSRWZN	cbttc	brain
PT_625X34JX	cbttc	brain
PT_67R1AF5R	cbttc	brain
PT_6XWCT04R	cbttc	brain
PT_8RB7TPS2	cbttc	brain
PT_99S5BPE3	cbttc	brain
PT_9AW9EWHA	cbttc	brain
PT_AZQ230WT	cbttc	brain
PT_CYVVA9AB	cbttc	brain
PT_D3AN5M5W	cbttc	brain
PT_EG7PH32E	cbttc	brain
PT_F9G665B1	cbttc	brain
PT_GAM3E6M3	cbttc	brain
PT_JP1FDKN9	cbttc	brain
PT_NYBH025T	cbttc	brain
PT_QZN7FZER	cbttc	brain
PT_RM5S859Q	cbttc	brain
PT_TS0H697Y	cbttc	brain
PT_VBVZ2NAR	cbttc	brain
PT_ZA95JQEB	cbttc	brain
PT_ZZWYKZZ8	cbttc	brain
PT_1ZAWNGWT	cbttc	brain
PT_8ECE2D92	cbttc	brain
PT_A0F23R7E	cbttc	brain
PT_A594A46X	cbttc	brain
PT_AWBPNFM5	cbttc	brain
PT_CR2YBSPT	cbttc	brain
PT_CWD717Q0	cbttc	brain
PT_DDFAZ345	cbttc	brain
PT_DFQAH7RS	cbttc	brain
PT_E8XM8JFZ	cbttc	brain
PT_FAD8FQ6S	cbttc	brain
PT_FC0EF5ZT	cbttc	brain
PT_JWW33RTB	cbttc	brain
PT_R0M1QBY4	cbttc	brain
PT_3X3MF8ZD	cbttc	brain
PT_40HTPY49	cbttc	brain
PT_4347ZBEX	cbttc	brain
PT_4XB3YTJM	cbttc	brain
PT_7FZ8SE69	cbttc	brain
PT_C2D4JXS1	cbttc	brain
PT_CSZ9QA1N	cbttc	brain
PT_HNZNZ635	cbttc	brain
PT_JNEV57VK	cbttc	brain
PT_JSFBMK5V	cbttc	brain
PT_JT9HH7M6	cbttc	brain
PT_MQYPS0W1	cbttc	brain
PT_N32BYY8A	cbttc	brain
PT_PF9EC93Q	cbttc	brain
PT_QDGVJKE0	cbttc	brain
PT_SYHB12RN	cbttc	brain
PT_TGQY3X3W	cbttc	brain
PT_Y5KY6KN9	cbttc	brain
PT_Z4PJA6KT	cbttc	brain
PT_0CE0HFYB	cbttc	brain
PT_0K0DPVF6	cbttc	brain
PT_1J2DT6MM	cbttc	brain
PT_2PRV78FX	cbttc	brain
PT_2VSDT9CK	cbttc	brain
PT_3HRS5CWF	cbttc	brain
PT_3RN24N9X	cbttc	brain
PT_409Y4N1N	cbttc	brain
PT_41QYPSGV	cbttc	brain
PT_45YH276T	cbttc	brain
PT_4XVA57J7	cbttc	brain
PT_4ZSR5DY8	cbttc	brain
PT_5ABCFCSK	cbttc	brain
PT_5GQ76YZJ	cbttc	brain
PT_66XN3MT1	cbttc	brain
PT_6E8JYRXM	cbttc	brain
PT_6R95FQT2	cbttc	brain
PT_6TKJRSPW	cbttc	brain
PT_6VJ5PNKS	cbttc	brain
PT_76Q72M5T	cbttc	brain
PT_7TEHW6VQ	cbttc	brain
PT_8FWP7BR3	cbttc	brain
PT_8XZY6MM1	cbttc	brain
PT_94EHCMXA	cbttc	brain
PT_962TCBVR	cbttc	brain
PT_9C2G356W	cbttc	brain
PT_B5VQ16GW	cbttc	brain
PT_BK92NM09	cbttc	brain
PT_BQ8BQ01J	cbttc	brain
PT_C1M4YF1R	cbttc	brain
PT_C2VY5NM6	cbttc	brain
PT_C95KPXSW	cbttc	brain
PT_CB1XPA3W	cbttc	brain
PT_CGPJY881	cbttc	brain
PT_CK41DW03	cbttc	brain
PT_D5KHK0SS	cbttc	brain
PT_DEYCW197	cbttc	brain
PT_DMHFS0HX	cbttc	brain
PT_DQ3ZCHB6	cbttc	brain
PT_E1TRJP8V	cbttc	brain
PT_E3ADF4ZB	cbttc	brain
PT_EEKE0V9T	cbttc	brain
PT_EYHJQQ8E	cbttc	brain
PT_EYZ25B99	cbttc	brain
PT_FFRHWB74	cbttc	brain
PT_FKWCVXNC	cbttc	brain
PT_FXPJM0MW	cbttc	brain
PT_GQZ84ACS	cbttc	brain
PT_HV6C0T34	cbttc	brain
PT_JQ45JK94	cbttc	brain
PT_K30AWQ8A	cbttc	brain
PT_KHX1WQ4H	cbttc	brain
PT_KXB1PJV0	cbttc	brain
PT_M5HDHQNQ	cbttc	brain
PT_MNHMAH0S	cbttc	brain
PT_MNR94DEV	cbttc	brain
PT_MPRBGGEJ	cbttc	brain
PT_N8W26H19	cbttc	brain
PT_PFA762TK	cbttc	brain
PT_PGVQ4XRZ	cbttc	brain
PT_Q3EP24V1	cbttc	brain
PT_QAX38GM7	cbttc	brain
PT_RFF7MKTC	cbttc	brain
PT_S21ZTKPS	cbttc	brain
PT_S4YNE17X	cbttc	brain
PT_SJEG0MKD	cbttc	brain
PT_SMDEQVHJ	cbttc	brain
PT_T58EGJRX	cbttc	brain
PT_TB8HPJBN	cbttc	brain
PT_TH18S0JQ	cbttc	brain
PT_TPSMT960	cbttc	brain
PT_TS0FW57Z	cbttc	brain
PT_TXFYRDP4	cbttc	brain
PT_V07ZH5JS	cbttc	brain
PT_VZTTTP3Q	cbttc	brain
PT_WGWMA5AZ	cbttc	brain
PT_WYF217NZ	cbttc	brain
PT_XSS1ANXD	cbttc	brain
PT_XWVQW6JX	cbttc	brain
PT_Y8HSH496	cbttc	brain
PT_YJBPEF4V	cbttc	brain
PT_YXJQGT69	cbttc	brain
PT_ZVV78QP5	cbttc	brain
PT_ZZTQQVCT	cbttc	brain
PT_5FR2YA6E	cbttc	brain
PT_7QKGGMKV	cbttc	brain
PT_82MX6J77	cbttc	brain
PT_85RSG67R	cbttc	brain
PT_DFXQFYPV	cbttc	brain
PT_E4ECAFEN	cbttc	brain
PT_GGCQAGPS	cbttc	brain
PT_GR8P8NY5	cbttc	brain
PT_HM2GMT2H	cbttc	brain
PT_MSBPMJ56	cbttc	brain
PT_P4ZEFY19	cbttc	brain
PT_Q90R6M3E	cbttc	brain
PT_QEP13FH4	cbttc	brain
PT_SCRJF38G	cbttc	brain
PT_TKWTTRQ7	cbttc	brain
PT_YFS3AWC0	cbttc	brain
AU565	ccle-breast	breast
BT20	ccle-breast	breast
BT549	ccle-breast	breast
CAMA1	ccle-breast	breast
DU4475	ccle-breast	breast
HCC1187	ccle-breast	breast
HCC1395	ccle-breast	breast
HCC1419	ccle-breast	breast
HCC1428	ccle-breast	breast
HCC1569	ccle-breast	breast
HCC1806	ccle-breast	breast
HCC1937	ccle-breast	breast
HCC1954	ccle-breast	breast
HCC202	ccle-breast	breast
HCC2157	ccle-breast	breast
HCC2218	ccle-breast	breast
HCC38	ccle-breast	breast
HCC70	ccle-breast	breast
HS578T	ccle-breast	breast
MCF10A	ccle-breast	breast
MCF10DCIS.com	ccle-breast	breast
MCF10F	ccle-breast	breast
MCF12A	ccle-breast	breast
MCF7	ccle-breast	breast
MDAMB134	ccle-breast	breast
MDAMB157	ccle-breast	breast
MDAMB175	ccle-breast	breast
MDAMB231	ccle-breast	breast
MDAMB361	ccle-breast	breast
MDAMB415	ccle-breast	breast
MDAMB436	ccle-breast	breast
MDAMB453	ccle-breast	breast
MDAMB468	ccle-breast	breast
SKBR3	ccle-breast	breast
SUM102PT	ccle-breast	breast
SUM149PT	ccle-breast	breast
SUM159PT	ccle-breast	breast
SUM52PE	ccle-breast	breast
UACC812	ccle-breast	breast
ZR751	ccle-breast	breast
ZR7530	ccle-breast	breast
BT474	ccle-breast	breast
HCC1143	ccle-breast	breast
HCC1599	ccle-breast	breast
MFM223	ccle-breast	breast
SW527	ccle-breast	breast
C2BBE1	ccle-colorectal	colorectal
CAR1	ccle-colorectal	colorectal
CCK81	ccle-colorectal	colorectal
CL11	ccle-colorectal	colorectal
CL40	ccle-colorectal	colorectal
COLO205	ccle-colorectal	colorectal
COLO320HSR	ccle-colorectal	colorectal
COLO678	ccle-colorectal	colorectal
CW2	ccle-colorectal	colorectal
DIFI	ccle-colorectal	colorectal
GEO	ccle-colorectal	colorectal
GP5D	ccle-colorectal	colorectal
HCC2998	ccle-colorectal	colorectal
HCC56	ccle-colorectal	colorectal
HCT116	ccle-colorectal	colorectal
HCT15	ccle-colorectal	colorectal
HT115	ccle-colorectal	colorectal
HT29	ccle-colorectal	colorectal
HT55	ccle-colorectal	colorectal
KM12	ccle-colorectal	colorectal
LIM1215	ccle-colorectal	colorectal
LOVO	ccle-colorectal	colorectal
LS1034	ccle-colorectal	colorectal
LS123	ccle-colorectal	colorectal
LS180	ccle-colorectal	colorectal
LS411N	ccle-colorectal	colorectal
LS513	ccle-colorectal	colorectal
MDST8	ccle-colorectal	colorectal
NCIH508	ccle-colorectal	colorectal
NCIH630	ccle-colorectal	colorectal
NCIH716	ccle-colorectal	colorectal
NCIH747	ccle-colorectal	colorectal
RCM1	ccle-colorectal	colorectal
RKO	ccle-colorectal	colorectal
SKCO1	ccle-colorectal	colorectal
SNU1040	ccle-colorectal	colorectal
SNU175	ccle-colorectal	colorectal
SNU407	ccle-colorectal	colorectal
SNU61	ccle-colorectal	colorectal
SNU81	ccle-colorectal	colorectal
SNUC1	ccle-colorectal	colorectal
SNUC2B	ccle-colorectal	colorectal
SNUC5	ccle-colorectal	colorectal
SW1116	ccle-colorectal	colorectal
SW1463	ccle-colorectal	colorectal
SW48	ccle-colorectal	colorectal
SW620	ccle-colorectal	colorectal
SW837	ccle-colorectal	colorectal
SW948	ccle-colorectal	colorectal
T84	ccle-colorectal	colorectal
01CO005	colon-opportunities	colorectal
01CO006	colon-opportunities	colorectal
01CO008	colon-opportunities	colorectal
01CO013	colon-opportunities	colorectal
01CO014	colon-opportunities	colorectal
01CO015	colon-opportunities	colorectal
01CO019	colon-opportunities	colorectal
01CO022	colon-opportunities	colorectal
05CO002	colon-opportunities	colorectal
05CO003	colon-opportunities	colorectal
05CO006	colon-opportunities	colorectal
05CO011	colon-opportunities	colorectal
05CO015	colon-opportunities	colorectal
05CO020	colon-opportunities	colorectal
05CO026	colon-opportunities	colorectal
05CO028	colon-opportunities	colorectal
05CO029	colon-opportunities	colorectal
05CO032	colon-opportunities	colorectal
05CO033	colon-opportunities	colorectal
05CO034	colon-opportunities	colorectal
05CO035	colon-opportunities	colorectal
05CO037	colon-opportunities	colorectal
05CO039	colon-opportunities	colorectal
05CO041	colon-opportunities	colorectal
05CO044	colon-opportunities	colorectal
05CO045	colon-opportunities	colorectal
05CO047	colon-opportunities	colorectal
05CO048	colon-opportunities	colorectal
05CO049	colon-opportunities	colorectal
05CO050	colon-opportunities	colorectal
05CO053	colon-opportunities	colorectal
05CO054	colon-opportunities	colorectal
06CO001	colon-opportunities	colorectal
06CO002	colon-opportunities	colorectal
09CO005	colon-opportunities	colorectal
09CO006	colon-opportunities	colorectal
09CO008	colon-opportunities	colorectal
09CO011	colon-opportunities	colorectal
09CO013	colon-opportunities	colorectal
09CO014	colon-opportunities	colorectal
09CO015	colon-opportunities	colorectal
09CO018	colon-opportunities	colorectal
09CO019	colon-opportunities	colorectal
09CO022	colon-opportunities	colorectal
11CO005	colon-opportunities	colorectal
11CO007	colon-opportunities	colorectal
11CO008	colon-opportunities	colorectal
11CO010	colon-opportunities	colorectal
11CO018	colon-opportunities	colorectal
11CO019	colon-opportunities	colorectal
11CO020	colon-opportunities	colorectal
11CO021	colon-opportunities	colorectal
11CO022	colon-opportunities	colorectal
11CO027	colon-opportunities	colorectal
11CO030	colon-opportunities	colorectal
11CO031	colon-opportunities	colorectal
11CO032	colon-opportunities	colorectal
11CO033	colon-opportunities	colorectal
11CO036	colon-opportunities	colorectal
11CO037	colon-opportunities	colorectal
11CO039	colon-opportunities	colorectal
11CO042	colon-opportunities	colorectal
11CO043	colon-opportunities	colorectal
11CO044	colon-opportunities	colorectal
11CO045	colon-opportunities	colorectal
11CO047	colon-opportunities	colorectal
11CO048	colon-opportunities	colorectal
11CO051	colon-opportunities	colorectal
11CO052	colon-opportunities	colorectal
11CO053	colon-opportunities	colorectal
11CO054	colon-opportunities	colorectal
11CO057	colon-opportunities	colorectal
11CO058	colon-opportunities	colorectal
11CO061	colon-opportunities	colorectal
11CO062	colon-opportunities	colorectal
11CO070	colon-opportunities	colorectal
11CO072	colon-opportunities	colorectal
11CO077	colon-opportunities	colorectal
11CO079	colon-opportunities	colorectal
14CO003	colon-opportunities	colorectal
14CO005	colon-opportunities	colorectal
15CO001	colon-opportunities	colorectal
15CO002	colon-opportunities	colorectal
16CO002	colon-opportunities	colorectal
16CO003	colon-opportunities	colorectal
16CO006	colon-opportunities	colorectal
16CO011	colon-opportunities	colorectal
20CO001	colon-opportunities	colorectal
20CO003	colon-opportunities	colorectal
20CO004	colon-opportunities	colorectal
20CO006	colon-opportunities	colorectal
20CO007	colon-opportunities	colorectal
21CO006	colon-opportunities	colorectal
21CO007	colon-opportunities	colorectal
22CO004	colon-opportunities	colorectal
22CO006	colon-opportunities	colorectal
27CO004	colon-opportunities	colorectal
C3L.00004	discovery-ccrcc	kidney
C3L.00010	discovery-ccrcc	kidney
C3L.00011	discovery-ccrcc	kidney
C3L.00026	discovery-ccrcc	kidney
C3L.00079	discovery-ccrcc	kidney
C3L.00088	discovery-ccrcc	kidney
C3L.00096	discovery-ccrcc	kidney
C3L.00097	discovery-ccrcc	kidney
C3L.00103	discovery-ccrcc	kidney
C3L.00183	discovery-ccrcc	kidney
C3L.00359	discovery-ccrcc	kidney
C3L.00360	discovery-ccrcc	kidney
C3L.00369	discovery-ccrcc	kidney
C3L.00416	discovery-ccrcc	kidney
C3L.00418	discovery-ccrcc	kidney
C3L.00447	discovery-ccrcc	kidney
C3L.00448	discovery-ccrcc	kidney
C3L.00561	discovery-ccrcc	kidney
C3L.00581	discovery-ccrcc	kidney
C3L.00583	discovery-ccrcc	kidney
C3L.00606	discovery-ccrcc	kidney
C3L.00607	discovery-ccrcc	kidney
C3L.00610	discovery-ccrcc	kidney
C3L.00765	discovery-ccrcc	kidney
C3L.00766	discovery-ccrcc	kidney
C3L.00790	discovery-ccrcc	kidney
C3L.00791	discovery-ccrcc	kidney
C3L.00792	discovery-ccrcc	kidney
C3L.00796	discovery-ccrcc	kidney
C3L.00799	discovery-ccrcc	kidney
C3L.00800	discovery-ccrcc	kidney
C3L.00812	discovery-ccrcc	kidney
C3L.00813	discovery-ccrcc	kidney
C3L.00814	discovery-ccrcc	kidney
C3L.00817	discovery-ccrcc	kidney
C3L.00902	discovery-ccrcc	kidney
C3L.00907	discovery-ccrcc	kidney
C3L.00908	discovery-ccrcc	kidney
C3L.00910	discovery-ccrcc	kidney
C3L.00917	discovery-ccrcc	kidney
C3L.01281	discovery-ccrcc	kidney
C3L.01283	discovery-ccrcc	kidney
C3L.01286	discovery-ccrcc	kidney
C3L.01287	discovery-ccrcc	kidney
C3L.01288	discovery-ccrcc	kidney
C3L.01302	discovery-ccrcc	kidney
C3L.01313	discovery-ccrcc	kidney
C3L.01352	discovery-ccrcc	kidney
C3L.01553	discovery-ccrcc	kidney
C3L.01557	discovery-ccrcc	kidney
C3L.01560	discovery-ccrcc	kidney
C3L.01603	discovery-ccrcc	kidney
C3L.01607	discovery-ccrcc	kidney
C3L.01836	discovery-ccrcc	kidney
C3L.01861	discovery-ccrcc	kidney
C3L.01882	discovery-ccrcc	kidney
C3L.01885	discovery-ccrcc	kidney
C3N.00148	discovery-ccrcc	kidney
C3N.00149	discovery-ccrcc	kidney
C3N.00150	discovery-ccrcc	kidney
C3N.00154	discovery-ccrcc	kidney
C3N.00168	discovery-ccrcc	kidney
C3N.00177	discovery-ccrcc	kidney
C3N.00194	discovery-ccrcc	kidney
C3N.00242	discovery-ccrcc	kidney
C3N.00244	discovery-ccrcc	kidney
C3N.00246	discovery-ccrcc	kidney
C3N.00305	discovery-ccrcc	kidney
C3N.00310	discovery-ccrcc	kidney
C3N.00312	discovery-ccrcc	kidney
C3N.00313	discovery-ccrcc	kidney
C3N.00314	discovery-ccrcc	kidney
C3N.00315	discovery-ccrcc	kidney
C3N.00317	discovery-ccrcc	kidney
C3N.00320	discovery-ccrcc	kidney
C3N.00380	discovery-ccrcc	kidney
C3N.00390	discovery-ccrcc	kidney
C3N.00435	discovery-ccrcc	kidney
C3N.00437	discovery-ccrcc	kidney
C3N.00491	discovery-ccrcc	kidney
C3N.00492	discovery-ccrcc	kidney
C3N.00494	discovery-ccrcc	kidney
C3N.00495	discovery-ccrcc	kidney
C3N.00573	discovery-ccrcc	kidney
C3N.00577	discovery-ccrcc	kidney
C3N.00646	discovery-ccrcc	kidney
C3N.00733	discovery-ccrcc	kidney
C3N.00831	discovery-ccrcc	kidney
C3N.00832	discovery-ccrcc	kidney
C3N.00834	discovery-ccrcc	kidney
C3N.00852	discovery-ccrcc	kidney
C3N.00953	discovery-ccrcc	kidney
C3N.01175	discovery-ccrcc	kidney
C3N.01176	discovery-ccrcc	kidney
C3N.01178	discovery-ccrcc	kidney
C3N.01179	discovery-ccrcc	kidney
C3N.01180	discovery-ccrcc	kidney
C3N.01200	discovery-ccrcc	kidney
C3N.01213	discovery-ccrcc	kidney
C3N.01214	discovery-ccrcc	kidney
C3N.01220	discovery-ccrcc	kidney
C3N.01261	discovery-ccrcc	kidney
C3N.01361	discovery-ccrcc	kidney
C3N.01522	discovery-ccrcc	kidney
C3N.01524	discovery-ccrcc	kidney
C3N.01646	discovery-ccrcc	kidney
C3N.01648	discovery-ccrcc	kidney
C3N.01649	discovery-ccrcc	kidney
C3N.01651	discovery-ccrcc	kidney
C3N.01808	discovery-ccrcc	kidney
11LU013	discovery-luad	lung
11LU016	discovery-luad	lung
11LU022	discovery-luad	lung
11LU035	discovery-luad	lung
C3L.00001	discovery-luad	lung
C3L.00009	discovery-luad	lung
C3L.00080	discovery-luad	lung
C3L.00083	discovery-luad	lung
C3L.00093	discovery-luad	lung
C3L.00094	discovery-luad	lung
C3L.00095	discovery-luad	lung
C3L.00140	discovery-luad	lung
C3L.00144	discovery-luad	lung
C3L.00263	discovery-luad	lung
C3L.00279	discovery-luad	lung
C3L.00368	discovery-luad	lung
C3L.00412	discovery-luad	lung
C3L.00422	discovery-luad	lung
C3L.00510	discovery-luad	lung
C3L.00604	discovery-luad	lung
C3L.00893	discovery-luad	lung
C3L.00913	discovery-luad	lung
C3L.00973	discovery-luad	lung
C3L.01330	discovery-luad	lung
C3L.01632	discovery-luad	lung
C3L.01682	discovery-luad	lung
C3L.01683	discovery-luad	lung
C3L.01862	discovery-luad	lung
C3L.01889	discovery-luad	lung
C3L.01890	discovery-luad	lung
C3L.01924	discovery-luad	lung
C3L.02219	discovery-luad	lung
C3L.02345	discovery-luad	lung
C3L.02348	discovery-luad	lung
C3L.02350	discovery-luad	lung
C3L.02365	discovery-luad	lung
C3L.02508	discovery-luad	lung
C3L.02549	discovery-luad	lung
C3N.00167	discovery-luad	lung
C3N.00169	discovery-luad	lung
C3N.00175	discovery-luad	lung
C3N.00180	discovery-luad	lung
C3N.00199	discovery-luad	lung
C3N.00203	discovery-luad	lung
C3N.00217	discovery-luad	lung
C3N.00223	discovery-luad	lung
C3N.00293	discovery-luad	lung
C3N.00294	discovery-luad	lung
C3N.00433	discovery-luad	lung
C3N.00545	discovery-luad	lung
C3N.00546	discovery-luad	lung
C3N.00547	discovery-luad	lung
C3N.00549	discovery-luad	lung
C3N.00550	discovery-luad	lung
C3N.00551	discovery-luad	lung
C3N.00552	discovery-luad	lung
C3N.00556	discovery-luad	lung
C3N.00559	discovery-luad	lung
C3N.00560	discovery-luad	lung
C3N.00572	discovery-luad	lung
C3N.00574	discovery-luad	lung
C3N.00578	discovery-luad	lung
C3N.00579	discovery-luad	lung
C3N.00580	discovery-luad	lung
C3N.00704	discovery-luad	lung
C3N.00737	discovery-luad	lung
C3N.00738	discovery-luad	lung
C3N.00959	discovery-luad	lung
C3N.01016	discovery-luad	lung
C3N.01021	discovery-luad	lung
C3N.01023	discovery-luad	lung
C3N.01024	discovery-luad	lung
C3N.01030	discovery-luad	lung
C3N.01071	discovery-luad	lung
C3N.01072	discovery-luad	lung
C3N.01074	discovery-luad	lung
C3N.01405	discovery-luad	lung
C3N.01410	discovery-luad	lung
C3N.01413	discovery-luad	lung
C3N.01414	discovery-luad	lung
C3N.01415	discovery-luad	lung
C3N.01416	discovery-luad	lung
C3N.01488	discovery-luad	lung
C3N.01489	discovery-luad	lung
C3N.01799	discovery-luad	lung
C3N.01823	discovery-luad	lung
C3N.01842	discovery-luad	lung
C3N.02000	discovery-luad	lung
C3N.02002	discovery-luad	lung
C3N.02003	discovery-luad	lung
C3N.02067	discovery-luad	lung
C3N.02087	discovery-luad	lung
C3N.02089	discovery-luad	lung
C3N.02145	discovery-luad	lung
C3N.02149	discovery-luad	lung
C3N.02155	discovery-luad	lung
C3N.02158	discovery-luad	lung
C3N.02379	discovery-luad	lung
C3N.02380	discovery-luad	lung
C3N.02421	discovery-luad	lung
C3N.02422	discovery-luad	lung
C3N.02423	discovery-luad	lung
C3N.02424	discovery-luad	lung
C3N.02433	discovery-luad	lung
C3N.02529	discovery-luad	lung
C3N.02572	discovery-luad	lung
C3N.02582	discovery-luad	lung
C3N.02586	discovery-luad	lung
C3N.02587	discovery-luad	lung
C3N.02588	discovery-luad	lung
C3N.02729	discovery-luad	lung
C3L.00006	discovery-ucec	uterus
C3L.00008	discovery-ucec	uterus
C3L.00032	discovery-ucec	uterus
C3L.00090	discovery-ucec	uterus
C3L.00098	discovery-ucec	uterus
C3L.00136	discovery-ucec	uterus
C3L.00137	discovery-ucec	uterus
C3L.00139	discovery-ucec	uterus
C3L.00143	discovery-ucec	uterus
C3L.00145	discovery-ucec	uterus
C3L.00156	discovery-ucec	uterus
C3L.00157	discovery-ucec	uterus
C3L.00161	discovery-ucec	uterus
C3L.00356	discovery-ucec	uterus
C3L.00358	discovery-ucec	uterus
C3L.00361	discovery-ucec	uterus
C3L.00362	discovery-ucec	uterus
C3L.00413	discovery-ucec	uterus
C3L.00449	discovery-ucec	uterus
C3L.00563	discovery-ucec	uterus
C3L.00586	discovery-ucec	uterus
C3L.00601	discovery-ucec	uterus
C3L.00605	discovery-ucec	uterus
C3L.00767	discovery-ucec	uterus
C3L.00769	discovery-ucec	uterus
C3L.00770	discovery-ucec	uterus
C3L.00771	discovery-ucec	uterus
C3L.00780	discovery-ucec	uterus
C3L.00781	discovery-ucec	uterus
C3L.00905	discovery-ucec	uterus
C3L.00918	discovery-ucec	uterus
C3L.00921	discovery-ucec	uterus
C3L.00932	discovery-ucec	uterus
C3L.00938	discovery-ucec	uterus
C3L.00942	discovery-ucec	uterus
C3L.00946	discovery-ucec	uterus
C3L.00947	discovery-ucec	uterus
C3L.00949	discovery-ucec	uterus
C3L.00961	discovery-ucec	uterus
C3L.00963	discovery-ucec	uterus
C3L.01246	discovery-ucec	uterus
C3L.01247	discovery-ucec	uterus
C3L.01248	discovery-ucec	uterus
C3L.01249	discovery-ucec	uterus
C3L.01252	discovery-ucec	uterus
C3L.01253	discovery-ucec	uterus
C3L.01256	discovery-ucec	uterus
C3L.01257	discovery-ucec	uterus
C3L.01275	discovery-ucec	uterus
C3L.01282	discovery-ucec	uterus
C3L.01304	discovery-ucec	uterus
C3L.01307	discovery-ucec	uterus
C3L.01311	discovery-ucec	uterus
C3L.01312	discovery-ucec	uterus
C3L.01744	discovery-ucec	uterus
C3L.01925	discovery-ucec	uterus
C3N.00151	discovery-ucec	uterus
C3N.00200	discovery-ucec	uterus
C3N.00321	discovery-ucec	uterus
C3N.00322	discovery-ucec	uterus
C3N.00323	discovery-ucec	uterus
C3N.00324	discovery-ucec	uterus
C3N.00326	discovery-ucec	uterus
C3N.00328	discovery-ucec	uterus
C3N.00333	discovery-ucec	uterus
C3N.00334	discovery-ucec	uterus
C3N.00335	discovery-ucec	uterus
C3N.00337	discovery-ucec	uterus
C3N.00339	discovery-ucec	uterus
C3N.00340	discovery-ucec	uterus
C3N.00377	discovery-ucec	uterus
C3N.00379	discovery-ucec	uterus
C3N.00383	discovery-ucec	uterus
C3N.00386	discovery-ucec	uterus
C3N.00388	discovery-ucec	uterus
C3N.00389	discovery-ucec	uterus
C3N.00729	discovery-ucec	uterus
C3N.00734	discovery-ucec	uterus
C3N.00743	discovery-ucec	uterus
C3N.00836	discovery-ucec	uterus
C3N.00847	discovery-ucec	uterus
C3N.00848	discovery-ucec	uterus
C3N.00850	discovery-ucec	uterus
C3N.00858	discovery-ucec	uterus
C3N.00866	discovery-ucec	uterus
C3N.00880	discovery-ucec	uterus
C3N.01003	discovery-ucec	uterus
C3N.01211	discovery-ucec	uterus
C3N.01212	discovery-ucec	uterus
C3N.01217	discovery-ucec	uterus
C3N.01219	discovery-ucec	uterus
C3N.01267	discovery-ucec	uterus
C3N.01346	discovery-ucec	uterus
C3N.01349	discovery-ucec	uterus
C3N.01510	discovery-ucec	uterus
C3N.01520	discovery-ucec	uterus
C3N.01521	discovery-ucec	uterus
C3N.01537	discovery-ucec	uterus
C3N.01802	discovery-ucec	uterus
C3N.01825	discovery-ucec	uterus
T112N111	eogc-proteogenomics	stomach
T116N115	eogc-proteogenomics	stomach
T118N117	eogc-proteogenomics	stomach
T120N119	eogc-proteogenomics	stomach
T124N123	eogc-proteogenomics	stomach
T132N131	eogc-proteogenomics	stomach
T136N135	eogc-proteogenomics	stomach
T138N137	eogc-proteogenomics	stomach
T140N139	eogc-proteogenomics	stomach
T144N143	eogc-proteogenomics	stomach
T146N145	eogc-proteogenomics	stomach
T148N147	eogc-proteogenomics	stomach
T14N13	eogc-proteogenomics	stomach
T150N149	eogc-proteogenomics	stomach
T156N155	eogc-proteogenomics	stomach
T162N161	eogc-proteogenomics	stomach
T164N163	eogc-proteogenomics	stomach
T166N165	eogc-proteogenomics	stomach
T168N167	eogc-proteogenomics	stomach
T16N15	eogc-proteogenomics	stomach
T170N169	eogc-proteogenomics	stomach
T174N173	eogc-proteogenomics	stomach
T180N179	eogc-proteogenomics	stomach
T182N181	eogc-proteogenomics	stomach
T18N17	eogc-proteogenomics	stomach
T190N189	eogc-proteogenomics	stomach
T192N191	eogc-proteogenomics	stomach
T194N193	eogc-proteogenomics	stomach
T196N195	eogc-proteogenomics	stomach
T200N199	eogc-proteogenomics	stomach
T202N201	eogc-proteogenomics	stomach
T204N203	eogc-proteogenomics	stomach
T210N209	eogc-proteogenomics	stomach
T212N211	eogc-proteogenomics	stomach
T214N213	eogc-proteogenomics	stomach
T216N215	eogc-proteogenomics	stomach
T218N217	eogc-proteogenomics	stomach
T220N219	eogc-proteogenomics	stomach
T222N221	eogc-proteogenomics	stomach
T226N225	eogc-proteogenomics	stomach
T22N21	eogc-proteogenomics	stomach
T232N231	eogc-proteogenomics	stomach
T236N235	eogc-proteogenomics	stomach
T2398N2397	eogc-proteogenomics	stomach
T248N247	eogc-proteogenomics	stomach
T24N23	eogc-proteogenomics	stomach
T250N249	eogc-proteogenomics	stomach
T254N253	eogc-proteogenomics	stomach
T258N257	eogc-proteogenomics	stomach
T266N265	eogc-proteogenomics	stomach
T268N267	eogc-proteogenomics	stomach
T26N25	eogc-proteogenomics	stomach
T270N269	eogc-proteogenomics	stomach
T272N271	eogc-proteogenomics	stomach
T28N27	eogc-proteogenomics	stomach
T30N29	eogc-proteogenomics	stomach
T32N31	eogc-proteogenomics	stomach
T34N33	eogc-proteogenomics	stomach
T36N35	eogc-proteogenomics	stomach
T38N37	eogc-proteogenomics	stomach
T40N39	eogc-proteogenomics	stomach
T42N41	eogc-proteogenomics	stomach
T44N43	eogc-proteogenomics	stomach
T46N45	eogc-proteogenomics	stomach
T5264N5263	eogc-proteogenomics	stomach
T5358N5357	eogc-proteogenomics	stomach
T5374N5373	eogc-proteogenomics	stomach
T5382N5381	eogc-proteogenomics	stomach
T54N53	eogc-proteogenomics	stomach
T56N55	eogc-proteogenomics	stomach
T5760N5759	eogc-proteogenomics	stomach
T60N59	eogc-proteogenomics	stomach
T62N61	eogc-proteogenomics	stomach
T64N63	eogc-proteogenomics	stomach
T66N65	eogc-proteogenomics	stomach
T68N67	eogc-proteogenomics	stomach
T88N87	eogc-proteogenomics	stomach
T90N89	eogc-proteogenomics	stomach
T92N91	eogc-proteogenomics	stomach
T96N95	eogc-proteogenomics	stomach
T112	hcc-proteogenomics	liver
T113	hcc-proteogenomics	liver
T123	hcc-proteogenomics	liver
T125	hcc-proteogenomics	liver
T127	hcc-proteogenomics	liver
T131	hcc-proteogenomics	liver
T135	hcc-proteogenomics	liver
T137	hcc-proteogenomics	liver
T141	hcc-proteogenomics	liver
T145	hcc-proteogenomics	liver
T147	hcc-proteogenomics	liver
T161	hcc-proteogenomics	liver
T171	hcc-proteogenomics	liver
T185	hcc-proteogenomics	liver
T187	hcc-proteogenomics	liver
T191	hcc-proteogenomics	liver
T195	hcc-proteogenomics	liver
T217	hcc-proteogenomics	liver
T221	hcc-proteogenomics	liver
T231	hcc-proteogenomics	liver
T257	hcc-proteogenomics	liver
T261	hcc-proteogenomics	liver
T267	hcc-proteogenomics	liver
T271	hcc-proteogenomics	liver
T277	hcc-proteogenomics	liver
T297	hcc-proteogenomics	liver
T311	hcc-proteogenomics	liver
T313	hcc-proteogenomics	liver
T331	hcc-proteogenomics	liver
T341	hcc-proteogenomics	liver
T343	hcc-proteogenomics	liver
T353	hcc-proteogenomics	liver
T357	hcc-proteogenomics	liver
T361	hcc-proteogenomics	liver
T365	hcc-proteogenomics	liver
T367	hcc-proteogenomics	liver
T375	hcc-proteogenomics	liver
T383	hcc-proteogenomics	liver
T385	hcc-proteogenomics	liver
T387	hcc-proteogenomics	liver
T391	hcc-proteogenomics	liver
T393	hcc-proteogenomics	liver
T395	hcc-proteogenomics	liver
T413	hcc-proteogenomics	liver
T421	hcc-proteogenomics	liver
T423	hcc-proteogenomics	liver
T425	hcc-proteogenomics	liver
T427	hcc-proteogenomics	liver
T431	hcc-proteogenomics	liver
T433	hcc-proteogenomics	liver
T435	hcc-proteogenomics	liver
T443	hcc-proteogenomics	liver
T445	hcc-proteogenomics	liver
T451	hcc-proteogenomics	liver
T455	hcc-proteogenomics	liver
T463	hcc-proteogenomics	liver
T465	hcc-proteogenomics	liver
T467	hcc-proteogenomics	liver
T211	hcc-proteogenomics	liver
T223	hcc-proteogenomics	liver
T227	hcc-proteogenomics	liver
T283	hcc-proteogenomics	liver
T285	hcc-proteogenomics	liver
T327	hcc-proteogenomics	liver
T355	hcc-proteogenomics	liver
T363	hcc-proteogenomics	liver
T411	hcc-proteogenomics	liver
T415	hcc-proteogenomics	liver
T461	hcc-proteogenomics	liver
T471	hcc-proteogenomics	liver
T473	hcc-proteogenomics	liver
T477	hcc-proteogenomics	liver
T481	hcc-proteogenomics	liver
T483	hcc-proteogenomics	liver
T487	hcc-proteogenomics	liver
T491	hcc-proteogenomics	liver
T493	hcc-proteogenomics	liver
T497	hcc-proteogenomics	liver
T513	hcc-proteogenomics	liver
T515	hcc-proteogenomics	liver
T517	hcc-proteogenomics	liver
T523	hcc-proteogenomics	liver
T525	hcc-proteogenomics	liver
T527	hcc-proteogenomics	liver
T533	hcc-proteogenomics	liver
T537	hcc-proteogenomics	liver
T545	hcc-proteogenomics	liver
T553	hcc-proteogenomics	liver
T557	hcc-proteogenomics	liver
T563	hcc-proteogenomics	liver
T567	hcc-proteogenomics	liver
T571	hcc-proteogenomics	liver
T573	hcc-proteogenomics	liver
T615	hcc-proteogenomics	liver
T617	hcc-proteogenomics	liver
T627	hcc-proteogenomics	liver
T635	hcc-proteogenomics	liver
T641	hcc-proteogenomics	liver
T647	hcc-proteogenomics	liver
T661	hcc-proteogenomics	liver
T663	hcc-proteogenomics	liver
T665	hcc-proteogenomics	liver
T671	hcc-proteogenomics	liver
T685	hcc-proteogenomics	liver
T695	hcc-proteogenomics	liver
T713	hcc-proteogenomics	liver
T715	hcc-proteogenomics	liver
T721	hcc-proteogenomics	liver
T727	hcc-proteogenomics	liver
T737	hcc-proteogenomics	liver
T741	hcc-proteogenomics	liver
T743	hcc-proteogenomics	liver
T745	hcc-proteogenomics	liver
T755	hcc-proteogenomics	liver
T777	hcc-proteogenomics	liver
T785	hcc-proteogenomics	liver
T813	hcc-proteogenomics	liver
T815	hcc-proteogenomics	liver
T817	hcc-proteogenomics	liver
T823	hcc-proteogenomics	liver
T851	hcc-proteogenomics	liver
T857	hcc-proteogenomics	liver
T861	hcc-proteogenomics	liver
T863	hcc-proteogenomics	liver
T865	hcc-proteogenomics	liver
T867	hcc-proteogenomics	liver
T873	hcc-proteogenomics	liver
T877	hcc-proteogenomics	liver
T881	hcc-proteogenomics	liver
T883	hcc-proteogenomics	liver
T911	hcc-proteogenomics	liver
T913	hcc-proteogenomics	liver
T915	hcc-proteogenomics	liver
T917	hcc-proteogenomics	liver
T921	hcc-proteogenomics	liver
T923	hcc-proteogenomics	liver
T925	hcc-proteogenomics	liver
T937	hcc-proteogenomics	liver
T943	hcc-proteogenomics	liver
T951	hcc-proteogenomics	liver
T953	hcc-proteogenomics	liver
T955	hcc-proteogenomics	liver
T957	hcc-proteogenomics	liver
T963	hcc-proteogenomics	liver
T965	hcc-proteogenomics	liver
T967	hcc-proteogenomics	liver
T975	hcc-proteogenomics	liver
T977	hcc-proteogenomics	liver
T981	hcc-proteogenomics	liver
T983	hcc-proteogenomics	liver
T1013	hcc-proteogenomics	liver
T1015	hcc-proteogenomics	liver
T1021	hcc-proteogenomics	liver
T1025	hcc-proteogenomics	liver
T1027	hcc-proteogenomics	liver
T1031	hcc-proteogenomics	liver
T1041	hcc-proteogenomics	liver
T1043	hcc-proteogenomics	liver
T1045	hcc-proteogenomics	liver
TCGA.C8.A12T	tcga-brca	breast
TCGA.A2.A0D2	tcga-brca	breast
TCGA.C8.A12U	tcga-brca	breast
TCGA.AR.A1AS	tcga-brca	breast
TCGA.A2.A0EV	tcga-brca	breast
TCGA.AN.A0AM	tcga-brca	breast
TCGA.D8.A142	tcga-brca	breast
TCGA.A2.A0SW	tcga-brca	breast
TCGA.AO.A0JL	tcga-brca	breast
TCGA.BH.A0BV	tcga-brca	breast
TCGA.A2.A0T6	tcga-brca	breast
TCGA.E2.A158	tcga-brca	breast
TCGA.E2.A15A	tcga-brca	breast
TCGA.A8.A079	tcga-brca	breast
TCGA.A2.A0YF	tcga-brca	breast
TCGA.BH.A0DD	tcga-brca	breast
TCGA.A2.A0YG	tcga-brca	breast
TCGA.BH.A18N	tcga-brca	breast
TCGA.A2.A0YM	tcga-brca	breast
TCGA.BH.A0C7	tcga-brca	breast
TCGA.A2.A0SX	tcga-brca	breast
TCGA.AN.A0AL	tcga-brca	breast
TCGA.A7.A0CE	tcga-brca	breast
TCGA.A2.A0YC	tcga-brca	breast
TCGA.A7.A0CJ	tcga-brca	breast
TCGA.AO.A12F	tcga-brca	breast
TCGA.A8.A06Z	tcga-brca	breast
TCGA.A2.A0CM	tcga-brca	breast
TCGA.A8.A09G	tcga-brca	breast
TCGA.C8.A134	tcga-brca	breast
TCGA.C8.A12L	tcga-brca	breast
TCGA.A2.A0EX	tcga-brca	breast
TCGA.AN.A0FL	tcga-brca	breast
TCGA.BH.A0DG	tcga-brca	breast
TCGA.AO.A0JC	tcga-brca	breast
TCGA.A8.A08Z	tcga-brca	breast
TCGA.AR.A0TX	tcga-brca	breast
TCGA.AO.A0JE	tcga-brca	breast
TCGA.AN.A0AJ	tcga-brca	breast
TCGA.AO.A0JM	tcga-brca	breast
TCGA.C8.A12V	tcga-brca	breast
TCGA.AN.A04A	tcga-brca	breast
TCGA.BH.A0AV	tcga-brca	breast
TCGA.AO.A12E	tcga-brca	breast
TCGA.A8.A06N	tcga-brca	breast
TCGA.AR.A0TR	tcga-brca	breast
TCGA.AO.A03O	tcga-brca	breast
TCGA.AR.A0TT	tcga-brca	breast
TCGA.AR.A0TV	tcga-brca	breast
TCGA.C8.A12Z	tcga-brca	breast
TCGA.AO.A0JJ	tcga-brca	breast
TCGA.AR.A0U4	tcga-brca	breast
TCGA.AR.A1AP	tcga-brca	breast
TCGA.AN.A0FK	tcga-brca	breast
TCGA.AO.A0J6	tcga-brca	breast
TCGA.AR.A1AW	tcga-brca	breast
TCGA.AR.A1AV	tcga-brca	breast
TCGA.C8.A135	tcga-brca	breast
TCGA.AO.A0J9	tcga-brca	breast
TCGA.BH.A18U	tcga-brca	breast
TCGA.A2.A0EQ	tcga-brca	breast
TCGA.A7.A13F	tcga-brca	breast
TCGA.BH.A0E1	tcga-brca	breast
TCGA.BH.A0C1	tcga-brca	breast
TCGA.A2.A0EY	tcga-brca	breast
TCGA.C8.A138	tcga-brca	breast
TCGA.E2.A154	tcga-brca	breast
TCGA.A8.A076	tcga-brca	breast
TCGA.AO.A126	tcga-brca	breast
TCGA.BH.A18Q	tcga-brca	breast
TCGA.C8.A130	tcga-brca	breast
TCGA.A2.A0T3	tcga-brca	breast
TCGA.A2.A0YD	tcga-brca	breast
TCGA.AO.A12D	tcga-brca	breast
TCGA.C8.A131	tcga-brca	breast
TCGA.AO.A12B	tcga-brca	breast
TCGA.A6.3807	tcga-coread	colorectal
TCGA.A6.3810	tcga-coread	colorectal
TCGA.AA.3518	tcga-coread	colorectal
TCGA.AA.3525	tcga-coread	colorectal
TCGA.AA.3526	tcga-coread	colorectal
TCGA.AA.3529	tcga-coread	colorectal
TCGA.AA.3531	tcga-coread	colorectal
TCGA.AA.3534	tcga-coread	colorectal
TCGA.AA.3552	tcga-coread	colorectal
TCGA.AA.3554	tcga-coread	colorectal
TCGA.AA.3558	tcga-coread	colorectal
TCGA.AA.3561	tcga-coread	colorectal
TCGA.AA.3664	tcga-coread	colorectal
TCGA.AA.3666	tcga-coread	colorectal
TCGA.AA.3672	tcga-coread	colorectal
TCGA.AA.3684	tcga-coread	colorectal
TCGA.AA.3695	tcga-coread	colorectal
TCGA.AA.3710	tcga-coread	colorectal
TCGA.AA.3818	tcga-coread	colorectal
TCGA.AA.3848	tcga-coread	colorectal
TCGA.AA.3864	tcga-coread	colorectal
TCGA.AA.3986	tcga-coread	colorectal
TCGA.AA.3989	tcga-coread	colorectal
TCGA.AA.A004	tcga-coread	colorectal
TCGA.AA.A00E	tcga-coread	colorectal
TCGA.AA.A00F	tcga-coread	colorectal
TCGA.AA.A00J	tcga-coread	colorectal
TCGA.AA.A00O	tcga-coread	colorectal
TCGA.AA.A00U	tcga-coread	colorectal
TCGA.AA.A010	tcga-coread	colorectal
TCGA.AA.A017	tcga-coread	colorectal
TCGA.AA.A01C	tcga-coread	colorectal
TCGA.AA.A01D	tcga-coread	colorectal
TCGA.AA.A01F	tcga-coread	colorectal
TCGA.AA.A01I	tcga-coread	colorectal
TCGA.AA.A01K	tcga-coread	colorectal
TCGA.AA.A01P	tcga-coread	colorectal
TCGA.AA.A01R	tcga-coread	colorectal
TCGA.AA.A01S	tcga-coread	colorectal
TCGA.AA.A01T	tcga-coread	colorectal
TCGA.AA.A01V	tcga-coread	colorectal
TCGA.AA.A01X	tcga-coread	colorectal
TCGA.AA.A022	tcga-coread	colorectal
TCGA.AA.A024	tcga-coread	colorectal
TCGA.AA.A029	tcga-coread	colorectal
TCGA.AA.A02E	tcga-coread	colorectal
TCGA.AA.A02H	tcga-coread	colorectal
TCGA.AA.A02J	tcga-coread	colorectal
TCGA.AA.A02O	tcga-coread	colorectal
TCGA.AA.A02R	tcga-coread	colorectal
TCGA.AA.A02Y	tcga-coread	colorectal
TCGA.AA.A03F	tcga-coread	colorectal
TCGA.AA.A03J	tcga-coread	colorectal
TCGA.AF.2691	tcga-coread	colorectal
TCGA.AF.2692	tcga-coread	colorectal
TCGA.AF.3913	tcga-coread	colorectal
TCGA.AG.3574	tcga-coread	colorectal
TCGA.AG.3580	tcga-coread	colorectal
TCGA.AG.3584	tcga-coread	colorectal
TCGA.AG.3593	tcga-coread	colorectal
TCGA.AG.3594	tcga-coread	colorectal
TCGA.AG.4007	tcga-coread	colorectal
TCGA.AG.A002	tcga-coread	colorectal
TCGA.AG.A008	tcga-coread	colorectal
TCGA.AG.A00C	tcga-coread	colorectal
TCGA.AG.A00Y	tcga-coread	colorectal
TCGA.AG.A011	tcga-coread	colorectal
TCGA.AG.A014	tcga-coread	colorectal
TCGA.AG.A015	tcga-coread	colorectal
TCGA.AG.A016	tcga-coread	colorectal
TCGA.AG.A01J	tcga-coread	colorectal
TCGA.AG.A01L	tcga-coread	colorectal
TCGA.AG.A01N	tcga-coread	colorectal
TCGA.AG.A01W	tcga-coread	colorectal
TCGA.AG.A020	tcga-coread	colorectal
TCGA.AG.A026	tcga-coread	colorectal
TCGA.AG.A02N	tcga-coread	colorectal
TCGA.AG.A02X	tcga-coread	colorectal
TCGA.AG.A032	tcga-coread	colorectal
TCGA.AG.A036	tcga-coread	colorectal
TCGA.AA.A00A	tcga-coread	colorectal
TCGA.AA.A00K	tcga-coread	colorectal
TCGA.AA.A00R	tcga-coread	colorectal
TCGA.AG.A00H	tcga-coread	colorectal
TCGA.61.2094	tcga-ov	ovary
TCGA.25.1312	tcga-ov	ovary
TCGA.13.1409	tcga-ov	ovary
TCGA.24.1416	tcga-ov	ovary
TCGA.29.1769	tcga-ov	ovary
TCGA.13.1482	tcga-ov	ovary
TCGA.13.1504	tcga-ov	ovary
TCGA.13.1492	tcga-ov	ovary
TCGA.13.1497	tcga-ov	ovary
TCGA.13.2065	tcga-ov	ovary
TCGA.61.1918	tcga-ov	ovary
TCGA.61.2613	tcga-ov	ovary
TCGA.23.1122	tcga-ov	ovary
TCGA.24.1464	tcga-ov	ovary
TCGA.25.1322	tcga-ov	ovary
TCGA.13.1511	tcga-ov	ovary
TCGA.24.1431	tcga-ov	ovary
TCGA.36.1570	tcga-ov	ovary
TCGA.30.1887	tcga-ov	ovary
TCGA.23.1121	tcga-ov	ovary
TCGA.24.1436	tcga-ov	ovary
TCGA.13.2061	tcga-ov	ovary
TCGA.36.2537	tcga-ov	ovary
TCGA.24.1474	tcga-ov	ovary
TCGA.13.1501	tcga-ov	ovary
TCGA.24.1558	tcga-ov	ovary
TCGA.29.1705	tcga-ov	ovary
TCGA.24.1920	tcga-ov	ovary
TCGA.30.1891	tcga-ov	ovary
TCGA.24.1927	tcga-ov	ovary
TCGA.36.2544	tcga-ov	ovary
TCGA.13.1485	tcga-ov	ovary
TCGA.29.1702	tcga-ov	ovary
TCGA.24.2033	tcga-ov	ovary
TCGA.24.2298	tcga-ov	ovary
TCGA.24.1544	tcga-ov	ovary
TCGA.25.1313	tcga-ov	ovary
TCGA.29.1766	tcga-ov	ovary
TCGA.24.2261	tcga-ov	ovary
TCGA.25.1318	tcga-ov	ovary
TCGA.36.2532	tcga-ov	ovary
TCGA.13.2059	tcga-ov	ovary
TCGA.25.2399	tcga-ov	ovary
TCGA.29.1698	tcga-ov	ovary
TCGA.09.2056	tcga-ov	ovary
TCGA.13.1507	tcga-ov	ovary
TCGA.29.1690	tcga-ov	ovary
TCGA.25.1631	tcga-ov	ovary
TCGA.13.1500	tcga-ov	ovary
TCGA.29.1696	tcga-ov	ovary
TCGA.29.1771	tcga-ov	ovary
TCGA.13.2066	tcga-ov	ovary
TCGA.29.1711	tcga-ov	ovary
TCGA.13.1483	tcga-ov	ovary
TCGA.24.1422	tcga-ov	ovary
TCGA.25.2397	tcga-ov	ovary
TCGA.29.2427	tcga-ov	ovary
TCGA.61.2088	tcga-ov	ovary
TCGA.36.1577	tcga-ov	ovary
TCGA.36.1569	tcga-ov	ovary
TCGA.36.2534	tcga-ov	ovary
TCGA.36.2549	tcga-ov	ovary
TCGA.36.2547	tcga-ov	ovary
TCGA.36.1578	tcga-ov	ovary
TCGA.36.2542	tcga-ov	ovary
TCGA.59.2351	tcga-ov	ovary
TCGA.59.2348	tcga-ov	ovary
TCGA.59.2352	tcga-ov	ovary
TCGA.61.1915	tcga-ov	ovary
TCGA.24.1565	tcga-ov	ovary
TCGA.59.2372	tcga-ov	ovary
TCGA.24.1548	tcga-ov	ovary
TCGA.61.1727	tcga-ov	ovary
TCGA.25.1323	tcga-ov	ovary
TCGA.36.1580	tcga-ov	ovary
TCGA.13.1404	tcga-ov	ovary
TCGA.25.1329	tcga-ov	ovary
TCGA.24.1557	tcga-ov	ovary
TCGA.61.1910	tcga-ov	ovary
TCGA.29.1770	tcga-ov	ovary
TCGA.13.1410	tcga-ov	ovary
TCGA.61.2087	tcga-ov	ovary
TCGA.29.2431	tcga-ov	ovary
TCGA.61.1724	tcga-ov	ovary
TCGA.29.1710	tcga-ov	ovary
TCGA.36.1571	tcga-ov	ovary
TCGA.13.1487	tcga-ov	ovary
TCGA.25.2396	tcga-ov	ovary
TCGA.36.2545	tcga-ov	ovary
TCGA.13.2060	tcga-ov	ovary
TCGA.42.2590	tcga-ov	ovary
TCGA.36.2529	tcga-ov	ovary
TCGA.24.1105	tcga-ov	ovary
TCGA.24.1428	tcga-ov	ovary
TCGA.24.1923	tcga-ov	ovary
TCGA.24.1563	tcga-ov	ovary
TCGA.24.1466	tcga-ov	ovary
TCGA.24.1552	tcga-ov	ovary
TCGA.24.1467	tcga-ov	ovary
TCGA.29.2432	tcga-ov	ovary
TCGA.25.1321	tcga-ov	ovary
TCGA.24.1545	tcga-ov	ovary
TCGA.24.2288	tcga-ov	ovary
TCGA.24.1556	tcga-ov	ovary
TCGA.24.2267	tcga-ov	ovary
TCGA.24.2260	tcga-ov	ovary
TCGA.24.1604	tcga-ov	ovary
TCGA.24.2020	tcga-ov	ovary
TCGA.25.1320	tcga-ov	ovary
TCGA.24.2023	tcga-ov	ovary
TCGA.24.1603	tcga-ov	ovary
TCGA.61.2612	tcga-ov	ovary
TCGA.24.2295	tcga-ov	ovary
TCGA.24.2027	tcga-ov	ovary
TCGA.25.1316	tcga-ov	ovary
TCGA.24.1550	tcga-ov	ovary
TCGA.25.1319	tcga-ov	ovary
TCGA.42.2588	tcga-ov	ovary
TCGA.24.1104	tcga-ov	ovary
TCGA.25.1630	tcga-ov	ovary
TCGA.13.1499	tcga-ov	ovary
TCGA.29.1775	tcga-ov	ovary
TCGA.25.2400	tcga-ov	ovary
TCGA.30.1866	tcga-ov	ovary
TCGA.13.2071	tcga-ov	ovary
TCGA.36.2543	tcga-ov	ovary
TCGA.29.1774	tcga-ov	ovary
TCGA.36.1576	tcga-ov	ovary
TCGA.29.1777	tcga-ov	ovary
TCGA.24.1551	tcga-ov	ovary
TCGA.29.2414	tcga-ov	ovary
TCGA.13.1484	tcga-ov	ovary
TCGA.36.1581	tcga-ov	ovary
TCGA.23.1123	tcga-ov	ovary
TCGA.29.1776	tcga-ov	ovary
TCGA.23.1124	tcga-ov	ovary
TCGA.25.1635	tcga-ov	ovary
TCGA.61.1900	tcga-ov	ovary
TCGA.61.2095	tcga-ov	ovary
TCGA.61.1919	tcga-ov	ovary
TCGA.61.2096	tcga-ov	ovary
TCGA.13.1495	tcga-ov	ovary
TCGA.13.1489	tcga-ov	ovary
TCGA.29.1785	tcga-ov	ovary
TCGA.24.2290	tcga-ov	ovary
TCGA.24.1430	tcga-ov	ovary
TCGA.29.1693	tcga-ov	ovary
TCGA.29.1768	tcga-ov	ovary
TCGA.24.1555	tcga-ov	ovary
TCGA.24.2289	tcga-ov	ovary
TCGA.25.1628	tcga-ov	ovary
TCGA.13.1494	tcga-ov	ovary
TCGA.25.2409	tcga-ov	ovary
TCGA.29.1688	tcga-ov	ovary
TCGA.24.1435	tcga-ov	ovary
TCGA.24.1562	tcga-ov	ovary
TCGA.29.1697	tcga-ov	ovary
TCGA.13.1488	tcga-ov	ovary
TCGA.25.1623	tcga-ov	ovary
TCGA.29.1762	tcga-ov	ovary
TCGA.29.1763	tcga-ov	ovary
TCGA.61.1741	tcga-ov	ovary
TCGA.24.2024	tcga-ov	ovary
TCGA.24.2030	tcga-ov	ovary
TCGA.61.2008	tcga-ov	ovary
TCGA.61.1995	tcga-ov	ovary
TCGA.24.1553	tcga-ov	ovary
TCGA.36.2530	tcga-ov	ovary
TCGA.24.1103	tcga-ov	ovary
TCGA.61.1907	tcga-ov	ovary
TCGA.61.1914	tcga-ov	ovary
TCGA.09.1664	tcga-ov	ovary
TCGA.25.2404	tcga-ov	ovary
TCGA.61.1911	tcga-ov	ovary

## Sheet: README
Database EV1.
Protein activities estimated from the omics data.
Kinases: activities of 218 kinases across 980 tumour samples.
TFs: activities of 292 transcription factors across 1,187 tumour samples.
samples_metadata: metadata for the tumour samples (dataset and tissue type).
