# Supplementary material for: Pan‐Cancer landscape of protein activities identifies drivers of signalling dysregulation and patient survival
Source: Mol Syst Biol. 2023 Jan 23;19(3):e10631. doi: 10.15252/msb.202110631 (PMC9996241; doi:10.15252/msb.202110631)
Supplement: Supplementary file 4 — Dataset EV3 [file MSB-19-e10631-s005.xlsx]

## Sheet: Database EV3
protein_type	protein	mutated_gene	mut_effect_size	pval	adjusted_pval	string_net_weight
kinase	PRKACA	STK11	-2.28404	2.61025e-10	9.54488e-05	940
kinase	CDK1	TP53	0.73773	3.95775e-10	9.54488e-05	921
kinase	PRKACB	STK11	-1.31091	5.49675e-10	9.54488e-05	237
kinase	RAF1	FLT3	1.83818	8.28005e-10	0.000107835	347
kinase	PIM3	STK11	-1.70486	4.204e-09	0.000365004	NA
kinase	AKT3	PTEN	0.958024	4.06979e-09	0.000365004	859
kinase	MAPK13	TP53	0.23794	6.31449e-09	0.000365495	849
kinase	PIM1	PTEN	0.700648	6.26364e-09	0.000365495	376
kinase	IRAK4	WNK1	2.02378	5.44073e-09	0.000365495	NA
kinase	CDK4	KCNT2	1.01929	4.87195e-08	0.00253798	NA
kinase	PRKACG	STK11	-1.01584	6.43508e-08	0.00304752	239
kinase	IKBKE	NUTM1	1.77473	8.03698e-08	0.00348897	NA
kinase	IKBKE	ARHGEF2	1.24873	1.21809e-07	0.00488113	NA
kinase	CDK1	GLTSCR1	1.51416	1.89766e-07	0.00558211	NA
kinase	PRKCZ	SLC9C2	-0.789555	1.58559e-07	0.00558211	NA
kinase	BCR	ZNF451	-1.57474	1.92879e-07	0.00558211	NA
kinase	STK38	MAP3K4	-1.59498	1.83237e-07	0.00558211	NA
kinase	IRAK4	EFCAB5	1.59878	1.65956e-07	0.00558211	NA
kinase	IKBKE	EFHC1	1.36407	2.21672e-07	0.00607775	NA
kinase	BCR	OR52J3	-1.30144	2.88433e-07	0.00706307	NA
kinase	STK38	SLC6A19	-1.55483	2.98284e-07	0.00706307	NA
kinase	CAMKK2	CDH1	1.73525	2.71188e-07	0.00706307	NA
kinase	PRKG1	KIAA0825	-0.860208	3.1732e-07	0.00718714	NA
kinase	IKBKE	PCSK7	1.4256	3.6761e-07	0.00766008	NA
kinase	STK38	PCNT	-1.02716	3.65447e-07	0.00766008	NA
kinase	BRAF	FLT3	1.51844	4.61029e-07	0.0088951	242
kinase	PKM	KIAA1586	-1.62645	4.53081e-07	0.0088951	NA
kinase	PKM	NDNF	-1.59541	5.54743e-07	0.010321	NA
kinase	CDK1	PHTF1	1.87329	6.00942e-07	0.0104351	237
kinase	RAF1	TPP2	1.35881	5.91838e-07	0.0104351	NA
kinase	TTK	BTRC	-1.00528	7.45483e-07	0.0125274	NA
kinase	CDK1	TGM6	1.82128	1.08628e-06	0.0140865	NA
kinase	PRKD1	IL17RD	0.949362	1.03764e-06	0.0140865	NA
kinase	PRKD1	PRR14L	0.769836	9.26237e-07	0.0140865	NA
kinase	PRKD1	STK11	-0.95698	1.04369e-06	0.0140865	NA
kinase	RAF1	GPRASP1	1.33402	1.11864e-06	0.0140865	NA
kinase	PRKCZ	TGM7	-0.91915	9.29817e-07	0.0140865	NA
kinase	PDK1	ATP6V0A4	1.38048	1.08284e-06	0.0140865	NA
kinase	IKBKE	FAM171A1	1.30648	1.06395e-06	0.0140865	NA
kinase	BCR	ZNF616	-1.05696	8.96738e-07	0.0140865	NA
kinase	NLK	NEXN	-0.906887	1.16234e-06	0.0140865	NA
kinase	PKM	SYNPO2L	-1.46108	1.16275e-06	0.0140865	NA
kinase	MARK1	TLR4	-1.38365	1.1385e-06	0.0140865	NA
kinase	PRKCZ	MANBA	-0.931959	1.23497e-06	0.0141962	NA
kinase	IKBKE	CD248	1.29744	1.22484e-06	0.0141962	NA
kinase	PKM	PCDHGB4	-1.11295	1.25356e-06	0.0141962	NA
kinase	IRAK4	CHPF2	1.6897	1.53865e-06	0.0170541	NA
kinase	CDK1	PDE5A	1.87154	1.62551e-06	0.0176415	NA
kinase	CDK2	TP53	0.568208	1.78449e-06	0.0185921	997
kinase	PKM	POSTN	-1.28742	1.76623e-06	0.0185921	NA
kinase	PRKACB	EGFR	0.675758	1.84784e-06	0.0188747	NA
kinase	IKBKE	AFF1	1.37107	1.89181e-06	0.0189522	NA
kinase	PIM1	OR4K5	1.00975	2.07857e-06	0.0204303	NA
kinase	RAF1	ATP6V0A4	1.49682	2.1878e-06	0.0211057	NA
kinase	PKM	ABI3BP	-1.78663	2.29402e-06	0.021728	NA
kinase	PIM2	FSCB	0.898575	2.45206e-06	0.0228102	NA
kinase	RPS6KA2	ZFPM2	1.05267	2.5559e-06	0.0229563	NA
kinase	PKM	ADAMTSL4	-1.53861	2.52772e-06	0.0229563	NA
kinase	PRKD1	NUP188	0.868138	2.65682e-06	0.0234583	NA
kinase	BRAF	TPP2	1.31327	2.71206e-06	0.0235469	NA
kinase	IKBKE	ACTB	1.22236	2.79869e-06	0.023585	163
kinase	IRAK4	DNMT3B	1.67585	2.80699e-06	0.023585	NA
kinase	RAF1	PIK3CG	1.1903	3.04142e-06	0.0251491	323
kinase	PRKACG	TMPRSS6	0.976621	3.15529e-06	0.025683	NA
kinase	PDK1	ZNF331	1.55694	3.36081e-06	0.026935	NA
kinase	PRKAA1	IFIH1	-0.698319	3.4767e-06	0.0274416	NA
kinase	CDK1	JAKMIP2	1.70525	3.5944e-06	0.0279472	NA
kinase	PKN1	DHX29	-1.25175	3.74368e-06	0.0286797	NA
kinase	CDK5	TP53	0.253113	4.5531e-06	0.0300238	985
kinase	CAMK2G	SCN4A	0.578779	4.39561e-06	0.0300238	207
kinase	PRKACG	CCDC168	0.819096	4.50435e-06	0.0300238	NA
kinase	PRKACB	MLH1	1.10922	4.33492e-06	0.0300238	NA
kinase	ARAF	OR5F1	1.54615	4.2688e-06	0.0300238	NA
kinase	ARAF	XDH	1.05947	4.51514e-06	0.0300238	NA
kinase	PRKCZ	PER3	-0.835069	4.24085e-06	0.0300238	NA
kinase	TTK	SEL1L2	-0.905489	4.26177e-06	0.0300238	NA
kinase	IKBKE	NR4A2	1.10707	4.04201e-06	0.0300238	189
kinase	RPS6KB2	KIAA1683	1.10168	4.16737e-06	0.0300238	NA
kinase	ERBB2	ACE	1.56253	4.54777e-06	0.0300238	343
kinase	PRKACG	PCDHB11	0.789952	5.27575e-06	0.0318411	NA
kinase	PRKACB	REV3L	0.773767	5.04344e-06	0.0318411	NA
kinase	PRKCI	TOPORS	0.89541	5.17298e-06	0.0318411	NA
kinase	ARAF	ATP6V0A4	1.63302	4.90379e-06	0.0318411	NA
kinase	PDK1	CNGA4	1.22149	5.43992e-06	0.0318411	NA
kinase	PDK1	SRGAP3	1.47438	5.19444e-06	0.0318411	NA
kinase	PDK1	IFT172	1.34894	5.14437e-06	0.0318411	NA
kinase	CHUK	IFT172	0.746819	5.38569e-06	0.0318411	NA
kinase	IKBKE	TRPS1	0.946469	5.20494e-06	0.0318411	NA
kinase	IKBKE	PPEF1	1.29739	5.35919e-06	0.0318411	164
kinase	PKM	DLEC1	-1.22861	5.57299e-06	0.0322576	NA
kinase	PRKCZ	NCBP1	-0.893839	5.66937e-06	0.0323445	NA
kinase	IKBKE	ROR2	1.00062	5.71219e-06	0.0323445	NA
kinase	MAP2K2	FAM129B	1.27626	6.02662e-06	0.0332387	NA
kinase	PDK1	LEF1	1.38659	6.1089e-06	0.0332387	NA
kinase	IKBKE	ATP11C	1.43146	6.18912e-06	0.0332387	NA
kinase	NLK	IPO11	-0.769169	6.1737e-06	0.0332387	NA
kinase	PKM	LRCH2	-1.59488	6.00844e-06	0.0332387	NA
kinase	PRKD1	TYRO3	1.00816	6.51327e-06	0.0339301	NA
kinase	PDK1	MEGF11	1.21899	6.45449e-06	0.0339301	NA
kinase	PKM	MBD5	-1.46619	6.46096e-06	0.0339301	NA
kinase	PRKD1	PLEKHA4	0.848131	6.70212e-06	0.0345682	NA
kinase	RAF1	BRIP1	1.43172	7.13505e-06	0.0362317	NA
kinase	ARAF	STK11	-1.15743	7.16375e-06	0.0362317	315
kinase	RAF1	NTRK1	1.13862	7.37408e-06	0.0365851	277
kinase	UHMK1	CUX2	-1.05611	7.34318e-06	0.0365851	NA
kinase	IKBKE	ZNF614	1.53867	7.54206e-06	0.0370655	NA
kinase	IKBKE	ARHGEF6	1.2325	7.63937e-06	0.0371929	NA
kinase	ARAF	FLT3	1.35867	7.8398e-06	0.0378153	197
kinase	PRKCI	ERC2	0.757149	8.05761e-06	0.0385093	NA
kinase	PRKCI	TTF1	0.817365	8.24523e-06	0.038696	NA
kinase	ARAF	USP53	1.49312	8.20391e-06	0.038696	284
kinase	CDK1	CAMTA1	1.14262	8.6578e-06	0.0395396	NA
kinase	CAMK2G	GRIA1	-0.793377	8.83226e-06	0.0395396	963
kinase	PLK1	TNN	0.632428	8.95335e-06	0.0395396	NA
kinase	CSNK2A2	OR1C1	1.34441	8.95805e-06	0.0395396	NA
kinase	PIM3	MAPK8IP3	1.52564	8.93107e-06	0.0395396	NA
kinase	AKT3	CBLB	1.05345	8.54984e-06	0.0395396	308
kinase	PDK1	TRIM55	1.11415	9.1081e-06	0.0395396	NA
kinase	RPS6KB1	CLOCK	-0.942455	8.86766e-06	0.0395396	NA
kinase	IKBKE	STARD13	1.01287	9.0811e-06	0.0395396	NA
kinase	PRKAA1	MCM7	-0.778743	9.27438e-06	0.0396014	NA
kinase	BCR	KIAA1586	-1.12914	9.21479e-06	0.0396014	NA
kinase	PDK1	GBF1	1.48885	9.36005e-06	0.0396423	NA
kinase	PRKCI	DOCK6	0.679855	9.97276e-06	0.0403416	NA
kinase	PRKCI	ATP6V0A4	0.920032	9.77531e-06	0.0403416	NA
kinase	PRKCQ	FXR2	0.97877	9.74777e-06	0.0403416	NA
kinase	MAP2K2	AARS2	1.15126	9.67959e-06	0.0403416	NA
kinase	LATS1	NOMO1	1.05858	9.9898e-06	0.0403416	NA
kinase	RPS6KB2	PRR23A	1.1551	9.84685e-06	0.0403416	NA
kinase	MAP2K2	SMC1A	1.16964	1.03767e-05	0.0415818	NA
kinase	PRKD1	DCLRE1C	0.962788	1.05776e-05	0.0419289	NA
kinase	PRKCI	ANAPC1	0.805495	1.06243e-05	0.0419289	NA
kinase	PRKCI	ZSCAN20	1.01646	1.07108e-05	0.0419522	NA
kinase	IKBKE	RB1	1.0339	1.08363e-05	0.0421272	NA
kinase	CDK1	TBC1D25	1.6297	1.11567e-05	0.0422647	NA
kinase	PRKD1	STAT3	0.911538	1.22509e-05	0.0422647	248
kinase	RPS6KA3	IL1RAPL1	-0.816887	1.09776e-05	0.0422647	415
kinase	BRAF	GPRASP1	1.23696	1.16756e-05	0.0422647	NA
kinase	PRKCI	AXDND1	0.819419	1.18433e-05	0.0422647	NA
kinase	PIM2	ZFPM2	0.710492	1.18875e-05	0.0422647	NA
kinase	PIM2	PTEN	0.613721	1.19943e-05	0.0422647	353
kinase	PRKCE	ABCC1	-0.850335	1.18958e-05	0.0422647	168
kinase	MAP3K14	FXR2	1.22839	1.22087e-05	0.0422647	NA
kinase	PDK1	CHAF1A	1.1719	1.12007e-05	0.0422647	NA
kinase	CDK9	PRKD1	-0.641282	1.19794e-05	0.0422647	NA
kinase	RPS6KA2	USP53	1.18907	1.22498e-05	0.0422647	NA
kinase	BCR	KIAA1468	-0.953877	1.20384e-05	0.0422647	NA
kinase	BCR	ZMAT1	-1.07499	1.15182e-05	0.0422647	NA
kinase	PKM	USPL1	-1.32091	1.19071e-05	0.0422647	NA
kinase	PKM	MBOAT2	-1.52345	1.20331e-05	0.0422647	NA
kinase	LYN	ZNF71	-1.48564	1.1838e-05	0.0422647	NA
kinase	IKBKE	MAST3	1.4568	1.24704e-05	0.042739	NA
kinase	PIM1	CBLB	0.750854	1.26745e-05	0.0431545	NA
kinase	ERBB2	SCFD2	-1.35777	1.2816e-05	0.0433528	NA
kinase	NLK	NELL2	-0.657591	1.30097e-05	0.0437243	NA
kinase	NLK	OAS2	-0.745448	1.31137e-05	0.0437911	NA
kinase	PRKD1	TRAPPC10	0.804758	1.33773e-05	0.044106	NA
kinase	PRKACB	USP13	0.805806	1.33696e-05	0.044106	NA
kinase	PRKACB	FSCB	0.867214	1.35522e-05	0.0444018	193
kinase	CDK1	TF	1.43326	1.37543e-05	0.0445041	NA
kinase	ARAF	TPP2	1.15087	1.37341e-05	0.0445041	NA
kinase	CDK2	PCDHA12	1.34575	1.40296e-05	0.0451144	NA
kinase	PRKD1	BACH2	0.785184	1.43747e-05	0.045473	NA
kinase	ARAF	COBLL1	1.49032	1.43844e-05	0.045473	NA
kinase	PRKAA2	AXDND1	-0.750053	1.4403e-05	0.045473	NA
kinase	PRKCI	CDH5	0.800613	1.46811e-05	0.045796	NA
kinase	RPS6KA2	PDE8A	1.26981	1.46724e-05	0.045796	NA
kinase	CSNK2A2	PLXNA4	1.02755	1.49943e-05	0.0462774	NA
kinase	IRAK4	KIF2B	1.5546	1.50131e-05	0.0462774	NA
kinase	PRKACB	NRP1	0.961906	1.52333e-05	0.0464337	NA
kinase	PRKCI	TBX22	0.892419	1.53312e-05	0.0464337	NA
kinase	PKM	MYPN	-1.2349	1.53123e-05	0.0464337	NA
kinase	CDK1	RPS6KA2	1.46828	1.54215e-05	0.0464373	170
kinase	PRKD1	SNTB1	1.04758	1.57876e-05	0.047211	NA
kinase	MAPK11	ZSWIM8	0.624605	1.58597e-05	0.047211	NA
kinase	AKT1	ABCF1	-1.46241	1.62452e-05	0.0475434	NA
kinase	PRKACG	KRAS	-0.386724	1.62222e-05	0.0475434	530
kinase	KSR1	FLT3	1.4972	1.61801e-05	0.0475434	157
kinase	MAP2K2	TBC1D25	1.17378	1.64823e-05	0.047968	186
kinase	CDK2	UNC13B	1.26708	1.71647e-05	0.0491304	NA
kinase	PRKG2	BBX	-0.683885	1.70492e-05	0.0491304	NA
kinase	CHUK	PLXND1	0.685966	1.70995e-05	0.0491304	NA
kinase	CAMK2A	PRKD1	-0.71682	1.80452e-05	0.0492168	NA
kinase	PRKD1	DENND3	0.850209	1.75385e-05	0.0492168	NA
kinase	PRKACB	TMPRSS6	0.991042	1.76953e-05	0.0492168	NA
kinase	PRKACB	SLC7A13	-0.963255	1.80403e-05	0.0492168	NA
kinase	RAF1	RADIL	0.961381	1.77411e-05	0.0492168	NA
kinase	CSNK1A1	VCAM1	-0.816641	1.74615e-05	0.0492168	NA
kinase	PDK1	IRF2BPL	1.3189	1.79613e-05	0.0492168	NA
kinase	RPS6KA2	ZKSCAN2	1.25662	1.7802e-05	0.0492168	NA
kinase	IKBKE	GALNT15	1.42455	1.79573e-05	0.0492168	NA
kinase	PRKCZ	SEMA5A	-0.540655	1.83907e-05	0.0496394	NA
kinase	IKBKE	NRG1	0.980269	1.83548e-05	0.0496394	NA
TF	TP53	TP53	-1.11585	6.80859e-12	4.3575e-10	NA
TF	TCF7L2	CTNNB1	1.7524	2.84033e-14	2.97728e-08	998
TF	E2F3	TP53	1.10848	1.34063e-12	4.92312e-07	675
TF	NFE2L2	KEAP1	2.06773	1.409e-12	4.92312e-07	998
TF	TP73	TP53	-0.652928	5.79357e-11	1.51823e-05	948
TF	E2F1	TP53	1.38191	1.07706e-10	1.61284e-05	867
TF	E2F4	TP53	2.4215	7.88516e-11	1.61284e-05	978
TF	KLF4	TP53	-0.67707	9.42622e-11	1.61284e-05	886
TF	E2F2	TP53	1.42765	1.65679e-10	2.17084e-05	652
TF	E2F3	RB1	2.57299	2.30825e-10	2.68838e-05	995
TF	SOX11	RPL22	-1.764	6.58454e-10	6.90201e-05	NA
TF	TFDP1	TP53	1.15202	7.87792e-10	7.50706e-05	954
TF	CDX2	FAT1	-1.41558	1.21017e-09	7.92822e-05	NA
TF	CDX2	ZNF462	-1.76311	9.86981e-10	7.92822e-05	183
TF	PROX1	RPL22	-1.51042	1.01396e-09	7.92822e-05	NA
TF	SOX11	FSIP2	-1.2814	1.10809e-09	7.92822e-05	NA
TF	TFAP4	RSPH6A	-2.72283	1.17758e-09	7.92822e-05	NA
TF	BACH1	KEAP1	1.4628	1.68925e-09	0.000104159	369
TF	ZBTB33	CDH8	1.41498	2.7973e-09	0.000162898	NA
TF	THAP11	GRM1	-1.55107	2.98462e-09	0.000164659	NA
TF	CDX2	CLSTN3	-2.19476	3.6232e-09	0.000189895	NA
TF	MYC	PKHD1	2.39785	5.9612e-09	0.000297554	186
TF	CDX2	CLASP1	-2.25158	6.7265e-09	0.000320492	NA
TF	TCF4	GLTSCR1	-2.14772	7.16518e-09	0.00032655	NA
TF	CDX2	TRRAP	-1.43123	9.01497e-09	0.000393735	NA
TF	CDX2	OCA2	-2.00205	9.55674e-09	0.000400701	NA
TF	HNF4A	SPTBN5	-2.07102	1.13825e-08	0.000458896	NA
TF	THAP11	OCA2	-1.76488	1.25002e-08	0.000485294	NA
TF	HNF4G	VWDE	-2.00166	1.48125e-08	0.000542995	NA
TF	MYC	CAMSAP3	3.87869	1.60536e-08	0.000542995	NA
TF	NR2C2	TP53	0.743913	1.60586e-08	0.000542995	190
TF	SOX11	DOCK3	-1.28716	1.52436e-08	0.000542995	NA
TF	CDX2	NPR2	-2.25705	1.70686e-08	0.000556075	NA
TF	ESRRA	COL5A1	-1.67325	1.75064e-08	0.000556075	NA
TF	HNF1B	USP7	-1.82132	1.83478e-08	0.000564564	NA
TF	TCF4	SPEG	-1.31384	1.88508e-08	0.000564564	NA
TF	SNAI2	RSPH6A	3.02718	2.10828e-08	0.00061387	NA
TF	CDX2	RPL22	-1.71412	2.27398e-08	0.000628382	NA
TF	SMAD1	TP53	-0.643399	2.27801e-08	0.000628382	502
TF	CDX2	ANK3	-1.34621	2.81235e-08	0.00072681	NA
TF	SOX11	SPEG	-1.08065	2.74205e-08	0.00072681	NA
TF	SOX11	DNAH12	-1.62241	2.90455e-08	0.00072681	NA
TF	ZBTB33	KRT84	1.80855	2.91219e-08	0.00072681	NA
TF	GATA6	GATA6	-1.79827	2.36121e-05	0.000755588	NA
TF	MYC	CACNA1H	2.66991	3.11708e-08	0.000759855	175
TF	MYC	TPX2	4.43033	3.58052e-08	0.00085299	353
TF	MAFG	WASF3	-1.62458	3.68276e-08	0.000857852	NA
TF	SOX11	TGM1	-2.15916	3.86921e-08	0.000881688	NA
TF	HNF4G	GIGYF1	-2.48719	4.02413e-08	0.00089748	179
TF	MYC	ASCC3	2.7953	4.29727e-08	0.000933986	NA
TF	MYC	ZFHX3	2.46253	4.36602e-08	0.000933986	260
TF	HNF1B	PCDH8	-1.38798	4.62373e-08	0.000969334	NA
TF	FOXM1	TP53	0.895049	5.60058e-08	0.00112896	854
TF	GATA6	PCDH1	-1.94384	5.59925e-08	0.00112896	NA
TF	MYC	SPEG	2.10123	5.88282e-08	0.00116348	NA
TF	SOX11	PCDHB8	-1.40048	6.03067e-08	0.00117064	NA
TF	MYC	AGAP2	3.56056	6.18327e-08	0.00117844	NA
TF	KLF9	RSPH6A	-3.4374	6.61761e-08	0.00123869	NA
TF	ZEB1	HTT	1.59326	6.93022e-08	0.00127445	NA
TF	MYC	SCN8A	2.97859	7.4813e-08	0.00131286	NA
TF	SOX11	NPR1	-1.61501	7.3142e-08	0.00131286	NA
TF	WT1	CASP8	1.62191	7.51484e-08	0.00131286	227
TF	TFAP4	RPL22	-1.83931	7.94432e-08	0.00134312	NA
TF	ZBTB33	UMODL1	1.68971	7.85141e-08	0.00134312	NA
TF	E2F4	ZFHX3	3.64117	8.68738e-08	0.00135914	NA
TF	HNF4A	RASGRF1	-2.40707	8.60943e-08	0.00135914	NA
TF	TCF4	RPL22	-1.84454	8.25622e-08	0.00135914	NA
TF	TFAP4	DLC1	-1.93633	8.49288e-08	0.00135914	NA
TF	ZBTB33	MED13	1.10386	8.66344e-08	0.00135914	NA
TF	SOX11	MAP3K9	-1.94542	9.54405e-08	0.00144989	NA
TF	ZBTB33	CDH10	1.12573	9.43363e-08	0.00144989	NA
TF	E2F4	EBF1	5.43821	1.02331e-07	0.00153236	NA
TF	ASCL1	RPL22	-1.64165	1.04684e-07	0.00154552	NA
TF	SOX11	GIGYF1	-1.92647	1.06759e-07	0.00155425	NA
TF	CDX2	PCDH8	-1.535	1.30156e-07	0.0016638	NA
TF	FOXM1	MUC16	0.946697	1.28696e-07	0.0016638	NA
TF	MYC	MAG	3.91435	1.19615e-07	0.0016638	211
TF	PROX1	SNX18	-1.62539	1.23914e-07	0.0016638	NA
TF	RUNX2	GRM1	-2.13352	1.22312e-07	0.0016638	NA
TF	RUNX2	FSIP2	-1.63434	1.24149e-07	0.0016638	NA
TF	SOX11	MTSS1	-2.10339	1.20011e-07	0.0016638	NA
TF	SOX13	WASF3	-2.08425	1.2813e-07	0.0016638	NA
TF	TCF4	CEP350	-1.60916	1.2818e-07	0.0016638	NA
TF	ZNF639	KRT84	-2.09226	1.21062e-07	0.0016638	NA
TF	PROX1	ELMSAN1	-1.42698	1.3272e-07	0.00167613	NA
TF	THAP11	PAPPA	-1.41979	1.44247e-07	0.00180002	NA
TF	MYC	MUC5B	1.83746	1.54278e-07	0.00190255	186
TF	SOX11	KCNS1	-2.1674	1.56604e-07	0.00190878	NA
TF	THAP11	ARHGEF17	-1.37732	1.60315e-07	0.00193155	NA
TF	MYC	TNRC18	2.385	1.73328e-07	0.00201872	NA
TF	RUNX2	SPEG	-1.49216	1.71973e-07	0.00201872	NA
TF	SOX11	GLTSCR1	-1.61646	1.71714e-07	0.00201872	NA
TF	SOX11	APOB	-0.950192	1.78247e-07	0.00205321	NA
TF	PROX1	SLC12A7	-1.40072	1.83332e-07	0.00208883	NA
TF	ZBTB33	NAV2	1.04066	1.85907e-07	0.00209538	NA
TF	CDX2	LRP6	-1.87641	1.98176e-07	0.00211971	158
TF	HNF4A	ZNF462	-1.86419	1.96453e-07	0.00211971	NA
TF	RUNX2	GLTSCR1	-2.36149	1.92323e-07	0.00211971	NA
TF	SOX11	MEGF8	-1.45269	1.93405e-07	0.00211971	NA
TF	T	PCDH1	-1.47476	1.97242e-07	0.00211971	NA
TF	ATF4	IL7R	2.3145	2.04707e-07	0.0021284	NA
TF	ESR2	TP53	-0.549754	2.01032e-07	0.0021284	516
TF	THAP11	CHD7	-1.26612	2.0508e-07	0.0021284	NA
TF	EBF1	ARHGEF12	-2.71721	2.12029e-07	0.00215425	NA
TF	MYC	SHROOM3	3.08084	2.11579e-07	0.00215425	NA
TF	TCF4	SCN8A	-1.73369	2.13736e-07	0.00215425	NA
TF	SOX11	SLC12A7	-1.60851	2.167e-07	0.00216332	NA
TF	ZNF639	CDH8	-1.49787	2.19951e-07	0.00217506	NA
TF	EOMES	TP53	-0.604977	2.32508e-07	0.00226	228
TF	GATA3	SCN8A	-1.40599	2.33992e-07	0.00226	NA
TF	HNF4G	PCDH8	-1.75404	2.35009e-07	0.00226	NA
TF	FOS	SPTBN1	2.16158	2.40069e-07	0.00228768	NA
TF	MYC	MEGF10	3.32989	2.46761e-07	0.00228902	NA
TF	SOX11	TOPAZ1	-1.40812	2.45837e-07	0.00228902	NA
TF	SOX13	RAB3GAP2	-1.92628	2.44029e-07	0.00228902	NA
TF	CDX2	PCDHGA8	-1.85328	2.59954e-07	0.00234904	NA
TF	KLF9	NEK1	-3.3396	2.57601e-07	0.00234904	NA
TF	MYC	FAT4	1.88217	2.5781e-07	0.00234904	182
TF	THAP11	SCN8A	-1.36325	2.65049e-07	0.0023746	NA
TF	CDX2	POLR3B	-1.87837	2.94972e-07	0.00238614	NA
TF	FOXA2	ANO4	-1.40565	2.75469e-07	0.00238614	NA
TF	HNF1B	ZNF462	-1.29492	2.98743e-07	0.00238614	NA
TF	HNF4A	PCDH8	-1.85175	2.78784e-07	0.00238614	NA
TF	HNF4A	ZFHX3	-1.53829	2.96767e-07	0.00238614	NA
TF	HNF4G	FAM129A	-2.51993	3.03208e-07	0.00238614	NA
TF	MYC	GLB1L3	3.83561	2.70207e-07	0.00238614	NA
TF	SOX11	ARHGEF17	-1.41345	3.05036e-07	0.00238614	NA
TF	SOX11	PPP1R26	-1.52095	3.02913e-07	0.00238614	NA
TF	T	NIPBL	-0.997939	2.99147e-07	0.00238614	NA
TF	TCF4	PIEZO1	-1.79574	2.9485e-07	0.00238614	NA
TF	TCF4	TNKS	-1.99585	3.00519e-07	0.00238614	296
TF	THAP11	PLEC	-1.04752	2.82499e-07	0.00238614	NA
TF	THAP11	SNED1	-1.76259	2.89292e-07	0.00238614	NA
TF	THAP11	MAST2	-1.59726	2.9152e-07	0.00238614	NA
TF	ZBTB33	SKIV2L2	1.6341	2.97078e-07	0.00238614	NA
TF	ZBTB33	ZFHX3	0.90415	2.88492e-07	0.00238614	NA
TF	E2F4	NEB	3.78151	3.15132e-07	0.00242887	NA
TF	SOX11	C15orf39	-1.82846	3.14385e-07	0.00242887	NA
TF	E2F4	USP9X	4.22038	3.2644e-07	0.00248518	NA
TF	ZFX	PCDHGB6	1.56207	3.2718e-07	0.00248518	NA
TF	TFAP4	ARHGEF12	-2.0535	3.30029e-07	0.00248879	NA
TF	E2F4	MYCBP2	6.33606	3.36936e-07	0.00250483	NA
TF	SOX13	COL5A1	-1.35963	3.35777e-07	0.00250483	NA
TF	CDX2	FXR2	-2.44007	3.47244e-07	0.00254536	NA
TF	T	GRM1	-1.15695	3.46355e-07	0.00254536	NA
TF	E2F1	MUC16	1.18839	3.63858e-07	0.00264862	NA
TF	CDX2	DIS3	-2.11544	3.75298e-07	0.00267506	NA
TF	GATA2	ZFHX3	-0.814975	3.82802e-07	0.00267506	207
TF	GATA6	ARHGEF17	-1.46163	3.79199e-07	0.00267506	NA
TF	NR2F1	RSPH6A	-3.04279	3.71583e-07	0.00267506	NA
TF	ZKSCAN1	CILP	-1.68151	3.81246e-07	0.00267506	NA
TF	ZNF263	NEK1	5.89608	3.81569e-07	0.00267506	NA
TF	SOX11	MEGF10	-1.64437	3.87031e-07	0.00267626	NA
TF	THAP11	MKI67	-1.0536	3.8808e-07	0.00267626	NA
TF	ZNF740	NEK1	-2.52438	3.92728e-07	0.00269061	NA
TF	GATA2	MAST2	-1.17736	4.01015e-07	0.00272955	NA
TF	CDX2	PPFIA1	-2.02059	4.1291e-07	0.00277789	NA
TF	MAFG	MAST2	-1.43949	4.13418e-07	0.00277789	NA
TF	MYC	PIEZO1	2.93432	4.33801e-07	0.00289628	319
TF	E2F4	CAMSAP3	5.24686	4.49391e-07	0.00298138	NA
TF	HNF4A	SMC5	-2.52335	4.65835e-07	0.00307104	NA
TF	E2F4	ZNF469	3.28013	4.68889e-07	0.00307186	NA
TF	E2F1	CACNA1B	2.13664	4.82808e-07	0.0030859	NA
TF	MAFG	SCN8A	-1.2174	4.81625e-07	0.0030859	NA
TF	T	NPR1	-1.24714	4.82002e-07	0.0030859	NA
TF	TFAP4	ARHGEF17	-1.66396	4.78119e-07	0.0030859	NA
TF	ASCL1	AGAP2	-1.78823	5.21173e-07	0.00308645	NA
TF	ASCL1	ARHGEF12	-1.82134	5.01049e-07	0.00308645	213
TF	E2F4	MUC16	2.0422	5.06799e-07	0.00308645	NA
TF	ESRRA	DLC1	-1.96993	4.98859e-07	0.00308645	NA
TF	MAFB	ASPM	-1.4773	5.12423e-07	0.00308645	NA
TF	PROX1	NPR1	-1.30606	5.04547e-07	0.00308645	NA
TF	SOX11	SETBP1	-1.41376	4.88071e-07	0.00308645	NA
TF	SOX13	VWDE	-1.6511	5.18561e-07	0.00308645	NA
TF	T	FRMD4A	-1.39544	5.07998e-07	0.00308645	NA
TF	TCF4	XYLT2	-2.1458	4.9586e-07	0.00308645	NA
TF	TFDP1	RB1	2.44474	5.10863e-07	0.00308645	998
TF	THAP11	RPL22	-1.37001	5.13052e-07	0.00308645	NA
TF	THAP11	ADAMTSL3	-1.32228	5.16864e-07	0.00308645	NA
TF	E2F4	UNC13C	3.47715	5.37993e-07	0.00312243	NA
TF	E2F4	CACNA1H	3.66056	5.39163e-07	0.00312243	NA
TF	MAFG	NPR1	-1.30864	5.36186e-07	0.00312243	NA
TF	ZBTB33	ARHGAP44	1.4445	5.335e-07	0.00312243	NA
TF	SOX11	MICAL3	-1.41264	5.43515e-07	0.00313034	NA
TF	TFAP4	COL5A1	-1.37445	5.55011e-07	0.00317908	NA
TF	MYC	RYR2	1.6636	5.7498e-07	0.00325785	171
TF	SOX11	ZCCHC11	-1.89359	5.72326e-07	0.00325785	NA
TF	BACH1	TP53	0.511752	5.8113e-07	0.00326189	602
TF	GATA6	ADCY3	-2.01257	5.83873e-07	0.00326189	NA
TF	MYC	CCDC88C	3.28169	5.90507e-07	0.00326189	NA
TF	NR4A1	WASF3	-1.44757	5.94364e-07	0.00326189	NA
TF	T	GIGYF1	-1.4947	5.9367e-07	0.00326189	NA
TF	TCF4	PCDH1	-2.06277	5.93835e-07	0.00326189	NA
TF	CDX2	DACT1	-2.07875	6.11388e-07	0.00331803	NA
TF	T	MSH6	-1.23772	6.12991e-07	0.00331803	NA
TF	ZBTB33	ARHGEF12	1.30722	6.14089e-07	0.00331803	NA
TF	TFAP4	SNX18	-2.12027	6.1943e-07	0.00332972	NA
TF	NFE2	RSPH6A	-2.07455	6.25026e-07	0.00334266	NA
TF	E2F4	TPX2	6.06491	6.28844e-07	0.00334601	NA
TF	ATF6	MTOR	1.10352	6.97011e-07	0.00339951	453
TF	CDX2	RASGRF1	-1.80651	6.54157e-07	0.00339951	NA
TF	CDX2	ARHGEF10L	-1.80751	6.74381e-07	0.00339951	NA
TF	E2F4	ASPM	3.45752	6.9379e-07	0.00339951	NA
TF	E2F4	KIF26B	3.39325	6.69321e-07	0.00339951	NA
TF	E2F5	TP53	0.477186	6.69554e-07	0.00339951	589
TF	FOXM1	OTOG	1.51806	6.75044e-07	0.00339951	NA
TF	GATA6	ARHGEF12	-1.74259	6.57518e-07	0.00339951	NA
TF	MIER1	KRT84	1.67028	6.97789e-07	0.00339951	NA
TF	MYC	MAST2	3.23239	7.03762e-07	0.00339951	218
TF	MYC	EBF1	3.35884	6.7991e-07	0.00339951	625
TF	NFYB	CPXM2	1.2347	6.66725e-07	0.00339951	NA
TF	NR4A1	NEK1	-1.62009	6.52484e-07	0.00339951	NA
TF	SOX11	ZFHX3	-1.12456	6.52018e-07	0.00339951	157
TF	SOX11	TLE3	-1.94167	7.01781e-07	0.00339951	188
TF	SOX2	GLTSCR1	-3.51085	6.89022e-07	0.00339951	NA
TF	SOX2	TGM1	-4.46305	6.88521e-07	0.00339951	NA
TF	SREBF2	MYOC	2.49652	6.4785e-07	0.00339951	NA
TF	ZBTB11	NAV2	1.35546	6.82696e-07	0.00339951	NA
TF	ZEB1	COL5A1	1.14131	6.79254e-07	0.00339951	295
TF	MAFG	ASPM	-0.997037	7.08929e-07	0.00340877	NA
TF	THAP11	PIEZO1	-1.37656	7.13438e-07	0.00341478	NA
TF	T	SPEG	-0.796032	7.29399e-07	0.003444	NA
TF	THAP11	DLG5	-1.41782	7.26276e-07	0.003444	NA
TF	ZBTB33	RPL22	1.10695	7.27696e-07	0.003444	NA
TF	HNF4A	FAT1	-1.43217	7.45233e-07	0.00347405	313
TF	T	DPP6	-1.18735	7.44788e-07	0.00347405	NA
TF	T	CAMSAP3	-1.40981	7.45706e-07	0.00347405	NA
TF	CDX2	SH2D3C	-2.06242	7.61636e-07	0.00349215	NA
TF	CDX2	ZFHX3	-1.19791	7.6625e-07	0.00349215	179
TF	CDX2	ADCY9	-1.71245	7.55636e-07	0.00349215	NA
TF	MYC	PKHD1L1	2.04216	7.65234e-07	0.00349215	NA
TF	SOX11	CACNA1H	-1.19888	7.65612e-07	0.00349215	NA
TF	ESRRA	FAM129A	-2.52173	7.7819e-07	0.00353122	NA
TF	E2F1	USP9X	2.34634	7.87496e-07	0.00355804	NA
TF	MYC	CELSR3	2.46965	7.96481e-07	0.00358319	NA
TF	SOX11	FAT4	-0.905005	8.12535e-07	0.00363979	NA
TF	MYC	PAPPA2	2.29312	8.24425e-07	0.00365583	NA
TF	MYC	ANK1	2.49327	8.26577e-07	0.00365583	155
TF	TFAP4	MED13	-1.56202	8.21284e-07	0.00365583	NA
TF	HNF4A	ARHGEF17	-1.80729	8.35386e-07	0.00366387	NA
TF	SOX11	DNAH3	-1.02358	8.33653e-07	0.00366387	NA
TF	TCF4	DOCK3	-1.34863	8.46719e-07	0.0036981	NA
TF	CDX2	LRP2	-1.17181	8.72935e-07	0.00371083	233
TF	CEBPG	MEGF10	-1.34422	8.53484e-07	0.00371083	NA
TF	E2F2	CACNA1B	2.17745	8.92114e-07	0.00371083	NA
TF	E2F4	SBNO2	4.80145	8.89317e-07	0.00371083	NA
TF	MYC	UNC13C	2.25506	8.90282e-07	0.00371083	NA
TF	NFE2L1	HERC2	-0.943309	8.5952e-07	0.00371083	NA
TF	SOX11	DYNC1H1	-1.04222	8.80155e-07	0.00371083	NA
TF	SOX11	PKHD1	-1.0202	8.64583e-07	0.00371083	NA
TF	SOX11	EIF5B	-1.69888	8.89922e-07	0.00371083	NA
TF	ZBTB33	KIF5C	1.11872	8.73278e-07	0.00371083	NA
TF	ZBTB33	PCDHA2	1.05781	8.8589e-07	0.00371083	NA
TF	ZNF143	NEK1	-1.78522	8.80245e-07	0.00371083	NA
TF	GATA6	GLTSCR1	-1.58403	9.06505e-07	0.00371177	NA
TF	PROX1	CIC	-1.34287	9.05864e-07	0.00371177	NA
TF	SOX11	PLEC	-1.05277	9.00179e-07	0.00371177	NA
TF	TCF4	PKN3	-1.92863	8.96405e-07	0.00371177	NA
TF	NFYB	ALPK2	1.08274	9.25647e-07	0.00376176	NA
TF	NR2F1	ARHGEF12	-2.63404	9.2589e-07	0.00376176	NA
TF	NFYB	RFX2	1.44637	9.57755e-07	0.00387619	227
TF	ZBTB33	NKTR	1.21895	9.62003e-07	0.00387841	NA
TF	TCF4	FSIP2	-1.24142	9.7508e-07	0.00391607	NA
TF	CDX2	CLIP1	-1.83506	9.97412e-07	0.00399047	300
TF	CDX2	MIS18BP1	-1.79801	1.01045e-06	0.00401199	NA
TF	NR3C1	AXIN1	-0.762247	1.00723e-06	0.00401199	212
TF	E2F5	VPS51	1.38002	1.02876e-06	0.00406931	NA
TF	HNF1B	ABCA13	-0.973888	1.03878e-06	0.00407514	NA
TF	TCF4	TGM1	-2.30932	1.03801e-06	0.00407514	NA
TF	ZBTB33	SMCHD1	1.21984	1.0419e-06	0.00407514	NA
TF	PROX1	CUX1	-1.22795	1.05483e-06	0.00411037	NA
TF	ASCL1	NAA25	-1.90297	1.06143e-06	0.0041172	NA
TF	CDX2	RNF123	-1.82205	1.10552e-06	0.0041172	NA
TF	E2F2	MYCBP2	3.63172	1.09974e-06	0.0041172	NA
TF	GATA6	GIGYF1	-1.84469	1.0749e-06	0.0041172	NA
TF	HNF1B	LRP6	-1.53679	1.10765e-06	0.0041172	NA
TF	HNF4A	KIAA1549	-1.77935	1.0825e-06	0.0041172	NA
TF	MAFK	ASPM	-1.24268	1.06826e-06	0.0041172	NA
TF	MYC	ASPM	2.24728	1.07629e-06	0.0041172	189
TF	MYC	MSH6	2.92031	1.09882e-06	0.0041172	463
TF	SOX11	WASF3	-1.65675	1.09372e-06	0.0041172	NA
TF	SOX11	ANKRD11	-1.21582	1.08731e-06	0.0041172	NA
TF	THAP11	SPEG	-0.903798	1.10429e-06	0.0041172	NA
TF	ZFX	ZFHX3	1.0815	1.09288e-06	0.0041172	NA
TF	SIX2	TGM1	-1.99872	1.11785e-06	0.00414044	NA
TF	CUX1	RSPH6A	-1.59176	1.12421e-06	0.00414937	NA
TF	MYC	KIF26B	2.19718	1.14253e-06	0.00420216	NA
TF	GRHL2	SNAPC4	-2.75209	1.15207e-06	0.00422243	NA
TF	HNF1B	CCDC80	-1.46075	1.17295e-06	0.00425497	NA
TF	MAFG	POLD1	-1.37391	1.1853e-06	0.00425497	NA
TF	MYC	NEB	2.37842	1.16607e-06	0.00425497	NA
TF	TCF4	MYO7B	-1.66972	1.18191e-06	0.00425497	NA
TF	TFAP4	PCDH1	-1.99953	1.18194e-06	0.00425497	NA
TF	ZBTB33	STAG1	1.30876	1.17553e-06	0.00425497	NA
TF	TCF4	DNAH3	-1.21286	1.19225e-06	0.00426531	NA
TF	E2F2	RB1	2.82	1.20934e-06	0.00426818	999
TF	PROX1	SPEG	-0.818824	1.19837e-06	0.00426818	NA
TF	TCF4	ADGB	-1.44564	1.20198e-06	0.00426818	NA
TF	TCF7L2	RPL22	-1.49166	1.20635e-06	0.00426818	NA
TF	SOX11	TBX4	-1.7076	1.21711e-06	0.00428118	179
TF	PBX3	SYNPO2L	-2.22736	1.22232e-06	0.00428512	NA
TF	RFX5	STK11	-4.73709	1.22653e-06	0.00428558	NA
TF	ZNF384	NEK1	-2.55803	1.23512e-06	0.00430124	NA
TF	GATA3	DYNC1H1	-1.00523	1.24255e-06	0.0043128	NA
TF	E2F4	ZNF831	3.4648	1.24804e-06	0.00431756	NA
TF	MYC	MYO15A	2.56489	1.25587e-06	0.00433033	NA
TF	TFAP4	FAT2	-1.25082	1.26115e-06	0.0043343	NA
TF	THAP11	PSME4	-1.45454	1.26652e-06	0.00433853	NA
TF	WT1	CREBBP	0.869533	1.28073e-06	0.00437289	629
TF	MYC	WNK1	2.69933	1.2882e-06	0.00438414	194
TF	ASCL1	NCOR1	-1.46072	1.29844e-06	0.00439048	NA
TF	HNF4G	PHF14	-2.08923	1.2981e-06	0.00439048	NA
TF	PRDM14	NEK1	-4.02423	1.3112e-06	0.00441936	NA
TF	FOXM1	ZNF98	2.25843	1.32483e-06	0.00441951	NA
TF	MYC	SLITRK2	3.00511	1.331e-06	0.00441951	NA
TF	SOX11	COL18A1	-1.44451	1.34333e-06	0.00441951	NA
TF	SOX11	CHD7	-1.23871	1.32274e-06	0.00441951	560
TF	T	DNMT1	-1.48978	1.3353e-06	0.00441951	NA
TF	TCF4	DNAH12	-1.70252	1.3315e-06	0.00441951	NA
TF	TCF4	B4GALNT4	-1.75373	1.34015e-06	0.00441951	NA
TF	THAP11	FAT1	-1.00306	1.34497e-06	0.00441951	NA
TF	E2F2	ZNF469	1.88754	1.35104e-06	0.00442558	NA
TF	SOX11	BMPR2	-1.50102	1.36636e-06	0.00446182	NA
TF	TFDP1	CAMSAP3	2.5248	1.37791e-06	0.00448554	NA
TF	ESRRA	ALPK2	-1.77651	1.44531e-06	0.00455097	NA
TF	MYC	NID2	2.78232	1.47616e-06	0.00455097	NA
TF	MYC	ZNF469	2.07408	1.46893e-06	0.00455097	NA
TF	MYC	RPL22	2.75058	1.45285e-06	0.00455097	239
TF	MYC	SYNPO2L	3.37289	1.44159e-06	0.00455097	NA
TF	MYC	SEMA5A	2.59716	1.45695e-06	0.00455097	211
TF	MYC	GIGYF1	3.48114	1.46842e-06	0.00455097	NA
TF	RFXANK	STK11	-4.68941	1.45179e-06	0.00455097	154
TF	RFXAP	STK11	-4.68941	1.45179e-06	0.00455097	NA
TF	SOX11	ARHGEF40	-1.44039	1.44001e-06	0.00455097	NA
TF	SOX11	CAMSAP3	-1.66274	1.46964e-06	0.00455097	NA
TF	SOX11	SYNPO2L	-1.69162	1.47358e-06	0.00455097	NA
TF	SOX13	GIGYF1	-2.03169	1.45061e-06	0.00455097	NA
TF	TCF4	LAMA1	-1.22822	1.43138e-06	0.00455097	NA
TF	TCF4	CACNA1H	-1.40488	1.44391e-06	0.00455097	NA
TF	TFAP4	CTNNA3	-1.88837	1.44739e-06	0.00455097	NA
TF	ZBTB33	SV2A	1.18913	1.43057e-06	0.00455097	NA
TF	ZBTB7A	RSPH6A	4.11238	1.41202e-06	0.00455097	NA
TF	THAP11	COL18A1	-1.37015	1.48409e-06	0.00456201	NA
TF	AHR	GRM1	-1.78173	1.50996e-06	0.00462797	NA
TF	PROX1	HTT	-1.22959	1.51556e-06	0.00463158	NA
TF	E2F4	MUC5B	2.54788	1.53338e-06	0.00467243	NA
TF	MYC	KIAA1614	2.92644	1.54878e-06	0.00470568	NA
TF	ATF6	NES	1.12342	1.57152e-06	0.00472354	NA
TF	RUNX2	COL18A1	-2.10553	1.56413e-06	0.00472354	NA
TF	TCF4	CAMSAP3	-1.9929	1.57269e-06	0.00472354	NA
TF	THAP11	PCDH12	-1.72826	1.56365e-06	0.00472354	NA
TF	CDX2	ARHGEF18	-1.66705	1.5819e-06	0.00473342	NA
TF	GATA2	JPH3	-1.3332	1.58775e-06	0.00473342	NA
TF	THAP11	ARHGEF12	-1.53711	1.58952e-06	0.00473342	NA
TF	SOX11	MUC5B	-0.844302	1.60033e-06	0.00475211	NA
TF	KDM5B	NEK1	-1.853	1.62088e-06	0.00477256	NA
TF	SOX11	ADGB	-1.18842	1.613e-06	0.00477256	NA
TF	ZBTB33	RAB3GAP2	1.20206	1.61884e-06	0.00477256	NA
TF	CDX2	DOPEY2	-1.43959	1.62596e-06	0.00477411	NA
TF	MYC	CACNA1B	2.34284	1.63436e-06	0.00478223	164
TF	THAP11	AGFG2	-1.86133	1.63785e-06	0.00478223	NA
TF	ESRRA	REV3L	-1.68795	1.66121e-06	0.00480325	NA
TF	HNF4A	NAV2	-1.63088	1.6499e-06	0.00480325	NA
TF	SOX11	ASCC3	-1.22904	1.66338e-06	0.00480325	NA
TF	THAP11	CTNNA3	-1.49426	1.65467e-06	0.00480325	NA
TF	TCF4	DYNC1H1	-1.22039	1.67864e-06	0.00480758	NA
TF	TFAP4	GIGYF1	-2.08021	1.67793e-06	0.00480758	NA
TF	ZBTB33	UNC13C	0.860668	1.6702e-06	0.00480758	NA
TF	E2F4	FAT1	3.14211	1.70194e-06	0.00486105	NA
TF	MYC	NIPBL	2.25109	1.71526e-06	0.00488577	399
TF	ZBTB33	TPX2	1.50715	1.75222e-06	0.00497751	NA
TF	CDX2	HPS3	-2.01892	1.76083e-06	0.00498846	NA
TF	CDX2	RBM6	-1.63078	1.79152e-06	0.00504543	NA
TF	MYOD1	CACNA1D	-1.7264	1.80019e-06	0.00504543	NA
TF	SREBF2	CHRD	2.1168	1.79777e-06	0.00504543	NA
TF	WT1	FNDC3B	1.52947	1.79192e-06	0.00504543	NA
TF	TFDP1	MUC16	0.976165	1.80768e-06	0.00505292	NA
TF	E2F2	NEB	2.11709	1.84087e-06	0.00511839	NA
TF	GATA2	FANCI	-1.28581	1.83994e-06	0.00511839	NA
TF	ARID2	KRT84	2.30167	1.89234e-06	0.00512336	NA
TF	ASCL1	REV3L	-1.39669	1.87411e-06	0.00512336	NA
TF	CDX2	MYOF	-1.44301	1.87066e-06	0.00512336	NA
TF	HNF1B	POLR3A	-1.62663	1.89699e-06	0.00512336	NA
TF	MAFG	GRM1	-1.14035	1.89501e-06	0.00512336	NA
TF	MYC	USP9X	2.60794	1.85105e-06	0.00512336	403
TF	PBX3	SPEG	-1.21273	1.90132e-06	0.00512336	NA
TF	T	CACNA1H	-0.953786	1.89448e-06	0.00512336	NA
TF	TCF4	RFPL4A	-2.13651	1.89039e-06	0.00512336	NA
TF	THAP11	RNF123	-1.5842	1.87586e-06	0.00512336	NA
TF	ZBTB7A	NEK1	4.13774	1.86998e-06	0.00512336	NA
TF	ZKSCAN1	FAT2	-1.03209	1.89744e-06	0.00512336	NA
TF	NR3C1	PBRM1	-0.807452	1.91319e-06	0.00513913	379
TF	SOX11	TTK	-1.47573	1.91697e-06	0.00513913	NA
TF	TEAD4	NIPBL	-1.55871	1.92768e-06	0.00515465	NA
TF	MYC	MDN1	2.10469	1.93643e-06	0.00516488	NA
TF	TFDP1	ZNF469	1.55852	1.94523e-06	0.00517518	NA
TF	ZBTB33	SEC24D	1.61144	1.96211e-06	0.00520686	NA
TF	E2F4	RB1	4.6077	1.97586e-06	0.00523012	995
TF	ZFX	PCDHA1	1.32215	1.98246e-06	0.00523436	NA
TF	MAFK	SCN8A	-1.45739	1.99148e-06	0.00524499	NA
TF	E2F2	ASPM	1.98667	2.00811e-06	0.00526414	156
TF	THAP11	FREM2	-1.20023	2.0088e-06	0.00526414	NA
TF	SREBF2	ASPM	1.27627	2.02548e-06	0.00529463	NA
TF	TFDP1	EBF1	2.44177	2.0611e-06	0.00537433	NA
TF	E2F1	MUC5B	1.44432	2.13597e-06	0.00544771	NA
TF	E2F1	NEB	2.01579	2.1463e-06	0.00544771	NA
TF	E2F3	CACNA1B	1.47384	2.12616e-06	0.00544771	NA
TF	GATA6	AKAP1	-2.02782	2.10496e-06	0.00544771	NA
TF	MYC	GRM1	2.60057	2.12044e-06	0.00544771	245
TF	MYC	DNAH3	1.96199	2.14641e-06	0.00544771	NA
TF	PROX1	SNAPC4	-1.51469	2.14559e-06	0.00544771	NA
TF	SOX11	KMT2D	-0.937831	2.09464e-06	0.00544771	202
TF	SREBF2	PLEKHG1	2.05021	2.10122e-06	0.00544771	NA
TF	TFAP4	PCDHA8	-1.68865	2.12192e-06	0.00544771	NA
TF	ZFX	MEGF8	1.3002	2.11219e-06	0.00544771	NA
TF	HNF4A	ZNF469	-1.36079	2.1627e-06	0.00545273	NA
TF	MYC	LRRC8C	3.31838	2.164e-06	0.00545273	NA
TF	PROX1	CDON	-1.2984	2.15776e-06	0.00545273	NA
TF	TCF4	FRMD4A	-1.9176	2.17492e-06	0.0054671	NA
TF	NFE2	ARHGEF12	-1.76823	2.18129e-06	0.00547001	NA
TF	JUNB	RSPH6A	-2.10605	2.19085e-06	0.00548088	NA
TF	MAFG	SHROOM3	-1.22756	2.21853e-06	0.00552376	NA
TF	MYC	CACNA1F	2.4279	2.21437e-06	0.00552376	NA
TF	CDX2	KIF26A	-1.4135	2.25321e-06	0.00555441	NA
TF	HNF4A	DUOX1	-1.86909	2.26227e-06	0.00555441	NA
TF	HNF4A	FGA	-2.05137	2.2606e-06	0.00555441	342
TF	MAFG	MEGF10	-1.33285	2.26764e-06	0.00555441	NA
TF	MAFK	XDH	-1.42244	2.26794e-06	0.00555441	NA
TF	MYC	LAMA1	1.99769	2.24926e-06	0.00555441	NA
TF	PBX3	MDGA2	-1.9557	2.25505e-06	0.00555441	NA
TF	TCF4	VPS13B	-1.29988	2.27913e-06	0.00556882	NA
TF	ASCL1	ARHGEF17	-1.40712	2.32071e-06	0.0055727	NA
TF	CDX2	GLTSCR1	-1.56695	2.33389e-06	0.0055727	NA
TF	MYC	MLLT10	3.26999	2.32197e-06	0.0055727	296
TF	MYCN	RB1	1.83407	2.33119e-06	0.0055727	329
TF	SOX13	DSCAM	-1.32456	2.31258e-06	0.0055727	NA
TF	T	PKN3	-1.27325	2.33336e-06	0.0055727	NA
TF	TFAP4	TANGO6	-2.05957	2.30244e-06	0.0055727	NA
TF	TFDP1	MYCBP2	2.95214	2.3129e-06	0.0055727	NA
TF	ZBTB33	ZNF530	1.43536	2.31956e-06	0.0055727	NA
TF	ZBTB33	CHD6	0.941703	2.32697e-06	0.0055727	280
TF	NR2F1	NEK1	-2.87804	2.36722e-06	0.00563946	NA
TF	ASCL1	GRM4	-2.03327	2.40447e-06	0.0056452	NA
TF	E2F1	ZNF469	1.76582	2.40632e-06	0.0056452	NA
TF	FOS	REV3L	1.82782	2.39257e-06	0.0056452	NA
TF	HNF1B	GRID2	-1.29921	2.40293e-06	0.0056452	NA
TF	HNF1B	SRCAP	-1.05307	2.40163e-06	0.0056452	NA
TF	HOXA9	SPEG	-0.652077	2.38432e-06	0.0056452	NA
TF	ZFX	MYO15A	1.22986	2.40733e-06	0.0056452	NA
TF	RUNX2	RPL22	-1.98227	2.42342e-06	0.00565761	NA
TF	STAT4	UNC80	1.04346	2.42054e-06	0.00565761	NA
TF	ASCL1	FAT2	-1.09609	2.44658e-06	0.00567377	NA
TF	FOXM1	CACNA1B	1.53727	2.43825e-06	0.00567377	NA
TF	THAP11	CCDC40	-1.65115	2.44238e-06	0.00567377	NA
TF	ZKSCAN1	ARHGEF12	-1.59173	2.4545e-06	0.00567958	NA
TF	MAFG	PAPPA2	-0.956863	2.46643e-06	0.00568203	NA
TF	SOX11	PKD1	-1.11883	2.47183e-06	0.00568203	NA
TF	TCF4	PARD3B	-2.02206	2.47122e-06	0.00568203	185
TF	SOX11	MYO15A	-1.25152	2.48164e-06	0.0056921	NA
TF	ASCL1	RAD51AP2	-1.78121	2.51151e-06	0.00573553	NA
TF	WT1	FBXW7	0.898363	2.50812e-06	0.00573553	413
TF	TCF4	GRM1	-1.5576	2.51773e-06	0.00573723	NA
TF	E2F1	MYCBP2	3.36044	2.56037e-06	0.00580913	NA
TF	T	RFX5	-1.64726	2.55658e-06	0.00580913	NA
TF	MYC	FAT2	2.02037	2.58229e-06	0.00584224	160
TF	ZBTB33	KIF13B	1.10712	2.58611e-06	0.00584224	NA
TF	THAP11	AGAP2	-1.48003	2.61494e-06	0.00589467	NA
TF	ESRRA	STAG1	-2.10379	2.6377e-06	0.00590354	NA
TF	MAFG	MDN1	-0.906597	2.63529e-06	0.00590354	NA
TF	T	FLNC	-0.887716	2.6414e-06	0.00590354	NA
TF	TCF4	FAT2	-1.21786	2.63759e-06	0.00590354	NA
TF	PROX1	SYMPK	-1.40007	2.66588e-06	0.00590712	NA
TF	SOX11	ELMSAN1	-1.46942	2.65027e-06	0.00590712	NA
TF	SOX11	PKN3	-1.5342	2.66316e-06	0.00590712	NA
TF	TCF4	NIPBL	-1.33325	2.65724e-06	0.00590712	153
TF	ZBTB33	SMC2	1.26618	2.67118e-06	0.00590712	NA
TF	ASCL1	COL5A1	-1.16041	2.74868e-06	0.00591157	NA
TF	E2F1	ALPK2	2.30861	2.76054e-06	0.00591157	NA
TF	GATA2	PCDHA2	-0.919769	2.7258e-06	0.00591157	NA
TF	HSF1	MAG	1.31291	2.71239e-06	0.00591157	NA
TF	IRF9	CLIP3	3.1761	2.73457e-06	0.00591157	NA
TF	MYC	ZNF180	3.53158	2.68595e-06	0.00591157	NA
TF	SIX2	DNAH12	-1.43413	2.72812e-06	0.00591157	NA
TF	T	ZFHX3	-0.875692	2.70881e-06	0.00591157	NA
TF	TCF4	WASF3	-1.91593	2.76343e-06	0.00591157	NA
TF	TEAD2	IRS1	-1.3424	2.76224e-06	0.00591157	NA
TF	TFAP4	CEP170	-1.54784	2.71377e-06	0.00591157	NA
TF	TFDP1	USP9X	1.95096	2.70511e-06	0.00591157	NA
TF	THAP11	ASPM	-1.03326	2.75241e-06	0.00591157	NA
TF	THAP11	PAPPA2	-1.04313	2.76076e-06	0.00591157	NA
TF	ZBTB11	KRT84	2.09432	2.71454e-06	0.00591157	NA
TF	ZBTB33	NAA25	1.32399	2.70373e-06	0.00591157	NA
TF	ZBTB33	UTRN	0.966947	2.77057e-06	0.00591477	NA
TF	ELF3	KRAS	1.01136	2.77701e-06	0.00591648	248
TF	SOX11	GRM1	-1.29032	2.78495e-06	0.00592136	NA
TF	SOX11	MAP1A	-1.24721	2.79168e-06	0.00592365	NA
TF	ESRRA	SYNE2	-1.34941	2.80715e-06	0.00594443	NA
TF	THAP11	MYO15A	-1.18548	2.81525e-06	0.00594958	NA
TF	ASCL1	KIAA1429	-1.33459	2.82882e-06	0.00595424	NA
TF	MAFG	VWDE	-1.15338	2.82686e-06	0.00595424	NA
TF	ESRRA	TPTE2	-2.56927	2.84699e-06	0.00595661	NA
TF	MYC	B4GALNT4	2.81656	2.83721e-06	0.00595661	NA
TF	ZEB1	DLC1	1.41845	2.84652e-06	0.00595661	178
TF	SSRP1	ABCA12	1.6894	2.85672e-06	0.00596507	NA
TF	ASCL1	BTBD7	-1.69878	2.88288e-06	0.00597606	NA
TF	ESRRA	FAT2	-1.3088	2.87996e-06	0.00597606	NA
TF	MYC	DYSF	2.61811	2.89302e-06	0.00597606	NA
TF	MYC	VPS51	3.40421	2.88941e-06	0.00597606	NA
TF	TEAD4	PIEZO1	-1.89167	2.8941e-06	0.00597606	NA
TF	THAP11	SULF1	-1.3376	2.8962e-06	0.00597606	NA
TF	E2F1	UNC13C	1.8662	2.91321e-06	0.00599935	NA
TF	E2F1	FAT1	1.76414	2.95491e-06	0.00603779	NA
TF	SSRP1	GLB1L3	2.46977	2.93972e-06	0.00603779	NA
TF	TEAD4	PCDHGB2	-2.14683	2.95188e-06	0.00603779	NA
TF	THAP11	SCAF1	-1.39393	2.94408e-06	0.00603779	NA
TF	RUNX2	GIGYF1	-2.48816	2.96417e-06	0.00604493	NA
TF	ZEB1	TNN	1.32275	2.97451e-06	0.00605423	NA
TF	E2F2	MUC16	1.13998	2.98165e-06	0.00605613	NA
TF	TCF4	TRRAP	-1.30758	2.987e-06	0.00605613	NA
TF	MYOD1	UTRN	-1.42807	3.00122e-06	0.00607322	608
TF	MAFG	RPL22	-1.16403	3.01209e-06	0.00608348	NA
TF	NFYB	MYO15A	0.963204	3.01981e-06	0.00608733	NA
TF	E2F2	KIF26B	1.91261	3.04583e-06	0.00609892	NA
TF	ESRRA	VSIG10L	-2.31196	3.05863e-06	0.00609892	NA
TF	HNF4A	ZNF697	-2.2823	3.04373e-06	0.00609892	NA
TF	MYC	ZNF98	3.26721	3.06047e-06	0.00609892	NA
TF	PROX1	NCOR1	-1.13152	3.04154e-06	0.00609892	NA
TF	TCF4	PLEC	-1.20273	3.05988e-06	0.00609892	NA
TF	ARID1A	NEK1	-1.95858	3.08202e-06	0.00613021	NA
TF	NFYB	SLC9A3	1.19842	3.10675e-06	0.00613286	NA
TF	SOX11	PCDH1	-1.60417	3.10485e-06	0.00613286	NA
TF	ZBTB33	SEZ6	1.40254	3.10532e-06	0.00613286	NA
TF	ZFX	KRT84	1.91763	3.10211e-06	0.00613286	NA
TF	TEAD4	DPP6	-1.87992	3.12678e-06	0.0061608	NA
TF	ASCL1	PNISR	-2.01422	3.17393e-06	0.00619162	NA
TF	CDX2	TRIM41	-1.89695	3.17031e-06	0.00619162	NA
TF	MYC	TTC28	2.65484	3.18541e-06	0.00619162	NA
TF	NR3C1	MOV10L1	-0.97296	3.17038e-06	0.00619162	NA
TF	PBX3	CACNA1H	-1.47703	3.1877e-06	0.00619162	NA
TF	PDX1	SYNPO2L	-1.63206	3.18968e-06	0.00619162	NA
TF	RUNX2	NIPBL	-1.6146	3.16986e-06	0.00619162	NA
TF	T	RPL22	-1.10234	3.17369e-06	0.00619162	NA
TF	E2F4	ZNF98	4.93129	3.19601e-06	0.00619245	NA
TF	MIER1	ANAPC1	1.22316	3.22288e-06	0.00622151	NA
TF	MYC	DOCK3	2.11485	3.21953e-06	0.00622151	NA
TF	ASCL1	RSPH6A	-1.88307	3.25478e-06	0.00623126	NA
TF	CDX2	DIDO1	-1.19505	3.25515e-06	0.00623126	NA
TF	HNF4A	INVS	-2.23459	3.25872e-06	0.00623126	159
TF	MYC	GRM8	2.38567	3.26115e-06	0.00623126	186
TF	SOX11	ZC3H18	-1.5885	3.2636e-06	0.00623126	NA
TF	T	WASF3	-1.30619	3.25095e-06	0.00623126	NA
TF	NR4A1	GIGYF1	-1.44103	3.27169e-06	0.00623534	NA
TF	TCF4	AKAP1	-2.29366	3.28996e-06	0.00625879	NA
TF	E2F2	ZFHX3	1.90092	3.29687e-06	0.00626056	NA
TF	SIX2	PLOD2	-1.94358	3.31378e-06	0.00626995	NA
TF	THAP11	CWF19L2	-1.5434	3.3078e-06	0.00626995	NA
TF	THAP11	TP53	-0.54996	3.32829e-06	0.00628606	NA
TF	MYC	CTNNA3	3.03334	3.33717e-06	0.0062915	195
TF	GATA6	ASPM	-1.12099	3.36665e-06	0.00631301	NA
TF	SOX11	CNNM1	-1.55636	3.36623e-06	0.00631301	NA
TF	TCF4	SIPA1L1	-1.73043	3.35577e-06	0.00631301	NA
TF	THAP11	ABCA7	-1.2904	3.37527e-06	0.00631787	NA
TF	GATA6	ARHGAP20	-1.80527	3.38456e-06	0.00632073	NA
TF	MYC	MKI67	2.01939	3.38885e-06	0.00632073	528
TF	E2F3	MYCBP2	2.42866	3.41112e-06	0.00632422	NA
TF	MYC	ABCA12	2.3686	3.42183e-06	0.00632422	NA
TF	MYCN	CACNA1B	1.37632	3.40463e-06	0.00632422	NA
TF	PBX3	PLOD2	-2.43071	3.42361e-06	0.00632422	NA
TF	PBX3	SCN8A	-1.68974	3.41118e-06	0.00632422	NA
TF	SREBF1	RBM27	1.98537	3.42692e-06	0.00632422	NA
TF	ATF4	MIA3	1.95674	3.43626e-06	0.00633031	NA
TF	ASCL1	TTC28	-1.43167	3.4651e-06	0.00634205	NA
TF	ATF3	RSPH6A	2.08867	3.49104e-06	0.00634205	NA
TF	E2F3	ASPM	1.36062	3.48037e-06	0.00634205	NA
TF	GATA6	NF1	-1.05292	3.4823e-06	0.00634205	483
TF	GATA6	ZCCHC11	-1.83296	3.48737e-06	0.00634205	NA
TF	HNF1B	ZNF14	-1.80077	3.47457e-06	0.00634205	NA
TF	PROX1	B2M	-1.44888	3.46096e-06	0.00634205	NA
TF	ZFX	KCNC2	1.43295	3.45592e-06	0.00634205	NA
TF	MYC	VWDE	2.61798	3.50696e-06	0.00635059	NA
TF	TFAP4	CUX1	-1.61434	3.50786e-06	0.00635059	153
TF	ATF4	TP53	0.679287	3.53151e-06	0.00638238	562
TF	FOXM1	USH2A	1.14678	3.54686e-06	0.0063991	NA
TF	T	ARHGEF17	-1.05715	3.55731e-06	0.00640693	NA
TF	IRF2	ATP9B	2.25431	3.57139e-06	0.00642126	NA
TF	GATA3	GRM1	-1.2477	3.5988e-06	0.00645945	NA
TF	ASCL1	PCDHA8	-1.48662	3.60893e-06	0.00646657	NA
TF	MYC	ZCCHC2	3.82321	3.62548e-06	0.00648077	NA
TF	NFYB	ZFHX3	0.813175	3.63084e-06	0.00648077	349
TF	SOX11	CACNA1D	-1.44925	3.63541e-06	0.00648077	NA
TF	PROX1	TBC1D9B	-1.41142	3.6549e-06	0.00650445	NA
TF	ZBTB33	COG7	1.39528	3.66433e-06	0.00651019	NA
TF	E2F2	USP9X	2.29659	3.67187e-06	0.00651254	NA
TF	SOX11	ASPM	-1.07122	3.67905e-06	0.00651426	NA
TF	SOX11	PIEZO1	-1.3503	3.68777e-06	0.00651869	NA
TF	MYC	SLITRK3	3.55977	3.72256e-06	0.00653609	NA
TF	SOX11	ANK1	-1.17555	3.71906e-06	0.00653609	NA
TF	SSRP1	LGR5	2.51858	3.72227e-06	0.00653609	NA
TF	ZBTB33	ATR	1.04797	3.7115e-06	0.00653609	NA
TF	NR4A1	RPS6KA4	-1.39828	3.75091e-06	0.00657485	NA
TF	CDX2	CNNM1	-1.65982	3.77661e-06	0.00657704	NA
TF	E2F4	ANK1	3.5391	3.77028e-06	0.00657704	NA
TF	MAFG	NAV3	-0.974786	3.76459e-06	0.00657704	NA
TF	PROX1	COL5A1	-0.918783	3.77726e-06	0.00657704	NA
TF	E2F4	SCN8A	3.87551	3.83004e-06	0.0065815	NA
TF	GATA3	TP53	-0.561209	3.8258e-06	0.0065815	555
TF	HNF1B	MYH9	-1.13687	3.82932e-06	0.0065815	NA
TF	MAFB	IL1RAPL1	-2.1145	3.80935e-06	0.0065815	NA
TF	SOX11	JPH1	-1.8532	3.80693e-06	0.0065815	NA
TF	TCF4	NEURL4	-1.99652	3.79253e-06	0.0065815	NA
TF	THAP11	CMYA5	-1.07077	3.82182e-06	0.0065815	NA
TF	THAP11	CAMSAP3	-1.52063	3.80117e-06	0.0065815	NA
TF	SOX11	FAT1	-1.00724	3.83787e-06	0.00658415	NA
TF	ATF4	PDE5A	2.17537	3.85956e-06	0.00658566	NA
TF	E2F1	SBNO2	2.59559	3.84788e-06	0.00658566	NA
TF	E2F1	EBF1	2.71682	3.85748e-06	0.00658566	NA
TF	E2F2	CNNM1	2.79483	3.86388e-06	0.00658566	NA
TF	HNF1B	GON4L	-1.44416	3.89521e-06	0.00662829	NA
TF	ASCL1	DLC1	-1.50564	3.91649e-06	0.006645	NA
TF	E2F4	SIGLEC7	5.45714	3.92194e-06	0.006645	NA
TF	MNT	RSPH6A	2.87293	3.92405e-06	0.006645	NA
TF	ASCL1	SIGLEC1	-1.37144	3.97928e-06	0.00666317	NA
TF	E2F2	ADGB	2.0661	3.95337e-06	0.00666317	NA
TF	ESRRA	CMYA5	-1.45568	3.94424e-06	0.00666317	NA
TF	FOXM1	MAP2	1.52914	3.95456e-06	0.00666317	NA
TF	GATA6	PCDHGA5	-1.54111	3.97178e-06	0.00666317	NA
TF	HNF4A	DDI1	-2.40281	3.97103e-06	0.00666317	NA
TF	HNF4A	PHF14	-2.116	3.97404e-06	0.00666317	NA
TF	CDX2	DENND2C	-1.82162	4.00228e-06	0.00669099	NA
TF	CDX2	DYNC1H1	-1.04777	4.06226e-06	0.0067051	NA
TF	E2F4	SHROOM3	4.14335	4.05026e-06	0.0067051	NA
TF	E2F4	CACNA1B	3.4073	4.04871e-06	0.0067051	NA
TF	HOXB13	PIEZO1	-1.44341	4.05855e-06	0.0067051	NA
TF	MYC	DNAH12	2.69058	4.06829e-06	0.0067051	NA
TF	SOX11	WNK2	-1.2132	4.04325e-06	0.0067051	NA
TF	ZBTB33	CMYA5	0.874713	4.03418e-06	0.0067051	NA
TF	ZFX	MTSS1L	1.75317	4.06823e-06	0.0067051	NA
TF	ZFX	RPS6KA3	1.81257	4.05148e-06	0.0067051	204
TF	MAFG	TMEM131	-1.22929	4.08489e-06	0.0067219	NA
TF	E2F5	CDAN1	1.25615	4.1005e-06	0.00672827	NA
TF	SOX13	NACAD	-1.68401	4.1016e-06	0.00672827	NA
TF	MYC	WDR7	3.01097	4.11947e-06	0.00674703	NA
TF	T	TAS1R2	-1.376	4.13417e-06	0.00676054	NA
TF	CDX2	QRICH2	-1.78292	4.1445e-06	0.00676173	NA
TF	NFYB	USP9X	0.981283	4.1478e-06	0.00676173	NA
TF	MAFG	CACNA1H	-0.971015	4.17843e-06	0.00680109	NA
TF	SOX11	FOXK1	-1.76833	4.19354e-06	0.00681509	480
TF	E2F2	SBNO2	2.69734	4.21981e-06	0.00684717	NA
TF	ESRRA	FLII	-2.3599	4.22935e-06	0.00685204	NA
TF	CDX2	CCDC40	-1.814	4.23932e-06	0.00685761	NA
TF	FOSL2	ZC3H13	1.19501	4.26069e-06	0.00688154	NA
TF	ATF4	TRIO	1.33998	4.27961e-06	0.00690147	243
TF	ZBTB33	CNTN2	1.13681	4.30322e-06	0.00692888	NA
TF	E2F4	DIP2C	4.28116	4.3372e-06	0.00694125	NA
TF	GRHL2	CTNNA3	-2.30609	4.39037e-06	0.00694125	NA
TF	HNF4A	MSH6	-1.83596	4.3892e-06	0.00694125	161
TF	PROX1	DSCAM	-0.959876	4.34718e-06	0.00694125	NA
TF	RUNX2	SCN8A	-1.87551	4.38841e-06	0.00694125	NA
TF	SOX11	XYLT2	-1.63233	4.37651e-06	0.00694125	NA
TF	SOX11	DCAF4L2	-1.36792	4.37875e-06	0.00694125	NA
TF	SREBF2	GRM2	1.7451	4.33891e-06	0.00694125	NA
TF	TFAP4	ESRP1	-1.69393	4.36035e-06	0.00694125	NA
TF	THAP11	EHD3	-1.67852	4.35965e-06	0.00694125	NA
TF	THAP11	NCOR1	-1.22556	4.32856e-06	0.00694125	246
TF	THAP11	CEP164	-1.74158	4.36084e-06	0.00694125	NA
TF	NR2C2	TPO	1.83168	4.40402e-06	0.00695236	NA
TF	TFAP4	ELMSAN1	-1.7198	4.4128e-06	0.00695575	283
TF	PROX1	PLOD2	-1.59213	4.41949e-06	0.00695582	NA
TF	THAP11	ATP6V0A2	-1.8466	4.42681e-06	0.0069569	NA
TF	SOX11	PCDH9	-1.46024	4.43643e-06	0.00696158	NA
TF	ASCL1	SH3RF3	-1.74166	4.52749e-06	0.00697277	NA
TF	ATF4	GLYR1	1.94375	4.5633e-06	0.00697277	NA
TF	CDX2	CELSR3	-1.23553	4.51855e-06	0.00697277	NA
TF	E2F1	WNK1	2.22399	4.49686e-06	0.00697277	NA
TF	ESRRA	LRP6	-2.0045	4.49477e-06	0.00697277	NA
TF	GATA6	ANKRD62	-1.83123	4.50192e-06	0.00697277	NA
TF	MAFG	FOXK1	-1.53257	4.49732e-06	0.00697277	NA
TF	MIER1	LRIT1	1.44635	4.46275e-06	0.00697277	NA
TF	MYC	DIP2C	2.82652	4.49585e-06	0.00697277	NA
TF	MYC	CNNM1	3.0593	4.54223e-06	0.00697277	NA
TF	RUNX2	TTK	-2.08535	4.51491e-06	0.00697277	NA
TF	SOX11	CDON	-1.45154	4.56168e-06	0.00697277	NA
TF	SOX2	PLEC	-2.24746	4.54437e-06	0.00697277	NA
TF	T	NCOR1	-1.06016	4.48929e-06	0.00697277	NA
TF	TCF4	STAT1	-2.03232	4.4879e-06	0.00697277	209
TF	TEAD4	RSPH6A	-2.3854	4.53004e-06	0.00697277	NA
TF	THAP11	ARHGEF5	-1.51737	4.54943e-06	0.00697277	NA
TF	ZBTB11	MED13	1.29395	4.56189e-06	0.00697277	NA
TF	ASCL1	ESRP1	-1.52263	4.57361e-06	0.00697836	NA
TF	E2F4	ZBTB4	4.67762	4.59325e-06	0.00699814	NA
TF	TFAP4	VWDE	-1.55403	4.60439e-06	0.00700492	NA
TF	NCOR2	NEK1	2.43416	4.61173e-06	0.00700592	NA
TF	MAFG	DAGLA	-1.4258	4.63244e-06	0.0070272	NA
TF	GATA6	SPEG	-0.93022	4.67689e-06	0.00708192	NA
TF	MAFG	SDHA	-1.42322	4.68202e-06	0.00708192	NA
TF	CDX2	IGF2R	-1.33157	4.74171e-06	0.00709582	211
TF	E2F4	CNNM1	4.61432	4.8087e-06	0.00709582	NA
TF	E2F7	SPTBN1	1.21236	4.75813e-06	0.00709582	NA
TF	ESRRA	RYR3	-1.16543	4.73199e-06	0.00709582	NA
TF	ESRRA	RPL22	-1.70173	4.71526e-06	0.00709582	NA
TF	GRHL2	NIPBL	-1.65692	4.78714e-06	0.00709582	NA
TF	MYC	EPG5	2.37218	4.78199e-06	0.00709582	NA
TF	NFYB	CAMSAP3	1.22621	4.81306e-06	0.00709582	NA
TF	NFYB	SUPT16H	1.314	4.78148e-06	0.00709582	371
TF	NR4A1	RSPH6A	-1.46519	4.73903e-06	0.00709582	NA
TF	SOX11	CACNA1G	-1.11834	4.73791e-06	0.00709582	NA
TF	T	IRS1	-1.11774	4.75531e-06	0.00709582	NA
TF	T	PLOD3	-1.41983	4.80469e-06	0.00709582	NA
TF	TCF4	PRR14L	-1.69508	4.74097e-06	0.00709582	NA
TF	THAP11	TLE3	-1.70677	4.76601e-06	0.00709582	NA
TF	ZBTB33	UBR4	0.823459	4.81202e-06	0.00709582	NA
TF	ZBTB33	AK9	1.22962	4.78821e-06	0.00709582	NA
TF	ZKSCAN1	RSPH6A	-1.7248	4.75175e-06	0.00709582	NA
TF	HNF4G	RAB3GAP2	-1.83832	4.82455e-06	0.00710276	NA
TF	E2F1	EPHA5	2.00357	4.84744e-06	0.00712078	NA
TF	MAFG	PLEC	-0.852349	4.85037e-06	0.00712078	NA
TF	ASCL1	CEP104	-1.98172	4.87436e-06	0.00712605	NA
TF	CDX2	STARD8	-2.03599	4.86198e-06	0.00712605	NA
TF	E2F4	MEGF8	3.84745	4.87165e-06	0.00712605	NA
TF	HNF4A	RPL22	-1.74045	4.88858e-06	0.00712749	NA
TF	SOX2	FSIP2	-2.20462	4.89211e-06	0.00712749	NA
TF	ZBTB33	PPIG	1.38057	4.89574e-06	0.00712749	NA
TF	PGR	PLXNA2	0.863408	4.93242e-06	0.00717094	NA
TF	BHLHE22	MDGA2	1.51451	4.96544e-06	0.00720767	NA
TF	MAFG	CIT	-1.32691	4.97144e-06	0.00720767	NA
TF	ESRRA	ANKRD62	-2.26724	4.98889e-06	0.00721527	NA
TF	JUNB	WASF3	-1.84088	4.9918e-06	0.00721527	NA
TF	SOX11	ZNF469	-0.987519	4.99734e-06	0.00721527	NA
TF	THAP11	LOXL3	-1.66614	5.01022e-06	0.00722393	NA
TF	ASCL1	HTR2A	-2.07235	5.03184e-06	0.0072352	NA
TF	MYC	PDZD4	3.01589	5.02845e-06	0.0072352	NA
TF	HNF4A	CSMD3	-0.945872	5.04009e-06	0.00723713	NA
TF	CDX2	CELSR2	-1.30827	5.09358e-06	0.00725106	NA
TF	MYC	APBA1	2.89348	5.0908e-06	0.00725106	NA
TF	PBX3	GRM1	-1.64179	5.07178e-06	0.00725106	NA
TF	TFAP4	SORBS2	-1.91981	5.10513e-06	0.00725106	NA
TF	TFAP4	WASF3	-1.85677	5.10423e-06	0.00725106	NA
TF	TFAP4	TECPR1	-1.85089	5.07516e-06	0.00725106	NA
TF	TFAP4	FAM129A	-2.1507	5.09863e-06	0.00725106	NA
TF	TFDP1	TPX2	2.79449	5.0671e-06	0.00725106	159
TF	NFYB	ABCA9	0.97107	5.14604e-06	0.00729702	NA
TF	THAP11	KIF27	-1.63742	5.15141e-06	0.00729702	NA
TF	T	SETBP1	-1.05802	5.17069e-06	0.00731445	NA
TF	MAFG	PIK3R5	-1.43807	5.17844e-06	0.00731553	NA
TF	E2F4	SRCAP	3.27276	5.22448e-06	0.00736073	215
TF	MAFG	PLOD3	-1.49019	5.22256e-06	0.00736073	NA
TF	NR4A1	GRM1	-1.07011	5.26041e-06	0.0074014	NA
TF	BHLHE22	EYA4	1.87692	5.28398e-06	0.00741139	NA
TF	TCF4	DSCAM	-1.32087	5.28872e-06	0.00741139	NA
TF	TCF4	IARS	-2.3236	5.28218e-06	0.00741139	NA
TF	MYC	KMT2D	1.79344	5.30687e-06	0.0074269	483
TF	ESRRA	KCNMA1	-1.76919	5.34702e-06	0.00744413	NA
TF	GATA2	CASS4	-1.00969	5.36011e-06	0.00744413	NA
TF	KDM5B	RSPH6A	-1.72816	5.35375e-06	0.00744413	NA
TF	SOX11	RPS6KA4	-1.61302	5.34629e-06	0.00744413	NA
TF	SOX11	MAST2	-1.48975	5.36179e-06	0.00744413	NA
TF	TCF4	GRM7	-1.73963	5.33702e-06	0.00744413	NA
TF	IRF9	POLE	2.01721	5.37827e-06	0.00745713	NA
TF	HNF1B	DENND2C	-1.5703	5.3936e-06	0.0074685	NA
TF	ASCL1	MGEA5	-1.95888	5.422e-06	0.00748606	NA
TF	TFAP4	AKAP1	-2.23369	5.41804e-06	0.00748606	NA
TF	THAP11	NRG3	-1.63732	5.4277e-06	0.00748606	NA
TF	E2F4	WNK1	3.83579	5.44703e-06	0.00749473	NA
TF	SOX11	LTBP1	-1.29391	5.44829e-06	0.00749473	NA
TF	E2F4	ATG2B	4.05691	5.48117e-06	0.00751269	NA
TF	GATA3	SPEG	-0.866211	5.50435e-06	0.00751269	NA
TF	MYC	FAT1	1.97414	5.50136e-06	0.00751269	925
TF	SOX11	KCNA4	-1.264	5.48904e-06	0.00751269	NA
TF	SOX13	ARHGEF17	-1.45973	5.50034e-06	0.00751269	NA
TF	SSRP1	PKHD1	1.3297	5.4824e-06	0.00751269	NA
TF	TFAP4	GRM1	-1.49757	5.56174e-06	0.00758115	NA
TF	E2F4	ALPK2	3.89284	5.57165e-06	0.00758479	NA
TF	SREBF1	IFIH1	1.87514	5.5803e-06	0.00758672	NA
TF	ZKSCAN1	COL5A1	-1.04724	5.59673e-06	0.0075992	NA
TF	ZEB1	MAN2A1	1.47236	5.6275e-06	0.00763109	NA
TF	MYC	EPHA5	2.28938	5.63555e-06	0.00763214	187
TF	MYC	CNOT1	2.64078	5.65538e-06	0.00764911	465
TF	T	PIEZO1	-1.0929	5.66502e-06	0.00765228	NA
TF	MYC	STAT1	3.33254	5.67814e-06	0.00766013	667
TF	SOX11	MBD6	-1.50354	5.7059e-06	0.00768768	NA
TF	GATA2	ZNF423	-1.16182	5.75559e-06	0.00768986	296
TF	NFE2L1	HDAC9	-1.3177	5.74873e-06	0.00768986	NA
TF	NFYB	CCDC85A	1.26396	5.75887e-06	0.00768986	NA
TF	NFYB	WNK1	0.985926	5.74366e-06	0.00768986	NA
TF	SSRP1	NACAD	2.01224	5.72118e-06	0.00768986	NA
TF	TCF4	ADCY3	-2.10869	5.74274e-06	0.00768986	NA
TF	ZFX	ADCY2	1.24389	5.74385e-06	0.00768986	NA
TF	TFAP4	TPTE2	-2.29819	5.76933e-06	0.00769402	NA
TF	MYC	WDR60	3.53318	5.79636e-06	0.00772024	NA
TF	SOX11	COBLL1	-1.78635	5.80919e-06	0.00772751	NA
TF	SOX11	MYH9	-1.19097	5.82934e-06	0.00774449	NA
TF	HOXB13	ZCCHC11	-1.84434	5.84018e-06	0.00774908	NA
TF	CDX2	CASS4	-1.5174	5.86897e-06	0.00776761	NA
TF	MYC	MAP3K9	3.29745	5.8625e-06	0.00776761	164
TF	MYC	MRC1	3.54357	5.88945e-06	0.00778489	236
TF	MAFG	RSPH6A	-1.47824	5.90026e-06	0.00778826	NA
TF	MYC	SBNO2	2.92837	5.92915e-06	0.00778826	167
TF	T	ZC3H18	-1.27628	5.9114e-06	0.00778826	NA
TF	THAP11	NFATC2	-1.56766	5.9169e-06	0.00778826	NA
TF	ZBTB33	MARK1	1.12896	5.9253e-06	0.00778826	NA
TF	E2F2	FSIP2	1.72675	5.97512e-06	0.00779443	NA
TF	ESRRA	ALAS2	-2.4141	5.97846e-06	0.00779443	NA
TF	GATA6	PCDHA8	-1.40504	5.94892e-06	0.00779443	NA
TF	HNF1B	C9orf172	-1.68217	5.94749e-06	0.00779443	NA
TF	RUNX2	PLEC	-1.42439	5.96391e-06	0.00779443	NA
TF	SREBF1	MAP2	1.33156	5.9745e-06	0.00779443	NA
TF	HNF1B	CASS4	-1.32378	6.06833e-06	0.00786223	NA
TF	HNF1B	MICAL3	-1.19588	6.07056e-06	0.00786223	NA
TF	SOX11	MYH1	-1.08036	6.07547e-06	0.00786223	NA
TF	SSRP1	MAST2	2.08813	6.06948e-06	0.00786223	NA
TF	THAP11	PYGB	-1.76469	6.05606e-06	0.00786223	NA
TF	TWIST1	COL22A1	0.774006	6.06551e-06	0.00786223	NA
TF	HNF4G	RFX5	-2.4014	6.08539e-06	0.00786536	NA
TF	ZKSCAN1	ABCC6	-1.6736	6.12742e-06	0.00790992	NA
TF	MYC	BRWD1	2.66497	6.15288e-06	0.00793302	NA
TF	TFAP4	IRS1	-1.60212	6.16151e-06	0.00793439	NA
TF	TFDP1	NEB	1.68245	6.18282e-06	0.00795207	NA
TF	THAP11	ANK1	-1.09388	6.20632e-06	0.0079725	NA
TF	GATA2	PTPRN	-1.18486	6.25375e-06	0.0080236	NA
TF	MYC	NACAD	2.83163	6.26635e-06	0.00802994	NA
TF	FOXO1	OCA2	-1.31007	6.27683e-06	0.00803354	NA
TF	ASCL1	PTGFRN	-1.9227	6.33056e-06	0.00805823	NA
TF	ATF6	POLG	1.50517	6.34755e-06	0.00805823	NA
TF	GATA2	INSR	-1.11799	6.35762e-06	0.00805823	324
TF	IRF2	NYAP1	2.33034	6.33983e-06	0.00805823	NA
TF	MYC	KIF13B	2.71699	6.33104e-06	0.00805823	NA
TF	PBX3	DNAH12	-1.72973	6.32649e-06	0.00805823	NA
TF	T	RAB3GAP2	-1.19829	6.31278e-06	0.00805823	NA
TF	THAP11	SPTBN5	-1.17755	6.35421e-06	0.00805823	NA
TF	SOX11	SRCAP	-1.07654	6.37003e-06	0.00806421	NA
TF	HNF1B	KNDC1	-1.31883	6.38328e-06	0.00807014	NA
TF	T	CACNA1D	-1.16553	6.41321e-06	0.00807014	NA
TF	TEAD4	CUX1	-1.81914	6.40342e-06	0.00807014	NA
TF	TFDP1	SBNO2	2.21848	6.394e-06	0.00807014	NA
TF	THAP11	TRRAP	-1.00111	6.41224e-06	0.00807014	NA
TF	THAP11	TMEM132E	-1.50065	6.42172e-06	0.00807117	NA
TF	ZBTB33	MYO15A	0.935395	6.43426e-06	0.00807724	NA
TF	MYC	FOXK1	3.45424	6.44285e-06	0.00807834	194
TF	E2F3	FAT1	1.24552	6.55215e-06	0.00813823	NA
TF	E2F4	FSIP2	2.86647	6.56579e-06	0.00813823	NA
TF	GATA2	ZNF697	-1.17902	6.5518e-06	0.00813823	NA
TF	HNF1B	DYNC1H1	-0.895571	6.57601e-06	0.00813823	NA
TF	HNF4A	GIGYF1	-2.17472	6.516e-06	0.00813823	179
TF	SOX11	ESRP1	-1.38888	6.56735e-06	0.00813823	NA
TF	SOX11	BTBD11	-1.54333	6.53311e-06	0.00813823	NA
TF	SOX13	NEK1	-2.00125	6.56881e-06	0.00813823	NA
TF	SREBF2	NUGGC	1.87679	6.5719e-06	0.00813823	NA
TF	VDR	KRAS	0.53464	6.53534e-06	0.00813823	280
TF	ZBTB33	KIAA1024	1.22425	6.54848e-06	0.00813823	NA
TF	SOX11	COL5A1	-1.03478	6.58949e-06	0.00814529	NA
TF	THAP11	NOTCH2	-1.35362	6.59747e-06	0.00814555	NA
TF	ASCL1	TRRAP	-1.13176	6.61361e-06	0.00814629	NA
TF	THAP11	ZNF831	-1.01887	6.61248e-06	0.00814629	NA
TF	ATF6	RSF1	1.19326	6.64675e-06	0.00815883	NA
TF	CDX2	PLD1	-1.67095	6.63471e-06	0.00815883	NA
TF	TCF4	DISP1	-1.6913	6.64715e-06	0.00815883	NA
TF	SOX11	CKAP5	-1.31737	6.69267e-06	0.00820108	NA
TF	THAP11	SEZ6	-1.65433	6.69721e-06	0.00820108	NA
TF	FOXK2	ADAMTS7	1.37404	6.72146e-06	0.00821414	NA
TF	ZKSCAN1	MED13	-1.19806	6.72355e-06	0.00821414	167
TF	ATF6	AFF2	0.953501	6.7757e-06	0.00826601	NA
TF	SREBF2	GRM3	1.55981	6.78178e-06	0.00826601	NA
TF	T	KCNT2	-1.18004	6.80946e-06	0.00828073	NA
TF	T	USP54	-1.38942	6.813e-06	0.00828073	NA
TF	WT1	BMPR2	1.07705	6.81756e-06	0.00828073	166
TF	ASCL1	SYNE2	-1.078	6.85228e-06	0.00829539	NA
TF	FOXO4	MKRN3	1.28615	6.84435e-06	0.00829539	NA
TF	MYC	IRS1	2.65319	6.85336e-06	0.00829539	497
TF	ASCL1	ERBB4	-1.27319	6.92576e-06	0.0083493	361
TF	ATF6	DNMT3B	1.18519	6.91941e-06	0.0083493	255
TF	CDX2	NAV2	-1.23559	6.92236e-06	0.0083493	NA
TF	MAFG	FSIP2	-0.825074	6.95273e-06	0.0083493	NA
TF	SOX11	KCNC1	-1.89117	6.95095e-06	0.0083493	NA
TF	SOX13	HCN1	-1.35638	6.95366e-06	0.0083493	NA
TF	ZBTB33	PPP1R13B	1.3735	6.93513e-06	0.0083493	NA
TF	CDX2	PSD	-1.62155	6.97668e-06	0.00835779	NA
TF	TCF4	IRS4	-1.62798	6.96989e-06	0.00835779	NA
TF	E2F4	PAPPA2	3.16331	7.03331e-06	0.00839738	NA
TF	MAFG	DSCAM	-0.942976	7.02437e-06	0.00839738	NA
TF	NR4A1	PCDH1	-1.31876	7.04177e-06	0.00839738	NA
TF	THAP11	PWWP2A	-1.68316	7.03402e-06	0.00839738	NA
TF	SOX11	ZNF106	-1.23491	7.05799e-06	0.00840715	NA
TF	MYC	ZCCHC11	3.39188	7.08141e-06	0.00842325	312
TF	RUNX2	SYNPO2L	-2.31578	7.09561e-06	0.00842325	NA
TF	SOX13	BAP1	-1.72027	7.09213e-06	0.00842325	NA
TF	SOX2	SYNPO2L	-3.60785	7.13606e-06	0.00845212	NA
TF	THAP11	CACNA1F	-1.10169	7.13281e-06	0.00845212	NA
TF	GATA2	EPHA5	-0.807294	7.15179e-06	0.0084612	NA
TF	ATF4	ARHGAP31	1.93883	7.18068e-06	0.00847625	NA
TF	TFAP4	DIDO1	-1.28743	7.17523e-06	0.00847625	NA
TF	ASCL1	POLE	-1.28462	7.20942e-06	0.00847676	NA
TF	E2F1	ZNF407	2.04524	7.21114e-06	0.00847676	NA
TF	ESRRA	ABCA4	-1.51132	7.23773e-06	0.00847676	NA
TF	MAFG	MTSS1	-1.55276	7.23596e-06	0.00847676	NA
TF	PDX1	PLEC	-0.959656	7.19764e-06	0.00847676	NA
TF	SREBF2	CACNA1H	1.26455	7.2301e-06	0.00847676	NA
TF	T	FOXK1	-1.42325	7.22598e-06	0.00847676	NA
TF	ESRRA	SNAPC4	-2.14858	7.25283e-06	0.00848457	NA
TF	HNF4A	ADCY9	-1.92627	7.26059e-06	0.00848457	150
TF	ATF4	NDST1	2.19324	7.27992e-06	0.00849769	NA
TF	ASCL1	CDH8	-1.48136	7.30093e-06	0.00851274	NA
TF	HNF1B	CLSTN3	-1.46223	7.32043e-06	0.00852599	NA
TF	ESRRA	NRXN1	-1.31113	7.37178e-06	0.00854876	NA
TF	ESRRA	PARP10	-2.21528	7.37939e-06	0.00854876	NA
TF	SOX11	MUC17	-0.711232	7.36523e-06	0.00854876	NA
TF	THAP11	SCAF4	-1.13692	7.34848e-06	0.00854876	NA
TF	ZBTB11	KIF27	1.80183	7.38076e-06	0.00854876	NA
TF	ASCL1	ABCB11	-1.49567	7.41997e-06	0.00855339	NA
TF	MYCN	ASPM	1.25266	7.42126e-06	0.00855339	NA
TF	SMAD1	BACH2	1.42261	7.42555e-06	0.00855339	NA
TF	TCF4	MEGF8	-1.50565	7.40108e-06	0.00855339	NA
TF	ZBTB11	CDH8	1.46305	7.40904e-06	0.00855339	NA
TF	ZKSCAN1	CDH8	-1.37856	7.45715e-06	0.00858036	NA
TF	ZNF639	SKIV2L2	-1.73294	7.50028e-06	0.00862052	NA
TF	E2F3	NEB	1.3948	7.5146e-06	0.00862475	NA
TF	SOX11	NCOR1	-1.25448	7.52042e-06	0.00862475	NA
TF	CDX2	COL15A1	-1.34685	7.59843e-06	0.00863093	NA
TF	E2F1	SIGLEC7	3.04247	7.61638e-06	0.00863093	NA
TF	ESRRA	TRANK1	-1.61942	7.60211e-06	0.00863093	NA
TF	RUNX2	PCDH1	-2.2593	7.58652e-06	0.00863093	NA
TF	SOX11	CLOCK	-1.62951	7.59336e-06	0.00863093	NA
TF	SOX11	USP54	-1.67565	7.54342e-06	0.00863093	NA
TF	T	POLD1	-1.20288	7.55444e-06	0.00863093	NA
TF	TCF4	COL14A1	-1.4869	7.55607e-06	0.00863093	NA
TF	TCF4	EIF3A	-1.92606	7.60996e-06	0.00863093	NA
TF	ZBTB33	ABCC12	1.08157	7.56067e-06	0.00863093	NA
TF	ZBTB33	PCDHA10	1.03379	7.5701e-06	0.00863093	NA
TF	CDX2	ITPR2	-1.26751	7.66729e-06	0.00865121	NA
TF	PROX1	MMP2	-1.42689	7.65984e-06	0.00865121	167
TF	SOX11	PLOD2	-1.79301	7.6632e-06	0.00865121	NA
TF	THAP11	PCDH1	-1.46646	7.65079e-06	0.00865121	NA
TF	SOX2	LAMA1	-2.16935	7.6804e-06	0.00865669	279
TF	HOXB13	CAMSAP3	-1.65936	7.70608e-06	0.00867631	NA
TF	ESRRA	ARHGEF28	-2.05899	7.71832e-06	0.00868075	NA
TF	E2F1	TPX2	3.13278	7.72967e-06	0.0086842	414
TF	SOX11	SHROOM3	-1.33504	7.74193e-06	0.00868867	NA
TF	EBF1	AKNAD1	-2.67073	7.75595e-06	0.00869509	NA
TF	GRHL2	ANAPC1	-2.24067	7.77041e-06	0.00869511	NA
TF	ZKSCAN1	PNPLA3	-1.82403	7.77256e-06	0.00869511	NA
TF	NFYB	ACVR2A	0.908992	7.78521e-06	0.00869998	NA
TF	ASCL1	KLHL1	-1.57788	7.83577e-06	0.00870469	NA
TF	ASCL1	CREBBP	-1.12515	7.82993e-06	0.00870469	216
TF	ESRRA	NCOR1	-1.62324	7.84822e-06	0.00870469	789
TF	HNF1B	EFHC1	-1.50031	7.88247e-06	0.00870469	NA
TF	LEF1	CTNNB1	0.753309	7.80991e-06	0.00870469	999
TF	MYC	PCDH1	3.06288	7.88908e-06	0.00870469	181
TF	NFYB	TRANK1	0.968058	7.83656e-06	0.00870469	NA
TF	NFYB	ELMO1	1.19795	7.87415e-06	0.00870469	NA
TF	PROX1	PLEC	-0.829798	7.88232e-06	0.00870469	NA
TF	SOX11	FRMD4A	-1.50632	7.84712e-06	0.00870469	NA
TF	SSRP1	VWDE	1.78549	7.85676e-06	0.00870469	NA
TF	THAP11	TOP2A	-1.42621	7.83462e-06	0.00870469	NA
TF	TEAD4	WASF3	-2.10643	7.93978e-06	0.00875142	NA
TF	SOX11	RYR2	-0.746874	7.96558e-06	0.00877064	NA
TF	E2F4	ELMO1	4.64585	7.99899e-06	0.00879819	NA
TF	ZBTB33	TRAPPC12	1.02667	8.03118e-06	0.00882434	NA
TF	MAFG	PNPLA3	-1.57617	8.05582e-06	0.00883867	NA
TF	MYC	DIP2B	2.85475	8.06109e-06	0.00883867	NA
TF	HNF4A	OCA2	-1.93502	8.09326e-06	0.00886466	NA
TF	T	ANK1	-0.935843	8.13311e-06	0.00888973	NA
TF	TEAD4	CACNA1H	-1.5013	8.12544e-06	0.00888973	NA
TF	GATA6	TAS1R2	-1.68425	8.17378e-06	0.00892489	NA
TF	MYC	TLE3	3.48123	8.19428e-06	0.00892866	238
TF	T	JPH1	-1.47635	8.19005e-06	0.00892866	NA
TF	TCF4	DPP6	-1.55994	8.20369e-06	0.00892964	NA
TF	RUNX2	ADGB	-1.62146	8.24068e-06	0.00896059	NA
TF	SREBF1	SRCAP	1.25386	8.31784e-06	0.00903512	NA
TF	GFI1B	NEK1	-1.44419	8.34948e-06	0.00906011	NA
TF	ESRRA	CILP	-1.90675	8.3973e-06	0.00910256	NA
TF	ASCL1	FLNC	-1.10051	8.42275e-06	0.00912072	NA
TF	GRHL2	AKAP1	-2.80194	8.45441e-06	0.00914556	NA
TF	THAP11	RTTN	-1.2358	8.47551e-06	0.00915893	NA
TF	CDX2	DOCK6	-1.38637	8.506e-06	0.00917297	NA
TF	T	MYO15A	-0.976825	8.50414e-06	0.00917297	NA
TF	TCF4	TANGO6	-1.94959	8.5214e-06	0.00918013	NA
TF	CDX2	NFATC2	-1.7342	8.54092e-06	0.00919171	NA
TF	CDX2	ARID1A	-0.873459	8.56849e-06	0.00921193	165
TF	TCF4	DIDO1	-1.28175	8.59024e-06	0.00922585	NA
TF	GATA2	SALL3	-0.7841	8.6075e-06	0.00923493	NA
TF	MYC	POLD1	2.88552	8.62509e-06	0.00924433	319
TF	FOXM1	EBF1	2.00925	8.67761e-06	0.00927002	NA
TF	HNF1B	TRPC5	-1.39577	8.68444e-06	0.00927002	NA
TF	HNF4A	KIF26A	-1.64817	8.68302e-06	0.00927002	NA
TF	SOX11	ACVR2A	-1.16518	8.66131e-06	0.00927002	NA
TF	THAP11	DYNC2H1	-1.10101	8.69773e-06	0.00927477	NA
TF	ZBTB33	ANKRD50	1.09758	8.71342e-06	0.00928206	NA
TF	TFAP4	PLXNC1	-1.78835	8.72268e-06	0.00928249	NA
TF	PBX3	NLRP11	-1.89149	8.73546e-06	0.00928666	NA
TF	SOX13	TRIM68	-2.05903	8.74933e-06	0.00929198	NA
TF	TEAD1	SYNPO2L	-3.41295	8.78287e-06	0.00930874	NA
TF	ZBTB33	PCDHB6	0.969424	8.77965e-06	0.00930874	NA
TF	TEAD4	ARHGEF12	-2.07288	8.83181e-06	0.00935115	NA
TF	ATF1	CSPG4	0.878964	8.85404e-06	0.00935579	NA
TF	E2F4	CACNA1F	3.44914	8.84888e-06	0.00935579	NA
TF	E2F4	DDI1	5.24898	8.93029e-06	0.00942687	NA
TF	CDX2	ZNF469	-1.0301	8.94711e-06	0.00942896	NA
TF	RUNX2	NPR1	-1.95832	8.95027e-06	0.00942896	NA
TF	THAP11	FSIP2	-0.892977	8.96808e-06	0.00943824	NA
TF	MYC	ITGA10	2.95993	8.99394e-06	0.00944265	NA
TF	MYC	PSME4	2.79042	9.00234e-06	0.00944265	NA
TF	NFE2L2	NDST4	1.57583	9.00924e-06	0.00944265	NA
TF	TEAD1	GRM1	-2.67074	9.01331e-06	0.00944265	NA
TF	ZKSCAN1	NEK1	-1.70402	9.01731e-06	0.00944265	NA
TF	ATF6	HIVEP1	1.32462	9.07303e-06	0.00944683	NA
TF	MYC	DOCK5	2.80925	9.06353e-06	0.00944683	NA
TF	NFYB	TRIM68	1.37293	9.06882e-06	0.00944683	198
TF	PBX3	TRPV3	-2.46217	9.05229e-06	0.00944683	NA
TF	SIX2	TP53	-0.575346	9.07538e-06	0.00944683	171
TF	TFAP4	KIAA1217	-1.41193	9.07007e-06	0.00944683	NA
TF	MAFG	COL18A1	-1.15406	9.09302e-06	0.00944885	NA
TF	ZEB1	IREB2	1.82225	9.09534e-06	0.00944885	NA
TF	ASCL1	KAT6B	-1.47777	9.21059e-06	0.00951178	NA
TF	ASCL1	NEK1	-1.82749	9.20155e-06	0.00951178	NA
TF	E2F1	RB1	2.47167	9.18054e-06	0.00951178	999
TF	MAFG	KCNH2	-1.11182	9.20272e-06	0.00951178	NA
TF	MYC	KEAP1	2.6093	9.20795e-06	0.00951178	461
TF	PBX3	PLEC	-1.24319	9.21944e-06	0.00951178	NA
TF	TFAP4	WNT16	-1.81951	9.1804e-06	0.00951178	NA
TF	E2F4	OCA2	4.36088	9.23781e-06	0.00951201	NA
TF	T	TLE3	-1.43389	9.23128e-06	0.00951201	NA
TF	TFAP4	PTGFRN	-2.09555	9.33297e-06	0.00960056	NA
TF	GATA6	SCN8A	-1.28652	9.38398e-06	0.0096059	NA
TF	HNF4A	MYO18A	-1.63112	9.36203e-06	0.0096059	NA
TF	NCOR2	RSPH6A	2.31345	9.37095e-06	0.0096059	NA
TF	SOX11	PAPPA	-1.25819	9.37606e-06	0.0096059	NA
TF	ZBTB11	UMODL1	1.90912	9.36066e-06	0.0096059	NA
TF	MAFG	KCNC1	-1.62073	9.40451e-06	0.00961027	NA
TF	PRDM14	ARHGEF12	-3.24795	9.40659e-06	0.00961027	NA
TF	SIX2	CD1E	-1.73468	9.43805e-06	0.00963302	NA
TF	SMAD1	ZFR	1.49427	9.45391e-06	0.00963983	NA
TF	PBX3	ANK1	-1.47102	9.48335e-06	0.00966044	NA
TF	ATF4	FYCO1	2.1442	9.6183e-06	0.00967595	NA
TF	E2F2	OCA2	2.61152	9.53404e-06	0.00967595	NA
TF	GATA6	TLE3	-1.80762	9.61857e-06	0.00967595	NA
TF	HNF4G	AKAP1	-2.27244	9.51902e-06	0.00967595	NA
TF	MAFG	ELMSAN1	-1.2046	9.6156e-06	0.00967595	NA
TF	MAX	RSPH6A	-1.90867	9.54027e-06	0.00967595	NA
TF	NFYB	PHF3	0.889061	9.60029e-06	0.00967595	NA
TF	PBX3	LAMA1	-1.22729	9.55948e-06	0.00967595	NA
TF	SNAPC4	MEGF8	1.57001	9.58141e-06	0.00967595	NA
TF	SOX11	DIDO1	-1.06096	9.56031e-06	0.00967595	NA
TF	SOX11	HDLBP	-1.54811	9.57199e-06	0.00967595	NA
TF	THAP11	ABCC1	-1.49013	9.59786e-06	0.00967595	NA
TF	ZFX	ADAMTS7	1.3121	9.58898e-06	0.00967595	NA
TF	HSF1	HIVEP3	1.26177	9.64448e-06	0.0096901	NA
TF	SOX11	PCDH8	-1.20267	9.65112e-06	0.0096901	NA
TF	SOX11	WDR7	-1.45253	9.68764e-06	0.00971745	NA
TF	MYOD1	AGAP2	-1.69163	9.73321e-06	0.00973971	NA
TF	TEAD4	PCDH1	-2.10979	9.7377e-06	0.00973971	NA
TF	TFAP4	LRRCC1	-1.77617	9.72574e-06	0.00973971	NA
TF	E2F4	MRC1	5.23234	9.75002e-06	0.00974273	NA
TF	GATA6	DIDO1	-1.10463	9.79268e-06	0.00976674	NA
TF	TCF4	NEB	-1.30645	9.79066e-06	0.00976674	NA
TF	ATF4	CREBBP	1.21729	9.84723e-06	0.00981181	926
TF	RUNX2	AKNAD1	-2.48408	9.87412e-06	0.00982926	NA
TF	ATF6	ADAM7	1.48135	9.96736e-06	0.00985655	NA
TF	CDX2	CMYA5	-1.15288	9.93327e-06	0.00985655	NA
TF	ESRRA	JARID2	-1.93802	9.93192e-06	0.00985655	NA
TF	TCF4	IGSF10	-1.30382	9.95032e-06	0.00985655	NA
TF	TFDP1	KIF26B	1.51823	9.96139e-06	0.00985655	NA
TF	THAP11	MYOF	-1.18926	9.94162e-06	0.00985655	NA
TF	THAP11	GIGYF1	-1.52822	9.95828e-06	0.00985655	NA
TF	E2F2	FAT1	1.74083	9.98071e-06	0.00986045	NA
TF	PROX1	IFT140	-1.42067	9.99364e-06	0.00986392	NA
TF	SREBF2	MAP2	1.27908	1.0027e-05	0.00988752	NA
TF	ATF6	CDH20	1.25978	1.01178e-05	0.00992242	NA
TF	CDX2	EP300	-1.33147	1.00735e-05	0.00992242	425
TF	MAFG	NRG3	-1.45153	1.0094e-05	0.00992242	NA
TF	MYC	CLTC	3.05791	1.0108e-05	0.00992242	330
TF	THAP11	FAM120B	-1.59463	1.00924e-05	0.00992242	NA
TF	ZEB1	MSH3	1.59556	1.01192e-05	0.00992242	152
TF	ESRRA	NAV2	-1.46761	1.01351e-05	0.00992539	NA
TF	SREBF1	ZFYVE26	1.78052	1.01411e-05	0.00992539	NA
TF	E2F4	GRM1	3.66274	1.01833e-05	0.00993956	NA
TF	TCF4	COL18A1	-1.58673	1.01807e-05	0.00993956	NA
TF	ZBED1	ADGB	0.829343	1.01841e-05	0.00993956	NA
TF	SOX11	TTC28	-1.263	1.02116e-05	0.00995713	NA
TF	STAT2	CLIP3	4.51065	1.02304e-05	0.00996622	NA
TF	E2F3	USP9X	1.53566	1.02509e-05	0.00997696	NA
TF	ASCL1	TACR3	-1.9061	1.03313e-05	0.00998053	NA
TF	E2F4	CHD7	3.40644	1.02876e-05	0.00998053	230
TF	NFE2L1	RPL22	-1.20617	1.03011e-05	0.00998053	NA
TF	NFYB	ABCA4	0.889422	1.03403e-05	0.00998053	NA
TF	PBX3	ASPM	-1.33465	1.0271e-05	0.00998053	NA
TF	SOX13	ARHGEF12	-1.72504	1.0289e-05	0.00998053	NA
TF	TCF4	VPS13C	-1.31362	1.03296e-05	0.00998053	NA
TF	THAP11	APBA1	-1.33806	1.03203e-05	0.00998053	NA
TF	ZBTB33	NCOR1	0.9636	1.03253e-05	0.00998053	739
TF	MYCN	UNC13C	1.22777	1.03593e-05	0.00998971	NA
TF	MYOD1	ARHGEF12	-1.71453	1.04426e-05	0.0100607	NA
TF	ASCL1	B2M	-1.71428	1.04848e-05	0.0100776	NA
TF	E2F4	CMYA5	3.23141	1.04884e-05	0.0100776	NA
TF	GATA6	TBC1D25	-1.78526	1.04924e-05	0.0100776	NA
TF	HNF4A	PTPRF	-1.75542	1.04985e-05	0.0100776	NA
TF	PBX3	MTSS1	-2.29222	1.05305e-05	0.010099	NA
TF	E2F4	MAST2	4.34513	1.06172e-05	0.0101625	217
TF	PROX1	WASF3	-1.29713	1.06451e-05	0.0101625	NA
TF	T	ZNF106	-0.999248	1.06385e-05	0.0101625	NA
TF	ZBTB33	OAS3	1.34057	1.064e-05	0.0101625	NA
TF	ZEB1	RSPH6A	1.65606	1.06449e-05	0.0101625	NA
TF	SOX11	ERCC6	-1.31109	1.0667e-05	0.0101741	NA
TF	E2F5	OTOG	0.783773	1.07037e-05	0.0101907	NA
TF	SOX11	DIP2C	-1.36229	1.07039e-05	0.0101907	NA
TF	T	OR4M2	-1.40648	1.07498e-05	0.0102251	NA
TF	PDX1	CACNA1H	-1.06519	1.07613e-05	0.0102268	NA
TF	SOX11	CCDC88C	-1.45348	1.07796e-05	0.0102349	NA
TF	TFAP4	SPTBN5	-1.44288	1.08158e-05	0.01026	NA
TF	ZFX	MFHAS1	1.70097	1.08401e-05	0.0102738	NA
TF	MYC	UBR5	2.3811	1.08505e-05	0.0102743	308
TF	TEAD4	MEGF10	-1.9786	1.08615e-05	0.0102755	NA
TF	NR5A2	TTBK1	-0.990033	1.09012e-05	0.0103037	NA
TF	HNF4A	TRRAP	-1.36102	1.09424e-05	0.0103055	NA
TF	SOX13	PCDH8	-1.38914	1.09299e-05	0.0103055	NA
TF	SREBF2	RBM27	1.85208	1.09307e-05	0.0103055	NA
TF	T	DCSTAMP	-1.50636	1.09362e-05	0.0103055	NA
TF	T	HCN1	-0.942439	1.09627e-05	0.0103154	NA
TF	SOX13	ERBB4	-1.34208	1.09999e-05	0.0103395	NA
TF	T	PTGFRN	-1.43318	1.10081e-05	0.0103395	NA
TF	RUNX2	KCNS1	-2.66932	1.10477e-05	0.0103396	NA
TF	SOX11	RFPL4A	-1.64113	1.10462e-05	0.0103396	NA
TF	THAP11	DAB2IP	-1.62908	1.10434e-05	0.0103396	NA
TF	XBP1	PAPPA2	-0.684985	1.10326e-05	0.0103396	NA
TF	THAP11	ARHGAP44	-1.54822	1.10942e-05	0.0103739	NA
TF	MNT	NEK1	2.7856	1.11149e-05	0.010384	NA
TF	PDX1	GRM1	-1.20681	1.11355e-05	0.0103939	NA
TF	SOX11	ROBO2	-1.28937	1.11788e-05	0.0104251	219
TF	HNF4A	SH2D3C	-2.2726	1.12226e-05	0.0104263	NA
TF	STAT6	SLC35F1	-1.42332	1.12299e-05	0.0104263	NA
TF	TFAP4	NCOR1	-1.47308	1.11978e-05	0.0104263	284
TF	THAP11	SIGLEC1	-1.15408	1.12143e-05	0.0104263	NA
TF	ZNF639	NAV2	-1.0644	1.12297e-05	0.0104263	NA
TF	THAP11	CATSPERD	-1.65911	1.12847e-05	0.010468	NA
TF	GATA1	PTPRN	-1.05319	1.13042e-05	0.0104706	NA
TF	NFYB	RBM27	1.23604	1.13075e-05	0.0104706	NA
TF	ZBTB33	ABCC2	1.13423	1.1324e-05	0.0104767	NA
TF	SOX11	STAT1	-1.6185	1.1378e-05	0.0105081	NA
TF	THAP11	OR4C15	-1.71231	1.13744e-05	0.0105081	NA
TF	T	FAT2	-0.781698	1.14199e-05	0.0105374	NA
TF	GATA3	GRM3	-1.28117	1.14358e-05	0.0105429	NA
TF	MYCN	KIF26B	1.20221	1.14666e-05	0.0105619	NA
TF	T	CTNND2	-0.946834	1.14768e-05	0.0105621	NA
TF	E2F4	ASCC3	3.39337	1.14924e-05	0.0105671	NA
TF	TCF4	SLC12A7	-1.6385	1.1532e-05	0.0105942	NA
TF	E2F2	EBF1	2.6929	1.15803e-05	0.0106066	NA
TF	GRHL2	WASF3	-2.28769	1.15746e-05	0.0106066	NA
TF	HNF4G	AK9	-1.89096	1.1586e-05	0.0106066	NA
TF	TEAD1	MEGF10	-3.10753	1.15573e-05	0.0106066	NA
TF	ZFX	CPD	1.56111	1.1597e-05	0.0106075	NA
TF	TEAD1	XDH	-2.61766	1.1612e-05	0.0106119	NA
TF	CDX2	AP1G2	-1.87049	1.16571e-05	0.0106346	NA
TF	RFX1	ZNF7	-1.61328	1.16502e-05	0.0106346	NA
TF	GATA2	PRICKLE2	-1.06986	1.16749e-05	0.0106416	NA
TF	E2F1	NID2	2.20362	1.16979e-05	0.0106456	NA
TF	E2F4	DYNC1H1	2.80205	1.16996e-05	0.0106456	NA
TF	E2F4	LAMA1	2.8013	1.17225e-05	0.0106456	NA
TF	MYC	SDHA	3.12269	1.17301e-05	0.0106456	367
TF	THAP11	CNNM1	-1.39869	1.17222e-05	0.0106456	NA
TF	T	PCDHB6	-1.01138	1.17424e-05	0.0106475	NA
TF	MAFG	FASN	-0.987357	1.177e-05	0.0106633	NA
TF	HNF1A	AXIN1	-1.15084	1.17871e-05	0.0106696	814
TF	GRHL2	FAT2	-1.44974	1.18229e-05	0.0106791	NA
TF	T	MED12L	-0.952802	1.18249e-05	0.0106791	NA
TF	VDR	ZCCHC5	1.26889	1.18282e-05	0.0106791	NA
TF	E2F2	MUC5B	1.39361	1.18795e-05	0.0107155	NA
TF	HNF4G	TRRAP	-1.2761	1.18889e-05	0.0107155	NA
TF	TEAD4	GRM1	-1.67247	1.19107e-05	0.0107259	NA
TF	ZNF639	LRIT1	-1.62314	1.19264e-05	0.0107308	NA
TF	HNF4A	EFHC1	-2.08513	1.197e-05	0.0107325	NA
TF	HOXB13	ASPM	-1.08819	1.19897e-05	0.0107325	NA
TF	MAFG	C10orf71	-0.964765	1.19664e-05	0.0107325	NA
TF	NFYB	ABCC10	1.2184	1.19844e-05	0.0107325	NA
TF	TCF4	CCDC66	-1.84045	1.19709e-05	0.0107325	NA
TF	THAP11	FGD6	-1.45255	1.19593e-05	0.0107325	NA
TF	ZFX	RPL22	1.23244	1.2003e-05	0.0107352	NA
TF	BHLHE22	GRM1	1.26349	1.20282e-05	0.0107486	162
TF	ASCL1	ITPR3	-1.24344	1.20993e-05	0.0107502	212
TF	CDX2	HDLBP	-1.64024	1.21466e-05	0.0107502	NA
TF	E2F4	RPL22	3.78188	1.20709e-05	0.0107502	NA
TF	E2F5	RPL22	0.971072	1.21077e-05	0.0107502	NA
TF	GRHL2	COL5A1	-1.5408	1.20938e-05	0.0107502	NA
TF	HNF4A	KRT84	-2.43659	1.20812e-05	0.0107502	NA
TF	MYC	CSMD3	1.36062	1.21487e-05	0.0107502	191
TF	MYC	COL18A1	2.60765	1.21088e-05	0.0107502	304
TF	MYC	PKN3	2.85007	1.21124e-05	0.0107502	170
TF	MYC	PRR14L	2.68668	1.21932e-05	0.0107502	NA
TF	MYC	AMER2	3.12768	1.21608e-05	0.0107502	NA
TF	MYC	RNASEL	3.72136	1.21941e-05	0.0107502	266
TF	NFE2L1	MEGF10	-1.35321	1.21742e-05	0.0107502	NA
TF	PROX1	DGKQ	-1.5356	1.21756e-05	0.0107502	NA
TF	SOX11	TRIM68	-1.74448	1.20531e-05	0.0107502	NA
TF	THAP11	MSH6	-1.2546	1.21795e-05	0.0107502	NA
TF	SOX11	HERC2	-0.880426	1.22097e-05	0.010755	193
TF	E2F4	NID2	3.82516	1.2254e-05	0.0107579	NA
TF	GATA2	ZNF469	-0.67225	1.2237e-05	0.0107579	NA
TF	HNF4A	LRP6	-1.95855	1.22462e-05	0.0107579	702
TF	MYC	PCDH9	2.77305	1.22278e-05	0.0107579	NA
TF	MAFG	PCDHB8	-0.984865	1.23042e-05	0.010785	NA
TF	PBX3	CACNA1D	-1.78876	1.23055e-05	0.010785	NA
TF	E2F2	ATG2B	2.34105	1.23214e-05	0.0107899	NA
TF	CDX2	INF2	-1.66516	1.23739e-05	0.0107907	NA
TF	E2F4	MAG	4.89718	1.23634e-05	0.0107907	NA
TF	HNF4A	ARHGEF26	-1.95276	1.2362e-05	0.0107907	NA
TF	MAFG	EHBP1L1	-1.63697	1.23663e-05	0.0107907	NA
TF	NR4A1	WNT16	-1.27815	1.23614e-05	0.0107907	NA
TF	SOX11	EFCAB5	-1.32544	1.23897e-05	0.0107956	NA
TF	SOX11	VWDE	-1.23887	1.2403e-05	0.0107982	NA
TF	ASCL1	ZCCHC11	-1.78672	1.24334e-05	0.0108086	NA
TF	HBP1	PCDHGB6	-1.11596	1.24458e-05	0.0108086	NA
TF	TEAD4	INTS2	-1.97717	1.24411e-05	0.0108086	NA
TF	ZKSCAN1	CD6	-1.7616	1.24603e-05	0.0108122	NA
TF	EBF1	ASPM	-1.57688	1.24932e-05	0.0108227	NA
TF	NFYB	ADCY9	1.09655	1.24873e-05	0.0108227	NA
TF	HOXA9	ASPM	-0.717453	1.25458e-05	0.0108504	NA
TF	HOXB13	DNAH12	-1.37515	1.25361e-05	0.0108504	NA
TF	ELF1	RSPH6A	-1.74278	1.25721e-05	0.0108556	NA
TF	ZBTB33	DNAH8	0.881594	1.25725e-05	0.0108556	NA
TF	HNF4G	SORCS1	-1.69723	1.25964e-05	0.0108673	NA
TF	NR3C1	PSME4	-0.822378	1.2613e-05	0.0108727	NA
TF	GATA2	DIP2C	-0.959747	1.26368e-05	0.0108778	NA
TF	GATA6	GRM1	-1.25402	1.26397e-05	0.0108778	NA
TF	ASCL1	CEP170	-1.29796	1.27572e-05	0.0109072	NA
TF	ATF6	ERBB4	0.980894	1.27413e-05	0.0109072	334
TF	MYC	NRXN1	1.962	1.27196e-05	0.0109072	208
TF	PROX1	IRS1	-1.11913	1.2715e-05	0.0109072	187
TF	THAP11	PCDHB6	-1.16248	1.27553e-05	0.0109072	NA
TF	THAP11	RPS6KA4	-1.4742	1.26927e-05	0.0109072	NA
TF	THAP11	GTF3C1	-1.05806	1.2697e-05	0.0109072	NA
TF	ZBED1	KCNC2	1.04104	1.27537e-05	0.0109072	NA
TF	ASCL1	FILIP1L	-1.71234	1.28317e-05	0.0109087	NA
TF	E2F3	SEMA3A	1.90683	1.28317e-05	0.0109087	NA
TF	HNF1B	AP4E1	-1.52453	1.277e-05	0.0109087	NA
TF	HNF4A	DNAH11	-1.42175	1.27862e-05	0.0109087	NA
TF	SOX11	ZBTB4	-1.47922	1.27986e-05	0.0109087	NA
TF	ZBTB33	TDRD12	1.50481	1.28278e-05	0.0109087	NA
TF	ZFX	DCC	1.31333	1.28221e-05	0.0109087	NA
TF	T	COL5A1	-0.826774	1.2887e-05	0.0109468	NA
TF	SOX11	SFMBT2	-1.18526	1.29077e-05	0.0109555	NA
TF	ASCL1	PCDHB6	-1.31421	1.31258e-05	0.0110208	NA
TF	E2F4	PCDH9	4.17935	1.30821e-05	0.0110208	NA
TF	E2F4	LOXL3	5.03488	1.30702e-05	0.0110208	NA
TF	GATA2	BCL11B	-1.01961	1.30457e-05	0.0110208	325
TF	GATA6	CMYA5	-1.10597	1.3099e-05	0.0110208	NA
TF	HIF1A	DNAH3	1.79216	1.30972e-05	0.0110208	NA
TF	NFYB	PAN3	1.31039	1.30812e-05	0.0110208	NA
TF	PRDM14	WASF3	-3.23101	1.30928e-05	0.0110208	NA
TF	RFX1	ANKRD36C	-1.20187	1.31304e-05	0.0110208	NA
TF	TEAD1	CACNA1H	-2.31037	1.31423e-05	0.0110208	NA
TF	TFAP4	PIGQ	-1.84827	1.30196e-05	0.0110208	NA
TF	THAP11	NIPBL	-0.981551	1.3027e-05	0.0110208	NA
TF	ZBTB33	RAPGEF2	0.991768	1.31399e-05	0.0110208	NA
TF	ZBTB33	LNPEP	1.18518	1.31079e-05	0.0110208	NA
TF	ZBTB33	MYPN	1.30297	1.30908e-05	0.0110208	NA
TF	GATA3	DNAH12	-1.24958	1.31664e-05	0.0110293	NA
TF	TEAD1	FSIP2	-2.00925	1.31735e-05	0.0110293	NA
TF	FOXO4	SEL1L3	1.45614	1.32282e-05	0.0110663	179
TF	E2F4	EPHA5	3.32253	1.32987e-05	0.0110987	NA
TF	HNF4A	NIPBL	-1.3675	1.32986e-05	0.0110987	NA
TF	SREBF2	PCDH9	1.60964	1.32855e-05	0.0110987	NA
TF	HNF4G	KCNMA1	-1.63321	1.33614e-05	0.0111017	NA
TF	MYC	TTC37	3.17846	1.33465e-05	0.0111017	NA
TF	SOX11	B2M	-1.57101	1.33584e-05	0.0111017	NA
TF	SREBF2	CNOT1	1.47718	1.33433e-05	0.0111017	NA
TF	TCF4	COL6A3	-1.09688	1.33659e-05	0.0111017	NA
TF	ZBTB33	ABCA8	1.01873	1.33248e-05	0.0111017	NA
TF	POU5F1	ASPM	-1.29918	1.33865e-05	0.0111092	NA
TF	ZBTB33	PCDHGB6	1.05988	1.33962e-05	0.0111092	NA
TF	GATA6	ARHGEF28	-1.61135	1.34271e-05	0.0111241	NA
TF	THAP11	TDRD12	-1.83344	1.34353e-05	0.0111241	NA
TF	THAP11	SKIV2L2	-1.69747	1.34629e-05	0.0111381	NA
TF	MYC	LOXL3	3.32408	1.35075e-05	0.0111574	NA
TF	SOX2	DNAH12	-2.91707	1.3505e-05	0.0111574	NA
TF	T	IFT88	-1.44222	1.3533e-05	0.0111697	NA
TF	TEAD1	MTSS1	-3.78266	1.35823e-05	0.0112016	NA
TF	MXI1	NEK1	1.8986	1.36029e-05	0.0112038	NA
TF	PBX3	FSIP2	-1.20038	1.36171e-05	0.0112038	NA
TF	SOX2	DYNC1H1	-2.11017	1.36118e-05	0.0112038	NA
TF	E2F4	PCDHB6	3.66477	1.363e-05	0.0112056	NA
TF	PROX1	ADAMTSL1	-1.06102	1.36935e-05	0.011249	NA
TF	CDX2	PPFIA2	-1.34388	1.37073e-05	0.0112516	NA
TF	E2F4	ADCY9	4.23469	1.37976e-05	0.0112727	NA
TF	MYC	ZNF831	2.05699	1.37616e-05	0.0112727	NA
TF	MYC	LMTK2	2.85942	1.37939e-05	0.0112727	215
TF	RUNX2	PTPRN2	-1.69939	1.37466e-05	0.0112727	NA
TF	SREBF1	PLEKHG1	1.91016	1.37953e-05	0.0112727	NA
TF	ZBTB33	PCDH12	1.28225	1.3768e-05	0.0112727	NA
TF	IRF3	CASS4	2.04631	1.38183e-05	0.0112757	NA
TF	MEIS1	SPEG	-1.00712	1.38245e-05	0.0112757	NA
TF	NR3C1	SH2D3C	-1.01046	1.38874e-05	0.0112757	NA
TF	SOX11	ZFC3H1	-1.20703	1.38613e-05	0.0112757	NA
TF	SREBF2	ATG2B	1.49556	1.38846e-05	0.0112757	NA
TF	STAT5A	SPTAN1	1.20047	1.38498e-05	0.0112757	NA
TF	TEAD4	FAT2	-1.30037	1.38802e-05	0.0112757	NA
TF	ZBTB33	CHD7	0.869067	1.3846e-05	0.0112757	169
TF	TFAP4	B2M	-1.8766	1.39175e-05	0.0112914	NA
TF	NFE2L1	GRM1	-1.14126	1.3952e-05	0.0113107	NA
TF	NFYB	DIDO1	0.808254	1.39767e-05	0.0113219	318
TF	GATA6	ADAMTS18	-1.45844	1.39981e-05	0.0113305	NA
TF	E2F2	ZNF831	1.86361	1.40574e-05	0.0113697	NA
TF	CDX2	LMOD2	-1.84388	1.41406e-05	0.0114147	NA
TF	HNF4A	MAN2A1	-1.86791	1.41381e-05	0.0114147	NA
TF	SREBF1	MYOC	2.21546	1.41457e-05	0.0114147	NA
TF	MIER1	KIF27	1.31666	1.42399e-05	0.0114292	NA
TF	MYC	ZNF814	2.95363	1.42165e-05	0.0114292	NA
TF	NFE2L1	NPR1	-1.24429	1.42098e-05	0.0114292	NA
TF	SOX13	VPS13C	-1.25008	1.42382e-05	0.0114292	NA
TF	T	PLOD2	-1.43591	1.41813e-05	0.0114292	NA
TF	TEAD1	TTLL5	-3.21497	1.42351e-05	0.0114292	NA
TF	THAP11	ARID4A	-1.29806	1.41994e-05	0.0114292	NA
TF	CEBPG	PLEC	-0.784508	1.42707e-05	0.0114451	NA
TF	TEAD2	MED13	-1.11265	1.42978e-05	0.0114581	NA
TF	SOX11	ZNF236	-1.12241	1.43585e-05	0.011491	NA
TF	ZBTB33	TIAM1	0.939034	1.43608e-05	0.011491	NA
TF	ATF6	MAN2B2	1.49674	1.43916e-05	0.0114972	NA
TF	MYOD1	NPR1	-1.50754	1.44062e-05	0.0114972	NA
TF	SIX2	TNRC18	-1.03875	1.44242e-05	0.0114972	NA
TF	SOX11	CACNA1E	-0.946776	1.44343e-05	0.0114972	NA
TF	SOX2	CACNA1H	-2.40707	1.4431e-05	0.0114972	NA
TF	ZFX	EFTUD2	1.65268	1.44129e-05	0.0114972	NA
TF	CDX2	EDC4	-1.93284	1.45136e-05	0.0115101	NA
TF	HNF1B	RFPL4A	-1.5165	1.44881e-05	0.0115101	NA
TF	HOXA9	CAMSAP3	-1.06317	1.45062e-05	0.0115101	NA
TF	MYC	ACVR2A	2.26307	1.45164e-05	0.0115101	259
TF	NRF1	ADGB	1.11809	1.44669e-05	0.0115101	NA
TF	STAT2	ATP9B	3.82581	1.45026e-05	0.0115101	NA
TF	ASCL1	ZZEF1	-1.37309	1.45417e-05	0.0115127	NA
TF	HNF1B	NLRP4	-1.23963	1.45361e-05	0.0115127	NA
TF	MAFG	NSD1	-0.950318	1.4566e-05	0.0115177	NA
TF	TCF4	ARHGEF12	-1.75376	1.45699e-05	0.0115177	NA
TF	GATA3	GLTSCR1	-1.31321	1.46061e-05	0.0115289	NA
TF	ZFX	NDN	1.67515	1.45953e-05	0.0115289	NA
TF	E2F5	MYO15A	0.891578	1.46696e-05	0.0115529	NA
TF	MAFG	CCDC88A	-1.34052	1.46668e-05	0.0115529	NA
TF	SOX6	RFPL4A	-1.4	1.46658e-05	0.0115529	NA
TF	MAFB	WASF3	-1.87582	1.47432e-05	0.0115847	NA
TF	TEAD4	GIGYF1	-2.18148	1.47396e-05	0.0115847	NA
TF	ZBTB33	HDAC6	1.13427	1.47234e-05	0.0115847	218
TF	MYC	PCDH12	3.26377	1.47691e-05	0.0115928	NA
TF	TFAP4	ZNF106	-1.42598	1.47756e-05	0.0115928	NA
TF	MYC	ZNF236	2.23252	1.48013e-05	0.0116043	NA
TF	PROX1	TAS1R2	-1.35861	1.48181e-05	0.0116088	NA
TF	HNF1B	IARS	-1.72311	1.4832e-05	0.011611	NA
TF	CDX2	JAKMIP2	-1.78814	1.48436e-05	0.0116114	NA
TF	NFE2L1	DOCK3	-0.941958	1.48555e-05	0.0116121	NA
TF	E2F4	PKHD1	2.70819	1.48896e-05	0.01163	NA
TF	MAFG	PHF2	-1.06525	1.49067e-05	0.0116347	NA
TF	CUX1	CEP170	-1.04106	1.49382e-05	0.0116424	NA
TF	HNF4A	CCDC40	-2.11711	1.49424e-05	0.0116424	NA
TF	MYC	ADCY9	2.789	1.49618e-05	0.0116424	482
TF	TCF4	ANKRD11	-1.29908	1.49812e-05	0.0116424	NA
TF	TCF4	CACNA1G	-1.27226	1.49666e-05	0.0116424	NA
TF	THAP11	PRDM15	-1.52903	1.49832e-05	0.0116424	NA
TF	CDX2	MROH2B	-1.18658	1.50604e-05	0.0116764	NA
TF	MYC	LGR5	3.3316	1.50492e-05	0.0116764	575
TF	NFYB	POLG	1.30969	1.50517e-05	0.0116764	NA
TF	CDX2	REV1	-1.96732	1.50742e-05	0.0116785	NA
TF	TFDP1	PAPPA2	1.53228	1.50968e-05	0.0116874	NA
TF	HNF4G	TUBA3E	-2.14074	1.51348e-05	0.0117082	NA
TF	E2F1	MXRA5	1.59276	1.51893e-05	0.0117417	NA
TF	CDX2	PLEKHG4	-1.68458	1.52907e-05	0.0117517	NA
TF	FOXO4	OR5M8	1.39985	1.53082e-05	0.0117517	NA
TF	GRHL2	PDE4DIP	-2.04663	1.52879e-05	0.0117517	NA
TF	HNF4G	NIPBL	-1.27847	1.52786e-05	0.0117517	NA
TF	PROX1	STON2	-1.56272	1.52841e-05	0.0117517	NA
TF	SIX2	MEGF10	-1.4645	1.52304e-05	0.0117517	NA
TF	SOX11	PLOD3	-1.62773	1.53057e-05	0.0117517	NA
TF	SOX13	ZCCHC11	-1.90562	1.53144e-05	0.0117517	NA
TF	SSRP1	PIEZO1	1.77954	1.53116e-05	0.0117517	NA
TF	TCF4	TULP4	-1.40666	1.53057e-05	0.0117517	NA
TF	NFYB	SIGLEC1	0.925907	1.53679e-05	0.0117841	NA
TF	SREBF1	MZF1	1.83347	1.54195e-05	0.011815	NA
TF	MYC	KCNC1	3.62383	1.54333e-05	0.011817	NA
TF	MYC	TTC17	3.17951	1.54464e-05	0.0118184	NA
TF	MYC	EIF3A	3.08337	1.54783e-05	0.0118326	235
TF	NFE2L1	TTK	-1.27792	1.54876e-05	0.0118326	NA
TF	GATA6	FAT2	-0.97247	1.54992e-05	0.0118329	NA
TF	GFI1B	FAM129A	-1.44456	1.55244e-05	0.0118335	NA
TF	SOX11	VPS13B	-0.989479	1.55264e-05	0.0118335	NA
TF	T	FAT4	-0.655104	1.55339e-05	0.0118335	NA
TF	CDX2	CAMTA1	-1.29499	1.55784e-05	0.0118362	NA
TF	JUNB	GRM1	-1.41135	1.55826e-05	0.0118362	NA
TF	SREBF1	PITPNM3	1.86917	1.55617e-05	0.0118362	NA
TF	ZBTB11	SV2A	1.45775	1.55717e-05	0.0118362	NA
TF	CDX2	DENND4B	-1.36881	1.56123e-05	0.0118425	NA
TF	E2F2	CAMSAP3	2.6978	1.56135e-05	0.0118425	NA
TF	E2F4	APOB	2.37294	1.56346e-05	0.0118472	NA
TF	HNF4A	AK9	-1.97871	1.56424e-05	0.0118472	NA
TF	ASCL1	RAB3GAP2	-1.49812	1.56725e-05	0.0118529	NA
TF	T	GUF1	-1.39534	1.56658e-05	0.0118529	NA
TF	T	ZCCHC11	-1.35157	1.56967e-05	0.0118627	NA
TF	CDX2	SORBS2	-1.62877	1.57203e-05	0.011872	NA
TF	SREBF1	TRERF1	1.74152	1.57545e-05	0.0118892	NA
TF	SOX11	ZNF831	-1.02552	1.57689e-05	0.0118916	NA
TF	HNF4A	PTCH2	-1.82459	1.58007e-05	0.0118984	222
TF	SOX11	B4GALNT4	-1.30463	1.57966e-05	0.0118984	NA
TF	MYC	PAPPA	2.44237	1.58282e-05	0.011902	NA
TF	ZBTB33	RAD54L2	1.38455	1.58265e-05	0.011902	NA
TF	E2F4	KIF13B	3.92944	1.58591e-05	0.0119133	NA
TF	MYC	ZDHHC8	3.22313	1.58659e-05	0.0119133	220
TF	THAP11	UTRN	-1.08814	1.58929e-05	0.0119165	NA
TF	WT1	GGA1	1.41759	1.58818e-05	0.0119165	NA
TF	SOX11	PROB1	-1.54186	1.59304e-05	0.011936	NA
TF	NFE2L1	FSIP2	-0.868738	1.59724e-05	0.0119589	NA
TF	FOXM1	VPS51	2.09623	1.60247e-05	0.0119844	NA
TF	HNF1B	LAMC1	-1.23363	1.60292e-05	0.0119844	NA
TF	TCF4	PAPPA	-1.47257	1.60424e-05	0.0119857	NA
TF	E2F4	IGSF10	3.19107	1.60648e-05	0.0119926	NA
TF	PROX1	GLTSCR1	-1.15694	1.60746e-05	0.0119926	NA
TF	MAFG	INCENP	-1.52163	1.61012e-05	0.0120039	NA
TF	ASCL1	ELMSAN1	-1.45606	1.61463e-05	0.0120142	NA
TF	E2F4	GRID2IP	4.48732	1.61608e-05	0.0120142	NA
TF	TFAP4	TMTC1	-1.72251	1.61405e-05	0.0120142	NA
TF	THAP11	NACAD	-1.29289	1.6157e-05	0.0120142	NA
TF	ATF4	PTCH2	1.61821	1.61819e-05	0.0120168	NA
TF	GATA6	FASN	-1.16505	1.61872e-05	0.0120168	202
TF	ATF6	SLX4	1.08549	1.62867e-05	0.0120472	NA
TF	FOXM1	RYR2	0.958505	1.6297e-05	0.0120472	NA
TF	HNF1A	FAT1	-0.944734	1.62919e-05	0.0120472	NA
TF	HNF1B	LRP1	-0.960259	1.62662e-05	0.0120472	NA
TF	IRF9	ATP9B	2.52099	1.62972e-05	0.0120472	NA
TF	RFX1	ARHGEF12	-1.29982	1.62639e-05	0.0120472	NA
TF	E2F1	STARD9	1.81648	1.63399e-05	0.0120618	NA
TF	THAP11	SP140	-1.48824	1.6329e-05	0.0120618	NA
TF	THAP11	ZNF541	-1.28056	1.63554e-05	0.0120648	NA
TF	SOX13	NPR1	-1.50585	1.63858e-05	0.0120681	NA
TF	THAP11	ABCA8	-1.23113	1.63945e-05	0.0120681	NA
TF	XBP1	LRP5	-0.998946	1.63926e-05	0.0120681	NA
TF	SMAD1	SIGLEC10	1.57009	1.64091e-05	0.0120704	NA
TF	MYC	FLNC	1.96732	1.64359e-05	0.0120816	NA
TF	HNF4A	CLASP1	-2.08009	1.65021e-05	0.0120964	NA
TF	MYC	NF1	1.86936	1.64966e-05	0.0120964	557
TF	NFYB	KIRREL2	1.36918	1.64836e-05	0.0120964	NA
TF	PBX3	MRC1	-2.21115	1.65011e-05	0.0120964	NA
TF	HNF4A	CASP8	-2.24648	1.65617e-05	0.0120977	242
TF	MYC	PHIP	2.89771	1.65542e-05	0.0120977	NA
TF	THAP11	ASCC3	-1.05346	1.65406e-05	0.0120977	NA
TF	THAP11	PAXBP1	-1.57246	1.65455e-05	0.0120977	NA
TF	ZFX	FAT1	0.922112	1.65601e-05	0.0120977	NA
TF	TCF4	TRIO	-1.27991	1.6581e-05	0.0121034	NA
TF	ATF4	EGR2	1.94915	1.66846e-05	0.0121203	156
TF	CDX2	GPR158	-1.21762	1.66849e-05	0.0121203	NA
TF	HNF1A	ZNF831	-1.02734	1.66851e-05	0.0121203	NA
TF	MYC	BCAN	3.32793	1.66494e-05	0.0121203	NA
TF	MYC	KLHL29	3.37088	1.66791e-05	0.0121203	NA
TF	SOX11	KLHL29	-1.69218	1.66707e-05	0.0121203	NA
TF	THAP11	SRCAP	-0.978384	1.66667e-05	0.0121203	NA
TF	MYC	JMJD1C	2.40962	1.67039e-05	0.0121242	NA
TF	PROX1	COL18A1	-1.11501	1.67136e-05	0.0121242	NA
TF	ASCL1	DUOX1	-1.38234	1.67632e-05	0.0121375	NA
TF	TCF4	C10orf12	-2.04869	1.67666e-05	0.0121375	NA
TF	ZBTB33	DNAH5	0.608007	1.67648e-05	0.0121375	NA
TF	T	TGM1	-1.39876	1.68018e-05	0.0121545	NA
TF	HOXB13	LAMA1	-0.980335	1.68359e-05	0.0121708	NA
TF	CDX2	COL14A1	-1.27471	1.68917e-05	0.0121724	NA
TF	E2F1	ATG2B	2.208	1.69194e-05	0.0121724	NA
TF	E2F1	FSIP2	1.57344	1.68661e-05	0.0121724	NA
TF	E2F1	MAG	2.77026	1.69705e-05	0.0121724	NA
TF	E2F2	DIP2C	2.40519	1.69867e-05	0.0121724	NA
TF	E2F2	CACNA1H	1.88696	1.6998e-05	0.0121724	NA
TF	GATA2	FTMT	-1.25335	1.69434e-05	0.0121724	NA
TF	HNF1B	MTF1	-1.68859	1.70091e-05	0.0121724	NA
TF	HOXB13	SCN8A	-1.28655	1.69803e-05	0.0121724	NA
TF	KLF5	ABL1	-3.85022	1.68632e-05	0.0121724	NA
TF	MITF	GRM1	-0.972268	1.69878e-05	0.0121724	NA
TF	MYCN	ZNF98	1.82696	1.69323e-05	0.0121724	NA
TF	PROX1	RIN2	-1.62677	1.6914e-05	0.0121724	NA
TF	ZBTB33	RYR1	0.6143	1.69936e-05	0.0121724	NA
TF	ZBTB33	ABCB1	0.992161	1.70123e-05	0.0121724	NA
TF	ZBTB33	FAM83C	1.34148	1.70657e-05	0.0122023	NA
TF	WT1	GUCY2D	1.02255	1.71239e-05	0.0122355	NA
TF	E2F1	KIF26B	1.68943	1.71479e-05	0.012236	NA
TF	GATA6	NUP210L	-1.38376	1.71379e-05	0.012236	NA
TF	MYCN	TP53	0.64513	1.71794e-05	0.0122384	846
TF	NFYB	TAF1L	0.787396	1.71914e-05	0.0122384	335
TF	SOX13	WNT16	-1.71228	1.7198e-05	0.0122384	NA
TF	XBP1	DIP2C	-0.886816	1.71783e-05	0.0122384	NA
TF	HNF4A	TMTC2	-2.35706	1.72509e-05	0.0122596	NA
TF	JUNB	INTS2	-1.66344	1.72511e-05	0.0122596	NA
TF	HNF4A	CNTN4	-1.83144	1.72637e-05	0.0122602	NA
TF	CDX2	GALNT15	-1.85308	1.73287e-05	0.0122756	NA
TF	GRHL2	JARID2	-2.22888	1.73263e-05	0.0122756	NA
TF	HNF4A	SKIV2L2	-2.33714	1.73557e-05	0.0122756	NA
TF	TCF4	MYOF	-1.45975	1.73552e-05	0.0122756	NA
TF	TCF4	MAN2A1	-1.67283	1.73454e-05	0.0122756	NA
TF	ZBTB33	EPHA8	1.16782	1.73243e-05	0.0122756	NA
TF	ATF4	POLG	1.97533	1.74309e-05	0.0123122	NA
TF	THAP11	UMODL1	-1.65435	1.74252e-05	0.0123122	NA
TF	THAP11	KCNA4	-1.13814	1.74687e-05	0.0123306	NA
TF	CDX2	BRD8	-1.83851	1.74972e-05	0.0123334	NA
TF	ESRRA	ZNF865	-1.87564	1.74923e-05	0.0123334	201
TF	ZBTB33	SLIT3	1.07854	1.7508e-05	0.0123334	NA
TF	E2F1	ZFHX3	1.68298	1.75394e-05	0.012339	NA
TF	THAP11	TMTC1	-1.36479	1.7529e-05	0.012339	NA
TF	MYC	HERC2	1.72206	1.75666e-05	0.0123498	NA
TF	ASCL1	ARAP1	-1.46467	1.76342e-05	0.0123519	NA
TF	E2F3	CAMSAP3	1.88009	1.76638e-05	0.0123519	NA
TF	MIER1	NAV2	0.885381	1.75885e-05	0.0123519	NA
TF	SIX2	ANK1	-1.13884	1.76362e-05	0.0123519	NA
TF	SOX2	SPEG	-1.91343	1.76527e-05	0.0123519	NA
TF	TCF4	GIGYF1	-1.8746	1.76017e-05	0.0123519	NA
TF	TFAP4	ZNF646	-1.92559	1.76404e-05	0.0123519	NA
TF	XBP1	SCN8A	-0.797295	1.76221e-05	0.0123519	NA
TF	THAP11	MUC5B	-0.720016	1.77092e-05	0.0123754	NA
TF	MYC	CIT	2.859	1.77688e-05	0.0124087	NA
TF	TFDP1	PCDHA2	1.7955	1.77988e-05	0.0124214	NA
TF	HNF4A	MTF1	-2.38892	1.78346e-05	0.0124381	NA
TF	HNF4G	ZNF469	-1.16111	1.78723e-05	0.0124561	NA
TF	E2F4	SPEG	2.51972	1.79379e-05	0.0124936	NA
TF	PROX1	PKN3	-1.21408	1.79978e-05	0.0125189	NA
TF	TCF4	DYNC2H1	-1.34025	1.79982e-05	0.0125189	NA
TF	NR4A1	NPR1	-1.10018	1.80161e-05	0.0125231	NA
TF	HNF1A	OCA2	-1.4068	1.8032e-05	0.0125258	NA
TF	T	COL18A1	-1.05871	1.80466e-05	0.0125276	NA
TF	E2F4	STARD9	3.14406	1.80812e-05	0.0125433	NA
TF	MYOD1	PCDHB8	-1.28408	1.80932e-05	0.0125434	NA
TF	MIER1	ZSWIM6	1.3473	1.81364e-05	0.012565	179
TF	TCF4	COL5A1	-1.18345	1.8168e-05	0.0125786	NA
TF	TFAP4	TTC28	-1.46877	1.81882e-05	0.0125843	NA
TF	PBX3	ZCCHC11	-2.1239	1.82275e-05	0.0125955	NA
TF	TCF4	UBR3	-1.82527	1.82285e-05	0.0125955	NA
TF	ATF4	CCT8L2	1.89422	1.83905e-05	0.0126117	NA
TF	E2F4	MYO15A	3.43212	1.83819e-05	0.0126117	NA
TF	ESRRA	LRP1	-1.32143	1.82812e-05	0.0126117	NA
TF	GATA2	PZP	-0.930938	1.82854e-05	0.0126117	NA
TF	GATA2	F5	-0.746863	1.84427e-05	0.0126117	NA
TF	HOXB13	MEGF10	-1.49237	1.84067e-05	0.0126117	NA
TF	MYC	TP53	1.0607	1.83579e-05	0.0126117	969
TF	MYC	OSBPL1A	3.21782	1.8358e-05	0.0126117	NA
TF	MYCN	MUC16	0.698962	1.84553e-05	0.0126117	NA
TF	PDX1	SCN8A	-1.18974	1.84162e-05	0.0126117	NA
TF	SOX11	TNRC6A	-1.24908	1.84336e-05	0.0126117	NA
TF	SOX11	FLG	-0.723665	1.8438e-05	0.0126117	NA
TF	SOX13	SPTBN5	-1.36373	1.8458e-05	0.0126117	NA
TF	TCF4	HDLBP	-1.80085	1.84367e-05	0.0126117	NA
TF	TCF4	AATK	-1.52083	1.84685e-05	0.0126117	NA
TF	TFAP4	SIGLEC6	-1.90673	1.84066e-05	0.0126117	NA
TF	TFDP1	GRM8	1.67106	1.83153e-05	0.0126117	NA
TF	TFDP1	CACNA1B	1.59349	1.83121e-05	0.0126117	NA
TF	SOX11	CNOT1	-1.25136	1.84906e-05	0.0126186	NA
TF	E2F2	UNC13C	1.78406	1.85886e-05	0.0126501	NA
TF	SOX11	LTBP3	-1.58371	1.85734e-05	0.0126501	NA
TF	SOX2	PKN3	-3.20042	1.85645e-05	0.0126501	NA
TF	TEAD4	USP54	-2.22179	1.85515e-05	0.0126501	NA
TF	TFAP4	ADCY9	-1.65732	1.85971e-05	0.0126501	NA
TF	E2F4	GIGYF1	4.68475	1.86279e-05	0.0126554	NA
TF	GATA6	GPRASP1	-1.63981	1.8629e-05	0.0126554	NA
TF	TCF4	PKN1	-2.1399	1.86535e-05	0.0126638	NA
TF	CDX2	PLEKHA7	-1.5969	1.87928e-05	0.0126903	NA
TF	E2F3	ASCC3	1.39246	1.87689e-05	0.0126903	NA
TF	HNF4A	OR5D18	-2.23535	1.88015e-05	0.0126903	NA
TF	HNF4A	HSPG2	-1.48338	1.87985e-05	0.0126903	NA
TF	MIER1	ZC3H18	1.17522	1.8791e-05	0.0126903	NA
TF	MYC	PCDHB15	2.72242	1.87553e-05	0.0126903	NA
TF	PBX3	KCNS1	-2.3155	1.87844e-05	0.0126903	NA
TF	TCF4	BAP1	-1.69602	1.8774e-05	0.0126903	NA
TF	ZBTB33	FILIP1	1.11388	1.87649e-05	0.0126903	NA
TF	ASCL1	C5	-1.57053	1.88949e-05	0.0127044	NA
TF	CDX2	GRIN3A	-1.31536	1.89137e-05	0.0127044	NA
TF	MYC	AKNAD1	3.26599	1.89086e-05	0.0127044	NA
TF	MYC	PROB1	3.04492	1.88824e-05	0.0127044	NA
TF	MYOD1	SCAF4	-1.317	1.88833e-05	0.0127044	NA
TF	NFYB	SBNO2	1.07814	1.89193e-05	0.0127044	NA
TF	SREBF1	WDR7	1.65701	1.8877e-05	0.0127044	NA
TF	ZBTB33	RYR3	0.655671	1.88763e-05	0.0127044	NA
TF	ATF4	AMBRA1	2.10665	1.89872e-05	0.0127196	212
TF	MAFG	GIGYF1	-1.35072	1.89905e-05	0.0127196	NA
TF	THAP11	TTK	-1.26353	1.89626e-05	0.0127196	NA
TF	THAP11	SLITRK6	-1.32866	1.89833e-05	0.0127196	NA
TF	PROX1	TRRAP	-0.86273	1.90265e-05	0.0127355	NA
TF	E2F4	NIPBL	3.04484	1.91157e-05	0.0127788	178
TF	IRF2	BMPR2	1.84869	1.91276e-05	0.0127788	NA
TF	ZBED1	VPS51	1.18437	1.91202e-05	0.0127788	NA
TF	SSRP1	KEAP1	1.78021	1.91567e-05	0.01279	NA
TF	E2F4	COL18A1	3.85247	1.91976e-05	0.0128064	NA
TF	GATA2	WNK1	-0.850553	1.92363e-05	0.0128064	167
TF	MYC	CCDC80	2.73535	1.92334e-05	0.0128064	NA
TF	NR3C1	REV1	-1.08192	1.92114e-05	0.0128064	NA
TF	SIX2	CTNND2	-1.16632	1.92423e-05	0.0128064	NA
TF	BCL6	ARHGEF12	1.709	1.92812e-05	0.0128091	NA
TF	ESRRA	PDCD11	-1.73931	1.93013e-05	0.0128091	NA
TF	MYOD1	ZCCHC11	-1.87305	1.93075e-05	0.0128091	NA
TF	PBX3	PCDH9	-1.77768	1.92589e-05	0.0128091	NA
TF	ZBTB33	PCDHA12	1.09018	1.92876e-05	0.0128091	NA
TF	MYC	TMEM131	2.61397	1.93251e-05	0.0128127	158
TF	CDX2	MTF1	-1.91978	1.93572e-05	0.0128154	NA
TF	GATA6	MCTP2	-1.41743	1.93658e-05	0.0128154	NA
TF	MYC	FBXO30	3.37862	1.93492e-05	0.0128154	NA
TF	ATF4	SEMA4F	2.10804	1.9398e-05	0.0128166	NA
TF	GATA6	KCNT2	-1.4157	1.94044e-05	0.0128166	NA
TF	GRHL2	ITGAL	-2.33146	1.93836e-05	0.0128166	NA
TF	CDX2	RFX5	-1.94473	1.94427e-05	0.0128319	NA
TF	SOX11	HCN1	-1.10955	1.9452e-05	0.0128319	NA
TF	TCF4	SRCAP	-1.2248	1.94967e-05	0.0128533	NA
TF	MYC	CSPG4	2.2898	1.95277e-05	0.0128656	NA
TF	GATA2	NLRP4	-0.92602	1.95425e-05	0.012866	NA
TF	ZNF384	RSPH6A	-2.21514	1.95527e-05	0.012866	NA
TF	E2F1	CNNM1	2.47742	1.96297e-05	0.0128843	NA
TF	E2F2	WNK1	2.16142	1.95999e-05	0.0128843	NA
TF	PBX3	DOCK3	-1.27291	1.9621e-05	0.0128843	NA
TF	ZBTB33	ZNF407	0.876833	1.96185e-05	0.0128843	NA
TF	ATF6	SRGAP1	1.28024	1.9765e-05	0.0129057	NA
TF	E2F4	COL4A6	4.2443	1.97361e-05	0.0129057	NA
TF	GATA6	CNTNAP5	-1.05998	1.97704e-05	0.0129057	NA
TF	MAFG	TG	-0.877286	1.97732e-05	0.0129057	NA
TF	MYC	IGSF10	2.08796	1.97551e-05	0.0129057	NA
TF	SIX2	MAST2	-1.45886	1.97036e-05	0.0129057	NA
TF	SOX11	PPL	-1.37369	1.97363e-05	0.0129057	NA
TF	SREBF1	SLFN5	1.80285	1.96989e-05	0.0129057	NA
TF	TEAD1	ADGB	-2.31156	1.97223e-05	0.0129057	NA
TF	GATA6	FRMD4A	-1.49972	1.97985e-05	0.0129142	NA
TF	TCF4	CCDC73	-1.68948	1.98327e-05	0.0129285	NA
TF	SOX2	MEGF10	-3.16472	1.98965e-05	0.0129602	213
TF	ZBTB33	FREM2	0.883087	1.99062e-05	0.0129602	NA
TF	EBF1	SCN8A	-1.85282	1.99219e-05	0.0129624	NA
TF	ATF6	PDE5A	1.45819	1.996e-05	0.0129792	NA
TF	T	IGSF10	-0.864431	1.99771e-05	0.0129822	NA
TF	THAP11	PHF14	-1.40353	2.00793e-05	0.0130325	NA
TF	ZNF639	EPHA5	-1.02075	2.00746e-05	0.0130325	NA
TF	FOSL2	POLR3E	1.38018	2.00947e-05	0.0130344	NA
TF	E2F4	OSBPL1A	4.8425	2.01553e-05	0.0130656	NA
TF	CDX2	C2orf78	-1.80501	2.01686e-05	0.0130661	NA
TF	MYC	MAML1	3.43179	2.02158e-05	0.0130714	939
TF	PROX1	KIAA1217	-0.981091	2.0208e-05	0.0130714	NA
TF	SOX11	IRS4	-1.28514	2.0214e-05	0.0130714	NA
TF	THAP11	OSBPL7	-1.49314	2.02265e-05	0.0130714	NA
TF	E2F4	ABCA9	3.52557	2.02612e-05	0.0130777	NA
TF	THAP11	MEX3D	-1.6388	2.02606e-05	0.0130777	NA
TF	MYC	ADGB	2.10566	2.02967e-05	0.0130925	267
TF	PROX1	COL4A1	-0.997543	2.03267e-05	0.0130958	326
TF	THAP11	NAALADL2	-1.56681	2.03224e-05	0.0130958	NA
TF	GATA2	DUOX1	-0.901507	2.03758e-05	0.0131043	NA
TF	GATA2	CYLC2	-1.255	2.04417e-05	0.0131043	NA
TF	MAFG	PKN3	-1.21125	2.04525e-05	0.0131043	NA
TF	NFE2L1	ACVR2A	-1.06418	2.04522e-05	0.0131043	NA
TF	RFX1	MAP3K9	-1.39481	2.04264e-05	0.0131043	NA
TF	SOX11	KMT2B	-1.21234	2.03922e-05	0.0131043	165
TF	ZBTB11	ELFN1	1.59149	2.04216e-05	0.0131043	NA
TF	ZBTB11	NCOR1	1.27231	2.04064e-05	0.0131043	185
TF	ZBTB33	NLRP5	0.921351	2.04092e-05	0.0131043	NA
TF	GRHL2	POLQ	-1.67852	2.04864e-05	0.01311	NA
TF	ZBTB33	ERBB4	0.87289	2.04814e-05	0.01311	NA
TF	CDX2	KANSL1L	-1.41739	2.04989e-05	0.01311	NA
TF	ESRRA	CAND2	-1.91379	2.05444e-05	0.0131311	NA
TF	GRHL2	TTC28	-1.86921	2.05791e-05	0.0131346	NA
TF	T	ERBB4	-0.923428	2.05654e-05	0.0131346	NA
TF	ZBTB33	ADAM20	1.30598	2.05876e-05	0.0131346	NA
TF	MYC	AUTS2	2.85677	2.06013e-05	0.0131354	NA
TF	ZBTB33	EPHA5	0.841141	2.06315e-05	0.0131466	NA
TF	HNF4G	OR5D18	-2.09412	2.06722e-05	0.0131486	NA
TF	MYC	CMYA5	2.0652	2.06517e-05	0.0131486	NA
TF	ZBTB33	CR2	1.18587	2.06622e-05	0.0131486	NA
TF	E2F1	OTOG	1.69683	2.06904e-05	0.0131522	NA
TF	ZEB1	TMC3	1.44104	2.07803e-05	0.0132013	NA
TF	SOX2	PIEZO1	-2.8402	2.08221e-05	0.0132119	NA
TF	ZBED1	MUC16	0.435969	2.08202e-05	0.0132119	NA
TF	T	ARHGAP20	-1.3101	2.08606e-05	0.0132283	NA
TF	ESR1	UTRN	-1.40512	2.08815e-05	0.0132335	NA
TF	SOX11	NAV3	-1.03251	2.09047e-05	0.0132402	NA
TF	E2F4	CCDC80	4.11769	2.09842e-05	0.0132826	NA
TF	BACH1	CLCA2	1.22701	2.10237e-05	0.0132972	NA
TF	PROX1	B4GALNT4	-1.1129	2.10326e-05	0.0132972	NA
TF	AHR	PLEC	-1.228	2.11642e-05	0.0133083	NA
TF	ESRRA	SLC9C1	-1.70696	2.12153e-05	0.0133083	NA
TF	MAFG	CREBBP	-0.863572	2.11071e-05	0.0133083	501
TF	MYC	DCHS1	1.86195	2.11168e-05	0.0133083	157
TF	MYC	CDH8	2.59593	2.12053e-05	0.0133083	NA
TF	MYCN	CACNA1H	1.24697	2.11462e-05	0.0133083	NA
TF	SOX11	FAT2	-0.918029	2.12048e-05	0.0133083	NA
TF	SOX11	UHRF1BP1	-1.47156	2.11227e-05	0.0133083	NA
TF	T	DNAH12	-1.02924	2.11844e-05	0.0133083	NA
TF	TCF4	HERC2	-1.029	2.11746e-05	0.0133083	NA
TF	THAP11	CHRNB2	-1.58968	2.11443e-05	0.0133083	NA
TF	UBTF	ADAMTS7	1.42794	2.10752e-05	0.0133083	NA
TF	ZBTB11	SEC63	1.70218	2.11193e-05	0.0133083	NA
TF	TFAP4	INTS1	-1.48194	2.1236e-05	0.0133133	NA
TF	SOX2	GRM1	-2.67756	2.1321e-05	0.0133586	NA
TF	GATA6	RIF1	-1.25073	2.13405e-05	0.0133629	NA
TF	PDX1	MEGF10	-1.37513	2.13737e-05	0.0133757	NA
TF	ATF4	NLRP3	1.54659	2.14014e-05	0.013385	256
TF	HOXB13	ASCC3	-1.17169	2.14269e-05	0.0133876	NA
TF	TEAD4	PCDHB8	-1.52649	2.1431e-05	0.0133876	NA
TF	E2F4	MDN1	2.84339	2.15653e-05	0.0134053	NA
TF	FOXA2	STAT3	-1.36031	2.15198e-05	0.0134053	568
TF	GATA2	MYCBP2	-1.24626	2.15735e-05	0.0134053	NA
TF	HNF4G	CEP170	-1.4654	2.16001e-05	0.0134053	NA
TF	KLF9	PNPLA3	-2.93228	2.15792e-05	0.0134053	NA
TF	SOX11	DSCAM	-1.02593	2.15909e-05	0.0134053	NA
TF	SSRP1	AFF2	1.48378	2.15594e-05	0.0134053	NA
TF	T	INVS	-1.26825	2.15889e-05	0.0134053	NA
TF	T	UHRF1BP1	-1.21299	2.15834e-05	0.0134053	NA
TF	TCF4	DAGLA	-1.82913	2.15656e-05	0.0134053	NA
TF	ZFX	RIF1	1.17713	2.15043e-05	0.0134053	NA
TF	E2F4	ZNF492	4.51739	2.16745e-05	0.0134435	NA
TF	MYC	NEURL4	3.04218	2.17274e-05	0.0134525	NA
TF	TCF4	DYRK2	-1.9304	2.17183e-05	0.0134525	NA
TF	THAP11	ZNF780B	-1.59371	2.17088e-05	0.0134525	NA
TF	ASCL1	ATAD2B	-1.44794	2.1746e-05	0.013456	NA
TF	ASCL1	ABCA4	-1.1899	2.18005e-05	0.0134726	NA
TF	CDX2	PTPRK	-1.94896	2.18142e-05	0.0134726	NA
TF	E2F4	NF1	2.78626	2.18242e-05	0.0134726	NA
TF	MYC	POLG	3.29786	2.18117e-05	0.0134726	205
TF	PDX1	NPR1	-1.27268	2.18741e-05	0.0134736	NA
TF	TCF4	TLE3	-1.99999	2.18523e-05	0.0134736	918
TF	TFAP4	ZFHX3	-1.15023	2.18772e-05	0.0134736	NA
TF	WT1	ABCA4	0.849275	2.18749e-05	0.0134736	NA
TF	ZBTB33	MYRIP	1.36664	2.18976e-05	0.0134782	NA
TF	ARID2	BACH2	1.67281	2.21866e-05	0.0134785	NA
TF	ASCL1	ABCC6	-1.68626	2.21713e-05	0.0134785	NA
TF	ASCL1	CHD2	-1.3721	2.20715e-05	0.0134785	NA
TF	E2F1	TTC17	2.71328	2.20514e-05	0.0134785	NA
TF	E2F5	PROB1	1.17301	2.20367e-05	0.0134785	NA
TF	GATA2	HECW1	-0.715674	2.1969e-05	0.0134785	NA
TF	GATA2	TRIM42	-1.06923	2.19959e-05	0.0134785	NA
TF	HNF1B	C2CD3	-1.37802	2.215e-05	0.0134785	NA
TF	HNF1B	PALD1	-1.64107	2.21908e-05	0.0134785	NA
TF	HNF4A	ZNF804B	-1.52449	2.20507e-05	0.0134785	NA
TF	MYC	SALL3	2.09797	2.20408e-05	0.0134785	NA
TF	MYC	ARHGEF12	2.84455	2.21965e-05	0.0134785	258
TF	NR3C1	ZNF318	-0.696615	2.2057e-05	0.0134785	NA
TF	NR3C1	TANC2	-0.75305	2.19694e-05	0.0134785	NA
TF	PGR	THSD7A	0.864766	2.20559e-05	0.0134785	NA
TF	SOX13	RFPL4A	-1.84096	2.21635e-05	0.0134785	NA
TF	T	VWDE	-0.993035	2.19506e-05	0.0134785	NA
TF	TCF4	TNRC6A	-1.48733	2.20633e-05	0.0134785	NA
TF	TCF4	OSBPL7	-1.87624	2.19617e-05	0.0134785	NA
TF	TFAP4	LTBP4	-1.67173	2.21892e-05	0.0134785	NA
TF	TFAP4	RAB3GAP2	-1.63362	2.21653e-05	0.0134785	NA
TF	THAP11	TRPV3	-1.71549	2.22067e-05	0.0134785	NA
TF	ZBTB33	DYNC1I2	1.36682	2.20912e-05	0.0134785	NA
TF	ZBTB33	CTNNA3	1.08463	2.20971e-05	0.0134785	NA
TF	CDX2	UNC13B	-1.37114	2.2223e-05	0.0134806	NA
TF	ASCL1	AARS2	-1.7548	2.22938e-05	0.0135031	NA
TF	ESRRA	IRS4	-1.65746	2.23745e-05	0.0135031	NA
TF	KDM5B	FAM129A	-1.6915	2.23105e-05	0.0135031	NA
TF	MAFG	CACNA1D	-1.1544	2.23782e-05	0.0135031	NA
TF	POU5F1	ZCCHC11	-2.07257	2.23466e-05	0.0135031	277
TF	PROX1	TCF20	-1.02114	2.23333e-05	0.0135031	NA
TF	TCF4	RBMXL3	-1.24063	2.23888e-05	0.0135031	NA
TF	THAP11	IRS1	-1.19631	2.23363e-05	0.0135031	NA
TF	ZBTB33	KIF27	1.24805	2.23159e-05	0.0135031	NA
TF	ZFX	NAV2	1.06737	2.23634e-05	0.0135031	NA
TF	MYC	FZD6	3.17285	2.24204e-05	0.0135143	313
TF	MYC	ROCK1	2.52521	2.25687e-05	0.0135959	418
TF	ARID1A	ADAMTS7	1.40684	2.27436e-05	0.0136125	NA
TF	ASCL1	CLMN	-1.53742	2.27467e-05	0.0136125	NA
TF	ASCL1	SIX4	-1.72239	2.26948e-05	0.0136125	NA
TF	ESR1	GRM1	-1.45609	2.2752e-05	0.0136125	232
TF	ETS1	SPTBN1	2.23052	2.27137e-05	0.0136125	NA
TF	GATAD1	ARHGAP17	-1.33897	2.26471e-05	0.0136125	NA
TF	SOX11	CD163L1	-1.41342	2.26892e-05	0.0136125	NA
TF	TCF4	MTSS1	-2.02795	2.27021e-05	0.0136125	NA
TF	TFAP4	SASH1	-1.9904	2.27197e-05	0.0136125	NA
TF	THAP11	MEGF10	-1.30964	2.26945e-05	0.0136125	NA
TF	THAP11	TSC2	-1.24378	2.2669e-05	0.0136125	NA
TF	ZBTB33	CNNM1	1.10735	2.27477e-05	0.0136125	NA
TF	MAFB	RSPH6A	-2.02383	2.28055e-05	0.0136301	NA
TF	MTA3	HIVEP3	1.20351	2.28206e-05	0.0136301	NA
TF	SOX11	SCAF4	-1.12829	2.28132e-05	0.0136301	NA
TF	T	TTC28	-1.00065	2.28551e-05	0.0136418	NA
TF	TFAP4	DENND3	-1.86127	2.28662e-05	0.0136418	NA
TF	ASCL1	RYR2	-0.763908	2.29014e-05	0.0136498	NA
TF	ASCL1	ZC3H18	-1.55987	2.29152e-05	0.0136498	NA
TF	SIX2	ZCCHC11	-1.67574	2.29187e-05	0.0136498	NA
TF	MYC	CHAT	2.95001	2.29412e-05	0.0136555	221
TF	ZNF639	ARHGAP44	-1.48058	2.29664e-05	0.0136627	NA
TF	ELK4	KRAS	0.594905	2.30358e-05	0.0136856	156
TF	PBX3	CAMSAP3	-1.91234	2.3044e-05	0.0136856	NA
TF	THAP11	PHF3	-1.04379	2.30372e-05	0.0136856	NA
TF	ZBTB33	CIT	1.10416	2.30804e-05	0.0136995	NA
TF	IRF2	ITK	1.95032	2.31457e-05	0.0137304	292
TF	ASCL1	KIAA1033	-1.66909	2.31624e-05	0.0137326	NA
TF	ZBED1	ZFHX3	0.725953	2.32557e-05	0.0137801	NA
TF	GATA6	CAMSAP3	-1.52451	2.33234e-05	0.0138083	NA
TF	KDM5B	VWDE	-1.21373	2.33297e-05	0.0138083	NA
TF	PROX1	COBL	-1.19716	2.33968e-05	0.0138324	NA
TF	TFAP4	TSC2	-1.56063	2.3384e-05	0.0138324	NA
TF	NFYB	KIF19	1.25046	2.34386e-05	0.0138415	NA
TF	TFAP4	PLOD3	-1.90596	2.34316e-05	0.0138415	NA
TF	ASCL1	TNS1	-1.3955	2.3507e-05	0.0138429	NA
TF	MYC	FASTKD5	2.7452	2.34605e-05	0.0138429	NA
TF	SREBF2	PHKB	1.81648	2.35019e-05	0.0138429	NA
TF	TFDP1	TTC17	2.36537	2.34932e-05	0.0138429	NA
TF	THAP11	ITSN1	-1.2573	2.34934e-05	0.0138429	NA
TF	THAP11	CNTN2	-1.27809	2.35476e-05	0.0138591	NA
TF	CDX2	ZNF831	-1.07657	2.35996e-05	0.0138819	NA
TF	CDX2	APCDD1	-1.85402	2.36854e-05	0.0139229	NA
TF	SREBF2	ZNF831	1.1659	2.36959e-05	0.0139229	NA
TF	E2F3	ZNF98	1.88371	2.37414e-05	0.0139418	NA
TF	AHR	ARHGEF12	-1.91458	2.37681e-05	0.0139418	NA
TF	T	PAPPA2	-0.815595	2.37641e-05	0.0139418	NA
TF	E2F1	DNAH8	1.89436	2.37929e-05	0.0139486	NA
TF	TCF4	SYNPO2L	-1.78657	2.38232e-05	0.0139586	NA
TF	WT1	BRCA2	0.844472	2.3899e-05	0.0139951	410
TF	ASCL1	MYO15A	-1.21102	2.41781e-05	0.0140178	NA
TF	E2F2	TPX2	3.08887	2.40041e-05	0.0140178	213
TF	E2F4	JMJD1C	3.57425	2.42052e-05	0.0140178	NA
TF	E2F4	ADGB	3.15631	2.39968e-05	0.0140178	NA
TF	GATA6	SNX18	-1.56658	2.41319e-05	0.0140178	NA
TF	HNF4A	APCDD1	-2.29574	2.40075e-05	0.0140178	NA
TF	MYC	PTPN4	3.2473	2.39852e-05	0.0140178	NA
TF	PROX1	TMC3	-1.23553	2.41914e-05	0.0140178	NA
TF	PROX1	CACNA1D	-1.1453	2.39729e-05	0.0140178	NA
TF	SIX2	SPEG	-0.859214	2.41829e-05	0.0140178	NA
TF	SOX11	CREBBP	-0.986374	2.41068e-05	0.0140178	248
TF	TCF4	ASCC3	-1.3035	2.41793e-05	0.0140178	NA
TF	TCF4	SPATA31E1	-1.36478	2.41966e-05	0.0140178	NA
TF	TCF4	CLSTN3	-1.76782	2.41802e-05	0.0140178	NA
[truncated: 9,326 more rows]

## Sheet: README
Database EV3.
Associations between the activities of kinases and transcription factors and the mutational state of the same and other proteins.
Only the significant associations are shown (adjusted P-value < 0.05).
