# Supplementary material for: Pan‐Cancer landscape of protein activities identifies drivers of signalling dysregulation and patient survival
Source: Mol Syst Biol. 2023 Jan 23;19(3):e10631. doi: 10.15252/msb.202110631 (PMC9996241; doi:10.15252/msb.202110631)
Supplement: Supplementary file 5 — Dataset EV4 [file MSB-19-e10631-s006.xlsx]

## Sheet: Database EV4
kinase	TF	kin_effect_size	pval	adjusted_pval	string_net_weight
CDK1	E2F1	0.834917	1.63004e-36	2.14187e-32	980
CDK1	E2F2	0.864943	1.48138e-36	2.14187e-32	677
CDK1	E2F4	1.39014	2.20231e-35	1.92922e-31	972
CDK1	TFDP1	0.715214	6.09945e-35	4.00734e-31	959
CDK2	E2F2	0.812531	1.51064e-33	7.93992e-30	974
CDK1	E2F3	0.597076	7.77971e-33	3.40751e-29	619
CDK2	E2F4	1.29207	9.05545e-32	3.39967e-28	979
CDK2	E2F1	0.751111	1.31412e-30	4.31689e-27	985
CDK1	MYCN	0.536416	2.3602e-30	6.89179e-27	457
CDK2	TFDP1	0.633224	2.24865e-28	5.90944e-25	962
CDK1	FOXM1	0.541006	6.70294e-28	1.60139e-24	997
CDK2	E2F3	0.525708	2.04176e-26	4.47145e-23	974
CDK2	MYCN	0.454732	1.08227e-22	2.18786e-19	475
CDK2	FOXM1	0.470243	5.45276e-22	1.02356e-18	988
CDC7	E2F1	1.55327	1.04609e-18	1.83275e-15	305
CDC7	E2F2	1.5954	2.03413e-18	3.34105e-15	337
CDK1	MYC	0.614719	3.61781e-17	5.5927e-14	809
CDC7	E2F4	2.50399	4.36508e-17	6.37302e-14	319
CDC7	TFDP1	1.21593	3.84926e-15	5.32414e-12	263
PAK1	NR2C2	-0.566241	5.11851e-15	6.72572e-12	NA
CDK2	MYC	0.55026	1.62546e-14	2.03414e-11	991
CDK2	NONO	0.328225	1.11446e-13	1.33128e-10	NA
PRKG1	MEF2C	0.785245	1.40975e-13	1.61079e-10	207
CDC7	E2F3	0.982503	1.73788e-13	1.82686e-10	339
CDK2	FOXJ2	-0.249838	1.72632e-13	1.82686e-10	216
CDK1	NFYB	0.223653	2.54422e-13	2.57162e-10	522
CDK1	FOXJ2	-0.253487	2.656e-13	2.58517e-10	216
PAK2	E2F2	-0.813113	2.85672e-13	2.68123e-10	NA
PAK2	E2F4	-1.30748	6.49085e-13	5.88205e-10	NA
PRKG1	NR2C2	-0.565651	9.45638e-13	8.28379e-10	NA
CDK2	E2F5	0.199316	1.2929e-12	1.09604e-09	975
CDK2	NANOG	-0.243201	1.78337e-12	1.46459e-09	417
CDK2	SOX2	-0.61893	1.96424e-12	1.56425e-09	637
CDK1	E2F5	0.201958	2.06563e-12	1.59661e-09	971
PAK1	FLI1	0.312204	2.66087e-12	1.99794e-09	NA
CDK2	EOMES	-0.210045	3.49203e-12	2.54918e-09	NA
CDK1	EOMES	-0.213603	4.56244e-12	3.24057e-09	NA
PRKG1	TCF25	0.604769	4.9826e-12	3.44586e-09	NA
TBK1	RELB	0.704152	5.80583e-12	3.91223e-09	424
CDK2	NR2C2	0.27472	6.49286e-12	4.26581e-09	NA
CDK1	NANOG	-0.241365	8.05838e-12	5.16522e-09	361
PRKCD	ELK1	0.595482	1.04517e-11	6.53976e-09	NA
PRKG1	MEF2A	0.927616	1.22582e-11	7.49176e-09	NA
PRKG1	TGIF2	0.434347	1.39009e-11	8.30262e-09	NA
CAMK2A	MEF2C	0.839503	1.63247e-11	9.53361e-09	932
CDK1	MYBL2	0.25666	1.71171e-11	9.77907e-09	827
CDK2	RUNX2	-0.385627	2.05257e-11	1.14769e-08	310
PAK1	GATA2	0.33954	2.26916e-11	1.24236e-08	NA
PRKCD	FOSL2	0.377717	2.36533e-11	1.2584e-08	NA
PRKG1	NONO	-0.587809	2.39421e-11	1.2584e-08	223
PAK1	FOXO3	0.479754	3.05718e-11	1.53415e-08	225
PAK2	TFDP1	-0.626882	3.07301e-11	1.53415e-08	NA
PRKG1	MITF	0.422861	3.09398e-11	1.53415e-08	NA
CAMK2A	PBX3	0.804088	3.27486e-11	1.56479e-08	NA
CDK2	ZBED1	0.184486	3.26034e-11	1.56479e-08	NA
PAK2	E2F1	-0.713759	3.74831e-11	1.75903e-08	NA
CDK1	NONO	0.299804	3.87022e-11	1.78438e-08	211
PRKG1	RELB	0.639094	3.96098e-11	1.79473e-08	NA
CAMK2A	E2F4	-1.74167	4.2947e-11	1.91296e-08	NA
CAMK2A	TEAD1	1.29461	4.68197e-11	2.0507e-08	NA
CDK1	SOX2	-0.591802	5.13165e-11	2.21081e-08	424
CAMK2A	HOXB13	0.641787	6.20801e-11	2.6314e-08	NA
PAK2	E2F3	-0.529322	7.00784e-11	2.92327e-08	NA
CDC7	MYCN	0.812949	7.6301e-11	3.13311e-08	NA
CDK2	HOXB13	-0.274951	7.99214e-11	3.23128e-08	NA
CAMK2A	RUNX2	0.868264	8.28413e-11	3.29859e-08	NA
CDK1	ATF6	0.214559	9.60683e-11	3.74591e-08	NA
CDK2	SIX2	-0.261227	9.69262e-11	3.74591e-08	NA
CAMK2A	MEIS1	0.698792	1.00023e-10	3.80958e-08	NA
CDK1	POU4F2	-0.225955	1.17478e-10	4.34835e-08	NA
PAK2	NR2C2	-0.413814	1.16986e-10	4.34835e-08	NA
PRKG1	SPI1	1.2161	1.56607e-10	5.71615e-08	189
CAMK2A	MEF2A	1.0252	1.65512e-10	5.95842e-08	906
PAK2	TEAD1	0.867571	1.7533e-10	6.22658e-08	NA
PRKCD	ATF2	0.544921	2.14733e-10	7.52423e-08	NA
CDK2	ONECUT1	-0.253353	2.22932e-10	7.70876e-08	NA
PRKCD	ATF3	-0.526596	2.40276e-10	8.20059e-08	NA
CDK1	E2F6	-0.278648	2.49155e-10	8.3946e-08	608
PAK1	E2F4	-1.30857	2.68825e-10	8.89703e-08	NA
PAK2	MEIS1	0.471429	2.70838e-10	8.89703e-08	NA
CDK1	GATA3	-0.252962	2.80426e-10	8.98731e-08	NA
CDK2	NFE2L1	-0.23892	2.78451e-10	8.98731e-08	NA
CDK1	DUX4	-0.208177	2.9829e-10	9.44466e-08	NA
CDK2	TEAD1	-0.533433	3.27301e-10	1.02398e-07	NA
RET	E2F4	-1.27671	3.37515e-10	1.04352e-07	NA
CDK2	MYBL2	0.234375	3.6475e-10	1.1018e-07	976
MAPK13	E2F3	1.07152	3.61888e-10	1.1018e-07	NA
PAK1	MEF2A	0.78746	3.79937e-10	1.13463e-07	NA
PAK1	TEAD1	0.964968	4.04931e-10	1.1824e-07	NA
PRKG1	ZEB2	-0.659186	4.00568e-10	1.1824e-07	NA
CDK1	HOXB13	-0.27019	4.33192e-10	1.23742e-07	NA
PRKG1	FOXO3	0.492692	4.3078e-10	1.23742e-07	284
CAMK2A	E2F1	-0.974638	4.83296e-10	1.32302e-07	NA
CAMK2A	EOMES	0.437775	4.8026e-10	1.32302e-07	NA
CDK1	RFX2	-0.163513	4.72692e-10	1.32302e-07	NA
PAK1	MEIS1	0.527521	4.81429e-10	1.32302e-07	NA
CDC7	FOXM1	0.814069	5.86123e-10	1.58797e-07	301
PRKACA	E2F1	-0.408065	5.95032e-10	1.59566e-07	NA
MAP3K8	SRF	0.456069	6.37385e-10	1.69197e-07	NA
CAMK2A	NR2C2	-0.574578	6.85521e-10	1.80155e-07	NA
CDK2	PBX3	-0.322222	7.41748e-10	1.93001e-07	NA
CDK1	ONECUT1	-0.25121	7.82476e-10	2.01603e-07	NA
CDK2	GATA3	-0.241204	7.95675e-10	2.03013e-07	484
CDK1	E2F7	0.213921	8.51105e-10	2.15068e-07	801
MAPK13	MYCN	0.977791	8.82868e-10	2.20969e-07	NA
PAK2	PBX3	0.513103	9.54365e-10	2.3661e-07	NA
PRKACA	RUNX1	0.274267	9.86997e-10	2.42414e-07	NA
PRKG1	RUNX2	0.698874	1.01835e-09	2.47799e-07	254
TBK1	SPI1	1.21743	1.52224e-09	3.67014e-07	NA
CAMK2A	SOX10	0.40007	1.54192e-09	3.68379e-07	NA
CAMK2A	MEIS2	0.680056	1.66439e-09	3.81854e-07	NA
MAPK13	TFDP1	1.19974	1.64841e-09	3.81854e-07	NA
MAPK3	ELK1	0.355406	1.67098e-09	3.81854e-07	962
PRKACA	RFXANK	0.534773	1.66273e-09	3.81854e-07	NA
PRKACA	RFXAP	0.534773	1.66273e-09	3.81854e-07	NA
PRKACA	RFX5	0.539143	1.70586e-09	3.86466e-07	NA
PAK1	FOXO1	0.381243	1.72708e-09	3.87929e-07	463
PRKG2	NR2C2	-0.647948	1.74673e-09	3.89017e-07	NA
CDK2	POU4F2	-0.206153	2.00502e-09	4.42789e-07	NA
CDK2	MEIS2	-0.291423	2.04214e-09	4.47228e-07	211
CDK1	ZBED1	0.170782	2.09327e-09	4.50912e-07	NA
CDK2	FOXO1	-0.208631	2.08552e-09	4.50912e-07	973
PAK2	ELF5	-0.243357	2.27538e-09	4.86154e-07	NA
PRKCD	SRF	0.542578	2.36158e-09	5.00504e-07	NA
CDK2	MEIS1	-0.278421	2.40889e-09	5.06444e-07	287
PRKG1	FOXJ2	0.403901	2.43758e-09	5.0841e-07	NA
MAP3K8	ELK1	0.425352	2.61346e-09	5.40801e-07	NA
PRKACA	E2F4	-0.66338	2.6677e-09	5.47712e-07	NA
RPS6KA3	E2F4	-1.2968	2.86678e-09	5.84023e-07	NA
CDC7	GATA2	-0.439236	3.01173e-09	6.08833e-07	NA
CAMK2A	EBF1	0.814625	3.22309e-09	6.46587e-07	NA
PRKG1	E2F2	-0.820926	3.28813e-09	6.54637e-07	NA
PAK1	MYC	-0.777228	3.33879e-09	6.55976e-07	364
TBK1	STAT3	0.76102	3.34478e-09	6.55976e-07	675
CDK1	PBX3	-0.316573	3.40334e-09	6.62517e-07	NA
PRKD1	E2F2	-0.783466	3.84594e-09	7.43172e-07	NA
PRKDC	E2F1	0.915826	4.35707e-09	8.35795e-07	382
CDK2	MEF2A	-0.406415	4.44507e-09	8.43368e-07	195
MAPK13	E2F4	2.25658	4.4907e-09	8.43368e-07	NA
RPS6KA3	MYC	-0.811147	4.49283e-09	8.43368e-07	440
MAPKAPK5	MEIS1	0.637568	4.56424e-09	8.50697e-07	NA
PAK1	GATA6	0.431532	4.63549e-09	8.57893e-07	NA
MAP3K8	SMAD4	0.411304	4.99942e-09	9.18775e-07	NA
PRKCD	SP3	0.457243	5.35768e-09	9.77777e-07	152
CDK2	LHX2	-0.164907	5.46487e-09	9.81616e-07	181
PAK1	EOMES	0.321864	5.44469e-09	9.81616e-07	NA
PRKG1	GATA3	0.454636	5.49077e-09	9.81616e-07	179
PAK2	FOXJ2	0.319047	5.53822e-09	9.83409e-07	NA
CDK2	NFYB	0.175409	5.6688e-09	9.99839e-07	482
CAMK2B	NR2C2	-0.592709	5.83827e-09	1.02286e-06	NA
PAK2	MITF	0.300356	5.91017e-09	1.02861e-06	NA
CAMK2A	E2F2	-0.944627	6.01221e-09	1.0362e-06	NA
RET	TFDP1	-0.61308	6.03268e-09	1.0362e-06	NA
PRKCD	MITF	0.342289	6.38361e-09	1.08936e-06	NA
CDK2	TCF4	-0.267245	6.45545e-09	1.09451e-06	184
PAK2	PPARG	0.334924	6.63364e-09	1.11751e-06	NA
PAK2	GATA2	0.260398	6.76309e-09	1.13206e-06	NA
PAK1	TP53	0.508699	6.89822e-09	1.14738e-06	256
TBK1	NFKB1	1.11273	7.05173e-09	1.16553e-06	913
AKT1	E2F1	-0.417259	7.3497e-09	1.20719e-06	953
CDK1	PDX1	-0.227769	7.47459e-09	1.21817e-06	194
PRKAA1	E2F3	-0.671045	7.59898e-09	1.21817e-06	NA
PRKG1	RFXANK	1.04201	7.60198e-09	1.21817e-06	NA
PRKG1	RFXAP	1.04201	7.60198e-09	1.21817e-06	NA
CSNK2A1	NR5A1	-0.101549	8.01083e-09	1.27591e-06	NA
CDK1	LHX2	-0.166635	8.25053e-09	1.30617e-06	235
BRAF	ATF3	-0.324668	8.43193e-09	1.31899e-06	NA
TBK1	REL	0.607522	8.40662e-09	1.31899e-06	914
CDK1	GATA2	-0.165033	8.50922e-09	1.32321e-06	440
CDK2	ARNTL	-0.230048	8.83655e-09	1.35014e-06	191
MAPKAPK5	MEF2C	0.722863	8.78307e-09	1.35014e-06	NA
PAK1	MEF2C	0.564071	8.80415e-09	1.35014e-06	NA
CDK2	HOXA9	-0.162482	9.28088e-09	1.39372e-06	512
PAK1	ATF3	-0.475686	9.24491e-09	1.39372e-06	NA
PRKCD	THAP11	0.385098	9.27753e-09	1.39372e-06	NA
AKT3	NR5A1	0.170937	9.68599e-09	1.44379e-06	NA
MAPK13	E2F1	1.30652	9.75624e-09	1.44379e-06	NA
PAK1	E2F2	-0.729836	9.77908e-09	1.44379e-06	NA
CSNK2A2	E2F4	0.908604	1.02159e-08	1.49985e-06	NA
MAPKAPK5	FOXO3	0.531849	1.03526e-08	1.50313e-06	926
PRKCD	FLI1	0.258679	1.03326e-08	1.50313e-06	437
CDK2	GATA2	-0.160482	1.04454e-08	1.50828e-06	449
JAK2	E2F4	-0.993459	1.11829e-08	1.60594e-06	266
PRKACA	E2F2	-0.390455	1.12686e-08	1.60945e-06	NA
TBK1	STAT1	0.961344	1.14879e-08	1.6319e-06	702
PRKG1	FLI1	0.279324	1.17691e-08	1.66286e-06	NA
PAK1	FOXO4	0.366688	1.18501e-08	1.66536e-06	NA
PRKD1	TGIF2	0.352693	1.19939e-08	1.67659e-06	NA
MAPKAPK5	OTX2	0.468191	1.21743e-08	1.69281e-06	NA
PRKCB	ELK1	0.496393	1.24315e-08	1.71947e-06	900
PRKCD	KLF4	0.338405	1.3017e-08	1.79103e-06	361
CDK2	MEF2C	-0.306577	1.32196e-08	1.80006e-06	226
MAPKAPK5	NR2C2	-0.532432	1.32041e-08	1.80006e-06	NA
PRKAA1	E2F2	-0.909043	1.34058e-08	1.80399e-06	NA
PRKACA	TBX21	0.466182	1.33663e-08	1.80399e-06	NA
PRKACA	TFDP1	-0.328077	1.34544e-08	1.80399e-06	NA
CDK1	RUNX2	-0.335353	1.37883e-08	1.83009e-06	717
JAK2	TFDP1	-0.511021	1.37852e-08	1.83009e-06	NA
PAK2	NANOG	0.315557	1.3984e-08	1.84673e-06	NA
PRKAA1	E2F4	-1.47721	1.54847e-08	2.03469e-06	NA
CAMK2A	HHEX	-0.42744	1.57638e-08	2.06106e-06	NA
PRKACA	NR2C2	-0.221813	1.63135e-08	2.12237e-06	NA
TBK1	RELA	1.01057	1.73181e-08	2.24197e-06	934
PRKG1	E2F4	-1.27696	1.7718e-08	2.28249e-06	NA
PRKCD	FOXL2	0.601633	1.82133e-08	2.33486e-06	NA
AKT3	FOXM1	-0.413115	1.83294e-08	2.33834e-06	237
ABL1	E2F4	-1.0167	1.92198e-08	2.43648e-06	369
MAP3K8	SMAD3	0.527635	1.93769e-08	2.43648e-06	NA
PAK1	ELK1	0.491286	1.93039e-08	2.43648e-06	NA
PRKG2	NONO	-0.670534	1.99049e-08	2.49096e-06	NA
RET	E2F1	-0.676951	2.00738e-08	2.50018e-06	179
JAK2	E2F1	-0.577404	2.05729e-08	2.55026e-06	240
PRKG1	GATA2	0.31163	2.14926e-08	2.65176e-06	201
CDK2	SMAD2	-0.223684	2.18551e-08	2.68388e-06	754
PRKG2	TGIF2	0.488265	2.21552e-08	2.70809e-06	NA
CDK2	ATF6	0.182022	2.23131e-08	2.71476e-06	171
CDK2	PDX1	-0.215619	2.27908e-08	2.76011e-06	192
PRKCD	ELK4	0.319497	2.30294e-08	2.7762e-06	NA
PAK2	MEF2A	0.62032	2.3874e-08	2.86488e-06	NA
CDK1	MTA2	0.298409	2.40031e-08	2.86728e-06	NA
PRKCD	STAT3	0.626418	2.43797e-08	2.89908e-06	956
PAK1	EBF1	0.601332	2.54403e-08	3.01158e-06	NA
CDK1	MEIS2	-0.277221	2.57297e-08	3.03218e-06	200
PTK2	MEF2A	0.762788	2.62058e-08	3.07451e-06	346
CDK5	E2F2	0.966049	2.66945e-08	3.09394e-06	217
PRKCD	ESR1	0.474139	2.66482e-08	3.09394e-06	250
RET	TEAD1	0.844484	2.67247e-08	3.09394e-06	NA
PAK2	EBF1	0.529037	2.69582e-08	3.10729e-06	NA
PRKG1	MEIS1	0.514771	2.81804e-08	3.23398e-06	228
PAK1	PPARG	0.363894	2.88457e-08	3.29594e-06	NA
PRKCD	JUNB	0.460612	2.92571e-08	3.32847e-06	NA
RPS6KA3	E2F1	-0.717506	2.96113e-08	3.35424e-06	234
PAK2	NFYB	-0.267456	3.0756e-08	3.46896e-06	NA
PAK2	ELK1	0.42657	3.14824e-08	3.53571e-06	NA
PIM1	NR5A1	0.224147	3.18855e-08	3.56574e-06	NA
CDK2	THAP11	-0.202682	3.2431e-08	3.59614e-06	NA
PAK2	ZBED1	-0.24751	3.23902e-08	3.59614e-06	NA
AKT3	E2F1	-0.550745	3.28025e-08	3.61035e-06	184
CAMK2A	MITF	0.413554	3.28338e-08	3.61035e-06	NA
CDK1	SIX2	-0.228801	3.34001e-08	3.65731e-06	NA
KSR1	ELK1	0.305111	3.42809e-08	3.73818e-06	NA
PAK2	MEF2C	0.477239	3.45014e-08	3.74208e-06	NA
PRKCD	SMAD3	0.637718	3.47438e-08	3.74208e-06	NA
RET	HOXB13	0.417866	3.46993e-08	3.74208e-06	NA
PAK1	PRDM1	0.315614	3.50448e-08	3.75909e-06	NA
CAMK2B	MEIS1	0.652541	3.59261e-08	3.83796e-06	NA
RPS6KA3	E2F2	-0.7381	3.64974e-08	3.88321e-06	NA
PRKCB	ETV4	0.471993	3.67736e-08	3.89682e-06	NA
AKT3	MYC	-0.585742	3.97635e-08	4.17486e-06	468
CDK1	THAP11	-0.205895	3.97064e-08	4.17486e-06	NA
CDK2	DUX4	-0.178103	3.98741e-08	4.17486e-06	NA
PRKD1	NR2C2	-0.419693	4.11913e-08	4.29566e-06	NA
PAK2	HOXB13	0.373317	4.15071e-08	4.31149e-06	NA
PRKG1	RFX5	0.99818	4.2755e-08	4.42363e-06	NA
PRKCB	CEBPB	0.496417	4.29547e-08	4.42687e-06	232
PAK2	SP3	0.376147	4.37737e-08	4.49364e-06	NA
PRKG1	EOMES	0.329828	4.47999e-08	4.58109e-06	NA
CAMK2A	GATA2	0.356254	4.54066e-08	4.58956e-06	NA
PRKACA	STAT1	0.428891	4.52809e-08	4.58956e-06	NA
RAF1	TEAD1	0.616394	4.52892e-08	4.58956e-06	NA
AKT1	E2F4	-0.665747	4.94764e-08	4.98176e-06	503
LCK	E2F4	-1.2387	5.08606e-08	5.10159e-06	158
CAMK2A	TFDP1	-0.747841	5.21354e-08	5.18082e-06	NA
CDK5	E2F1	0.913732	5.19638e-08	5.18082e-06	275
PRKG1	DUX4	0.350302	5.22419e-08	5.18082e-06	NA
CAMK2A	MAFK	0.506443	5.37671e-08	5.29213e-06	NA
PRKAA1	FOXM1	-0.620004	5.35726e-08	5.29213e-06	NA
RPS6KA3	NR2C2	-0.418348	5.52973e-08	5.42243e-06	244
PRKG2	MEF2C	0.786079	5.62417e-08	5.49454e-06	NA
CAMK2A	FOXJ2	0.430986	5.66627e-08	5.49482e-06	NA
CAMK2A	OTX2	0.444939	5.65013e-08	5.49482e-06	NA
CSNK2A2	E2F1	0.510057	5.75887e-08	5.56408e-06	NA
MAPK3	ELK4	0.208181	5.89869e-08	5.6783e-06	894
MAP3K8	SP3	0.345587	6.02238e-08	5.77621e-06	NA
CDK1	HHEX	0.180369	6.27275e-08	5.97274e-06	NA
PRKG1	IRF4	0.634223	6.26465e-08	5.97274e-06	NA
CDK2	POU5F1	-0.258388	6.33497e-08	6.01022e-06	494
ABL1	TFDP1	-0.506369	6.56479e-08	6.20585e-06	914
PAK2	OTX2	0.305525	6.69122e-08	6.3027e-06	NA
PRKG1	ELK1	0.51544	6.73811e-08	6.3242e-06	NA
PAK1	MAFF	0.37477	6.7706e-08	6.33208e-06	NA
PTK2	ELK1	0.51308	6.89692e-08	6.42734e-06	NA
CAMK2B	SOX10	0.39082	7.0089e-08	6.50862e-06	NA
CDK1	NR2C2	0.221711	7.13296e-08	6.6005e-06	NA
RPS6KA1	FLI1	0.238383	7.29335e-08	6.72524e-06	NA
CDK1	TEAD1	-0.468785	7.32046e-08	6.72663e-06	179
RET	MYC	-0.695179	7.41275e-08	6.78771e-06	487
MAPK3	FLI1	0.163213	7.63629e-08	6.92006e-06	253
PRKG1	NFATC1	0.455868	7.63484e-08	6.92006e-06	187
RET	E2F2	-0.672178	7.6005e-08	6.92006e-06	150
CDK2	SOX11	-0.208405	7.9552e-08	7.18428e-06	NA
TBK1	NCOA2	-0.464764	8.17633e-08	7.3587e-06	NA
PRKAA1	E2F1	-0.829721	8.22596e-08	7.37809e-06	NA
PRKD1	E2F4	-1.16615	8.25416e-08	7.37821e-06	NA
CAMK2B	MEF2A	0.941851	8.55017e-08	7.61014e-06	903
LCK	TEAD1	0.906954	8.57154e-08	7.61014e-06	NA
CDK1	EPAS1	0.233464	8.80897e-08	7.79461e-06	NA
PAK1	TFDP1	-0.575758	8.88773e-08	7.8379e-06	NA
PAK2	NFE2L1	0.324779	9.74477e-08	8.56497e-06	NA
CAMK2A	MAFB	0.603709	1.00387e-07	8.76465e-06	173
JAK2	E2F2	-0.568508	1.00307e-07	8.76465e-06	222
PRKG2	PRDM1	0.449695	1.00864e-07	8.77715e-06	NA
PRKCQ	E2F4	-1.25271	1.03286e-07	8.95831e-06	NA
CAMK2A	GATA3	0.48616	1.04254e-07	9.01251e-06	NA
PRKG1	TEAD1	0.898683	1.0567e-07	9.1049e-06	274
CDK2	HHEX	0.173332	1.07372e-07	9.1913e-06	NA
PAK1	ESR1	0.450453	1.07299e-07	9.1913e-06	812
RAF1	ELK1	0.338549	1.08173e-07	9.22983e-06	NA
CAMK2A	MYC	-0.892909	1.09673e-07	9.26751e-06	NA
CAMK2A	TCF12	0.740859	1.09575e-07	9.26751e-06	NA
CAMK2A	XBP1	0.324917	1.09259e-07	9.26751e-06	NA
MAPK3	JUNB	0.296117	1.10845e-07	9.33653e-06	426
CSNK2A2	NR5A1	-0.149303	1.1238e-07	9.43563e-06	NA
PRKCQ	HOXB13	0.463833	1.13964e-07	9.53811e-06	NA
CAMK2A	PDX1	0.474997	1.16405e-07	9.71148e-06	NA
CDC7	NONO	0.624581	1.18578e-07	9.86147e-06	NA
TBK1	IRF1	0.655013	1.18954e-07	9.86151e-06	605
AKT2	E2F1	-0.457415	1.2325e-07	1.01855e-05	236
PRKCD	TBP	0.32516	1.29815e-07	1.06945e-05	NA
MAPKAPK5	TGIF2	0.400607	1.3312e-07	1.09324e-05	NA
PRKACA	MYC	-0.373176	1.34522e-07	1.10132e-05	170
RET	ELK1	0.452567	1.37428e-07	1.12162e-05	NA
PAK2	EOMES	0.25669	1.3901e-07	1.13102e-05	NA
PAK1	SP3	0.410803	1.39693e-07	1.13307e-05	NA
RAF1	SRF	0.346809	1.41954e-07	1.14786e-05	272
MAPKAPK5	PPARG	0.442319	1.46313e-07	1.16874e-05	NA
PAK1	THAP11	0.350853	1.46315e-07	1.16874e-05	NA
PRKCD	AHR	0.497746	1.45141e-07	1.16874e-05	NA
PRKG1	TAL1	0.258869	1.46248e-07	1.16874e-05	NA
CDC7	NFYB	0.419105	1.48429e-07	1.18203e-05	162
CDK2	MTA2	0.275126	1.49503e-07	1.18699e-05	NA
MAPK13	E2F2	1.24068	1.52252e-07	1.20518e-05	NA
PRKG1	RUNX1	0.479921	1.54203e-07	1.21695e-05	NA
CAMK2B	MYC	-0.963255	1.55302e-07	1.22196e-05	248
PRKD1	E2F3	-0.507783	1.5682e-07	1.23022e-05	NA
AKT3	MYBL2	-0.290017	1.5756e-07	1.23234e-05	NA
CDK1	TCF4	-0.247193	1.60264e-07	1.24977e-05	NA
RET	POU4F2	0.322075	1.62979e-07	1.26719e-05	NA
PRKCD	NFATC1	0.409799	1.6496e-07	1.27504e-05	NA
PRKG2	TCF25	0.623955	1.647e-07	1.27504e-05	NA
CSNK2A2	TFDP1	0.43023	1.69741e-07	1.30432e-05	NA
RAF1	ATF3	-0.31588	1.69726e-07	1.30432e-05	NA
PRKCE	E2F1	-0.745877	1.70692e-07	1.30781e-05	NA
CDK2	SOX6	-0.171337	1.72631e-07	1.31882e-05	NA
CDK5	TFDP1	0.767136	1.76558e-07	1.34491e-05	NA
PAK2	MAFK	0.335964	1.7793e-07	1.35145e-05	NA
CDK2	ETV1	-0.167898	1.79962e-07	1.35883e-05	NA
MAPK3	FOXL2	0.374977	1.79817e-07	1.35883e-05	202
PRKCQ	TEAD1	0.915307	1.80454e-07	1.35883e-05	NA
PAK1	MITF	0.306218	1.82185e-07	1.36795e-05	NA
PAK1	HOXB13	0.403164	1.84118e-07	1.37852e-05	NA
PTK2	TBP	0.346344	1.9267e-07	1.43845e-05	NA
MAPKAPK5	NONO	-0.54118	1.95097e-07	1.45245e-05	NA
CDC7	NR2C2	0.553656	1.99637e-07	1.48205e-05	NA
PAK2	FOXO3	0.332806	2.01401e-07	1.49093e-05	NA
CDC7	ETV1	-0.441779	2.05355e-07	1.50352e-05	NA
PAK1	E2F1	-0.639859	2.04921e-07	1.50352e-05	NA
PRKD1	MYC	-0.715849	2.05389e-07	1.50352e-05	323
PRKG1	HOXB13	0.438274	2.04115e-07	1.50352e-05	NA
MAPKAPK5	MEIS2	0.589366	2.14291e-07	1.56432e-05	NA
CDK1	CREB3L1	0.15197	2.15353e-07	1.56772e-05	NA
MAPK7	FLI1	0.326288	2.17616e-07	1.57982e-05	174
CDC7	THAP11	-0.502955	2.18959e-07	1.5828e-05	NA
MAP3K8	NR2C2	-0.310517	2.19231e-07	1.5828e-05	286
CAMK2B	E2F4	-1.50038	2.3052e-07	1.65974e-05	NA
CDK1	BCL3	0.303603	2.34183e-07	1.66967e-05	220
MAPK3	CEBPD	0.216093	2.3444e-07	1.66967e-05	283
PRKACA	STAT5B	0.17849	2.33699e-07	1.66967e-05	NA
PRKG1	RBPJ	0.544052	2.32587e-07	1.66967e-05	NA
CAMK2B	MITF	0.422546	2.40661e-07	1.69634e-05	215
PRKCD	JUN	0.661675	2.41575e-07	1.69634e-05	445
PRKD1	MEIS1	0.459582	2.41145e-07	1.69634e-05	NA
PRKG1	MEIS2	0.49977	2.402e-07	1.69634e-05	NA
PTK2	XBP1	0.269226	2.39843e-07	1.69634e-05	NA
RPS6KA3	FOSL2	0.307069	2.42058e-07	1.69634e-05	193
PRKD1	MYCN	-0.466216	2.46867e-07	1.72544e-05	NA
CDK1	HIF1A	0.400826	2.48445e-07	1.73187e-05	243
PRKG1	SMAD2	0.409567	2.50905e-07	1.74439e-05	362
AKT1	E2F2	-0.385908	2.56559e-07	1.77899e-05	487
MAP3K8	ESR1	0.357089	2.65613e-07	1.83692e-05	185
LCK	MAFK	0.410914	2.6632e-07	1.83698e-05	NA
RPS6KA3	TFDP1	-0.583031	2.69922e-07	1.85695e-05	NA
RET	MEIS1	0.429327	2.71423e-07	1.8624e-05	NA
PRKCA	E2F1	-0.426329	2.75637e-07	1.88639e-05	NA
CDK1	FOXO1	-0.183455	2.80714e-07	1.91615e-05	782
RET	SOX2	0.812137	2.82389e-07	1.92259e-05	226
PRKCQ	E2F2	-0.74094	2.86057e-07	1.93752e-05	NA
PRKG1	OTX2	0.359877	2.85974e-07	1.93752e-05	NA
PRKCQ	EOMES	0.321136	2.91986e-07	1.97259e-05	NA
PRKG1	NRF1	-0.398371	2.95838e-07	1.99349e-05	NA
CDC7	FOXJ2	-0.463646	3.01671e-07	2.01826e-05	NA
CDK1	SOX11	-0.203515	3.00419e-07	2.01826e-05	NA
CDK2	TCF12	-0.308115	3.01818e-07	2.01826e-05	NA
PAK2	MYCN	-0.390069	3.02914e-07	2.02045e-05	NA
SYK	ETS2	-0.616269	3.04814e-07	2.02797e-05	447
AKT1	MYC	-0.39624	3.06608e-07	2.02828e-05	992
PRKCD	MEF2A	0.651001	3.059e-07	2.02828e-05	169
PRKD1	E2F1	-0.659508	3.07175e-07	2.02828e-05	NA
CHEK1	FLI1	0.225369	3.10779e-07	2.04694e-05	173
CAMK2A	POU5F1	0.567507	3.17388e-07	2.08524e-05	NA
CAMK2A	NFE2L1	0.451424	3.18311e-07	2.08609e-05	NA
CDK5	E2F3	0.645768	3.19997e-07	2.09192e-05	229
MAPK13	MYC	1.24859	3.21999e-07	2.09978e-05	912
PRKCE	E2F4	-1.23211	3.23222e-07	2.10254e-05	NA
CDK2	GATA6	-0.207504	3.24524e-07	2.1058e-05	158
CSNK2A1	YY1	0.083536	3.26155e-07	2.10598e-05	261
TBK1	USF1	0.406867	3.2549e-07	2.10598e-05	NA
PRKCD	TP53	0.452494	3.28601e-07	2.11658e-05	973
PRKCB	FOSL2	0.287761	3.32154e-07	2.13423e-05	NA
MAP2K2	PBX3	0.476004	3.44113e-07	2.20568e-05	NA
PTK2	AHR	0.521176	3.46161e-07	2.21341e-05	NA
TBK1	RFXANK	0.975112	3.51044e-07	2.23376e-05	NA
TBK1	RFXAP	0.975112	3.51044e-07	2.23376e-05	NA
PRKACA	NR5A1	0.100758	3.64101e-07	2.30568e-05	804
PRKG2	ELF5	-0.347697	3.63542e-07	2.30568e-05	NA
RET	NANOG	0.315388	3.71071e-07	2.34417e-05	160
PAK1	ESR2	0.28072	3.73208e-07	2.35202e-05	NA
PRKG1	GLI2	-0.301209	3.77287e-07	2.36862e-05	193
RET	MAFK	0.363993	3.78546e-07	2.36862e-05	NA
SGK1	E2F1	-0.595868	3.78025e-07	2.36862e-05	229
CAMK2B	TEAD1	1.09689	3.84829e-07	2.39652e-05	NA
PRKCB	SP3	0.39525	3.84229e-07	2.39652e-05	NA
PAK1	KLF4	0.300819	3.85914e-07	2.39759e-05	NA
RPS6KA3	GATA2	0.27292	3.87282e-07	2.40042e-05	NA
CAMK2A	E2F3	-0.599951	3.92113e-07	2.41684e-05	NA
PAK2	RUNX2	0.470866	3.9269e-07	2.41684e-05	NA
RPS6KA1	ELK4	0.284427	3.9191e-07	2.41684e-05	NA
AKT3	E2F4	-0.85525	3.98581e-07	2.44736e-05	217
PRKACG	MYC	-0.751228	4.03131e-07	2.46953e-05	NA
CDK2	SNAPC4	0.24098	4.17273e-07	2.55022e-05	196
PRKG1	SP3	0.430993	4.19683e-07	2.559e-05	NA
PRKG1	FOXO1	0.350622	4.25976e-07	2.59135e-05	259
CDK1	EBF1	-0.307457	4.2844e-07	2.60032e-05	NA
PRKD1	NONO	-0.429127	4.32715e-07	2.62022e-05	NA
PRKG1	TCF7	0.472757	4.50489e-07	2.72157e-05	NA
CDC7	ARNTL	-0.534715	4.5608e-07	2.73097e-05	NA
PAK2	LHX2	0.229213	4.57239e-07	2.73097e-05	NA
PRKACA	E2F3	-0.251059	4.56691e-07	2.73097e-05	NA
PRKCQ	GATA2	0.291804	4.55289e-07	2.73097e-05	NA
RPS6KA3	TGIF2	0.314883	4.53504e-07	2.73097e-05	NA
BRAF	ARNTL	0.250321	4.58855e-07	2.7344e-05	NA
CAMK2A	BHLHE22	-0.484182	4.65766e-07	2.76931e-05	175
CAMK2B	MEF2C	0.690283	4.70317e-07	2.78027e-05	912
LCK	TFDP1	-0.593687	4.70784e-07	2.78027e-05	NA
PAK4	HOXB13	0.467238	4.69185e-07	2.78027e-05	NA
PTK2	TEAD1	0.849052	4.72328e-07	2.78314e-05	NA
PRKG1	RUNX3	0.237576	4.96284e-07	2.91775e-05	NA
PAK1	FOXJ2	0.313016	5.01417e-07	2.9348e-05	NA
PRKG1	E2F3	-0.508147	5.00486e-07	2.9348e-05	NA
PRKCD	CEBPB	0.460378	5.02596e-07	2.93516e-05	260
PAK1	CLOCK	0.415756	5.0601e-07	2.93553e-05	NA
PRKCD	TEAD1	0.784437	5.03795e-07	2.93553e-05	NA
PRKG1	ONECUT1	0.4001	5.05563e-07	2.93553e-05	NA
PAK1	RUNX2	0.529008	5.1224e-07	2.96512e-05	NA
PRKCD	ETV4	0.434767	5.28612e-07	3.05317e-05	NA
CDK1	GATA6	-0.208265	5.33673e-07	3.07564e-05	NA
PRKCD	MAFK	0.36859	5.39591e-07	3.10294e-05	NA
AKT1	FOXM1	-0.2672	5.42577e-07	3.1133e-05	790
PRKCD	SMAD4	0.434859	5.49493e-07	3.14612e-05	NA
MAP2K6	TGIF2	0.310212	5.51799e-07	3.15245e-05	NA
PRKACA	MEF2C	0.264391	5.58867e-07	3.1859e-05	NA
CDK9	E2F1	-0.827333	5.64206e-07	3.19052e-05	167
PRKACA	SPI1	0.470785	5.64532e-07	3.19052e-05	NA
PRKACG	DUX4	0.332391	5.61491e-07	3.19052e-05	178
PRKCB	CEBPD	0.308959	5.63447e-07	3.19052e-05	NA
CAMK2B	FOSL2	0.394195	5.66374e-07	3.19406e-05	NA
AKT1	TFDP1	-0.316291	5.80795e-07	3.26139e-05	221
CAMK2A	SOX2	1.02909	5.79794e-07	3.26139e-05	NA
CDK1	POU5F1	-0.244345	5.85458e-07	3.28056e-05	554
CDK1	NFE2L1	-0.194327	5.90084e-07	3.29945e-05	NA
PRKCD	CEBPA	0.482793	5.93834e-07	3.31337e-05	NA
PRKACA	EOMES	0.148241	6.19932e-07	3.44793e-05	NA
PRKG1	JUN	0.692719	6.20576e-07	3.44793e-05	397
MAPKAPK5	SOX2	1.03007	6.25841e-07	3.46443e-05	NA
MAPKAPK5	TCF25	0.516638	6.26181e-07	3.46443e-05	NA
PAK2	RARA	0.297579	6.30363e-07	3.48024e-05	NA
CAMK2A	NANOG	0.401976	6.45584e-07	3.5421e-05	NA
CDK2	TCF25	-0.221506	6.4309e-07	3.5421e-05	NA
TBK1	RFX5	0.961596	6.45612e-07	3.5421e-05	NA
MAP2K3	TGIF2	0.309098	6.47737e-07	3.54555e-05	NA
RAF1	NR2C2	-0.265506	6.48939e-07	3.54555e-05	NA
LCK	E2F2	-0.694196	6.54872e-07	3.57055e-05	241
CAMK2B	TCF25	0.560683	6.60057e-07	3.58103e-05	NA
CAMK2G	TCF12	0.789199	6.60883e-07	3.58103e-05	NA
PRKAA1	TFDP1	-0.673911	6.59167e-07	3.58103e-05	NA
PRKCD	RARA	0.339198	6.63304e-07	3.58675e-05	NA
DYRK1A	SMAD4	-0.695993	6.69368e-07	3.61028e-05	NA
PRKACA	STAT5A	0.165692	6.70403e-07	3.61028e-05	NA
PAK2	GATA6	0.323567	6.75042e-07	3.62783e-05	NA
CDC7	MYC	0.951964	6.88511e-07	3.69267e-05	372
SYK	E2F1	-0.85549	6.92484e-07	3.70641e-05	212
CDK9	HIF1A	-0.920076	7.08421e-07	3.784e-05	NA
PAK1	FOSL2	0.280336	7.18017e-07	3.82748e-05	NA
AKT3	E2F2	-0.512466	7.21637e-07	3.83146e-05	245
RAF1	MEF2A	0.455935	7.21679e-07	3.83146e-05	193
MAP2K2	MAFK	0.353804	7.2607e-07	3.847e-05	NA
CDK2	XBP1	-0.130743	7.28713e-07	3.85323e-05	198
PAK1	SRF	0.448633	7.4242e-07	3.90216e-05	NA
PRKAA1	MYCN	-0.538066	7.411e-07	3.90216e-05	NA
RET	PBX3	0.464315	7.40079e-07	3.90216e-05	NA
MAP2K6	MEIS1	0.44015	7.44692e-07	3.90629e-05	NA
CAMK2B	E2F2	-0.879993	7.52394e-07	3.93883e-05	NA
PAK1	ONECUT1	0.361179	7.54043e-07	3.93961e-05	NA
ABL1	E2F1	-0.530985	7.56544e-07	3.94077e-05	928
RPS6KA1	ELK1	0.427132	7.57263e-07	3.94077e-05	NA
PRKG1	FOSL2	0.305193	7.59153e-07	3.94279e-05	NA
TBK1	CEBPB	0.519728	7.6934e-07	3.98782e-05	NA
FYN	MAFK	0.373337	7.78656e-07	4.02816e-05	NA
CDK1	MEIS1	-0.2365	7.85559e-07	4.04794e-05	212
PRKACA	RELB	0.236883	7.84865e-07	4.04794e-05	NA
RET	EOMES	0.268169	7.91854e-07	4.07239e-05	189
PRKCB	MITF	0.289159	8.03527e-07	4.12436e-05	NA
PRKD1	TFDP1	-0.556259	8.06269e-07	4.13036e-05	NA
MAPKAPK5	HOXB13	0.48914	8.12578e-07	4.14651e-05	NA
PAK1	SSRP1	-0.487027	8.12103e-07	4.14651e-05	NA
PRKG1	MYC	-0.709316	8.28686e-07	4.22052e-05	473
PRKD1	EOMES	0.285214	8.39072e-07	4.26515e-05	NA
MAPKAPK5	EOMES	0.349359	8.48501e-07	4.30475e-05	NA
MAP2K1	ELK1	0.368417	8.55203e-07	4.33039e-05	443
CDK5	FOXM1	0.609809	8.58696e-07	4.33972e-05	186
MAPK3	SRF	0.301268	8.63358e-07	4.35491e-05	693
CAMK2A	GATA6	0.464094	8.68332e-07	4.3716e-05	NA
CDK2	TGIF2	-0.160419	8.8808e-07	4.45396e-05	222
MAP2K3	MEIS1	0.438262	8.86755e-07	4.45396e-05	NA
PTK2	MAFK	0.39026	8.98583e-07	4.49805e-05	NA
PIM1	ESR2	0.298841	9.05207e-07	4.50798e-05	NA
PRKCD	E2F4	-1.03004	9.02384e-07	4.50798e-05	NA
PRKG1	E2F1	-0.660634	9.05713e-07	4.50798e-05	NA
PRKCD	SP1	0.543891	9.09347e-07	4.51751e-05	431
CDK1	SREBF1	0.223247	9.1157e-07	4.52001e-05	254
MAPKAPK5	FOXJ2	0.391971	9.13942e-07	4.52324e-05	NA
PAK1	ELF5	-0.227698	9.17444e-07	4.53203e-05	NA
MAP3K8	ETV4	0.345854	9.22313e-07	4.54754e-05	NA
EGFR	NR2C2	-0.400285	9.27047e-07	4.55856e-05	NA
PRKCB	CEBPA	0.470161	9.28017e-07	4.55856e-05	NA
PTK2	SRF	0.483194	9.36724e-07	4.59275e-05	337
AKT2	FOXM1	-0.312916	9.44128e-07	4.62043e-05	313
AKT2	E2F4	-0.717225	9.54753e-07	4.65494e-05	203
MAPKAPK5	FOXO1	0.399281	9.56494e-07	4.65494e-05	908
PRKCD	NR2C2	-0.361661	9.56182e-07	4.65494e-05	NA
LCK	SOX13	0.453922	9.66162e-07	4.6933e-05	229
CAMK2B	TGIF2	0.404926	9.77804e-07	4.73236e-05	NA
PRKCE	E2F2	-0.724035	9.77011e-07	4.73236e-05	189
PRKACA	SSRP1	-0.259636	9.8688e-07	4.7665e-05	NA
PRKG1	ETV4	0.460006	9.88486e-07	4.7665e-05	NA
CDK1	MEF2C	-0.270402	1.0145e-06	4.883e-05	498
BRAF	FLI1	0.149833	1.01759e-06	4.88687e-05	NA
KSR1	SRF	0.280051	1.02107e-06	4.88687e-05	166
PRKG1	ATF2	0.457218	1.02066e-06	4.88687e-05	626
RET	NR2C2	-0.351535	1.02275e-06	4.88687e-05	NA
CDK1	RUNX3	-0.118996	1.03782e-06	4.94664e-05	200
RAF1	MEIS1	0.30285	1.03902e-06	4.94664e-05	NA
CAMK2A	DUX4	0.368326	1.05026e-06	4.99113e-05	NA
TBK1	LYL1	0.90387	1.06775e-06	5.06508e-05	NA
CDC7	EOMES	-0.392739	1.07026e-06	5.06783e-05	NA
MAPK13	FOXM1	0.821193	1.08255e-06	5.1168e-05	NA
CAMK2A	ZEB2	-0.604118	1.10346e-06	5.20626e-05	NA
RPS6KA1	ATF2	0.411412	1.11274e-06	5.24063e-05	235
MAP2K2	TEAD1	0.73828	1.12323e-06	5.28058e-05	256
PRKG1	CREB1	0.359473	1.14545e-06	5.37542e-05	919
CDK2	RFX2	-0.125556	1.15637e-06	5.41701e-05	NA
BRAF	TEAD1	0.513374	1.17495e-06	5.49426e-05	NA
PRKACA	IRF4	0.280878	1.19019e-06	5.55564e-05	NA
CAMK2B	FOXO3	0.492223	1.19427e-06	5.56167e-05	173
PAK1	ATF2	0.416439	1.19572e-06	5.56167e-05	NA
MAP3K8	TEAD1	0.616252	1.2077e-06	5.60749e-05	NA
MAPKAPK5	MEF2A	0.786197	1.22086e-06	5.64862e-05	NA
PAK2	CLOCK	0.354111	1.22014e-06	5.64862e-05	NA
CDK1	T	-0.161714	1.22414e-06	5.65387e-05	NA
PRKG2	DUX4	0.422451	1.25073e-06	5.76654e-05	NA
CAMK2B	RUNX2	0.711216	1.28577e-06	5.89703e-05	NA
CSNK2A1	RFX1	-0.141259	1.28509e-06	5.89703e-05	NA
PAK2	ARNT	0.359227	1.28245e-06	5.89703e-05	NA
KSR1	TEAD1	0.474913	1.2884e-06	5.89879e-05	NA
CDK2	T	-0.157768	1.30727e-06	5.97481e-05	NA
JAK2	E2F3	-0.375408	1.33223e-06	6.07828e-05	256
CDK2	E2F6	-0.209372	1.35119e-06	6.14347e-05	745
DYRK1A	EPAS1	-0.609951	1.34914e-06	6.14347e-05	NA
CDK2	EBF1	-0.287538	1.36535e-06	6.19712e-05	NA
PRKCD	SMAD2	0.354228	1.37284e-06	6.2204e-05	NA
PRKCD	CEBPD	0.301098	1.37789e-06	6.2325e-05	NA
RET	XBP1	0.227361	1.38439e-06	6.25116e-05	NA
LCK	E2F1	-0.650665	1.40007e-06	6.31111e-05	158
ABL1	E2F3	-0.389097	1.44619e-06	6.50786e-05	340
PRKACA	LYL1	0.415262	1.45139e-06	6.52011e-05	NA
PRKG1	NR2F6	0.288307	1.46564e-06	6.57285e-05	NA
CHEK1	ELK1	0.413404	1.47215e-06	6.59081e-05	NA
PAK2	ARNTL	0.309657	1.47677e-06	6.60024e-05	NA
PRKG1	EBF1	0.568433	1.48749e-06	6.63687e-05	NA
PRKCD	RUNX2	0.51045	1.50614e-06	6.7087e-05	478
PRKG1	POU2F1	0.309418	1.51299e-06	6.72782e-05	NA
CDK5	E2F4	1.36688	1.51722e-06	6.73524e-05	260
EGFR	TFDP1	-0.576819	1.53988e-06	6.81708e-05	165
MAP3K8	SMAD2	0.286533	1.54085e-06	6.81708e-05	NA
MAPKAPK5	PDX1	0.433104	1.54993e-06	6.82371e-05	NA
PRKG1	STAT1	0.767096	1.55013e-06	6.82371e-05	185
RET	MYCN	-0.40777	1.54826e-06	6.82371e-05	382
MAPKAPK5	E2F4	-1.2827	1.56431e-06	6.87461e-05	NA
SYK	FOXM1	-0.610263	1.56908e-06	6.88406e-05	NA
PRKD1	PRDM1	0.2881	1.57778e-06	6.91066e-05	NA
CDK1	MAFB	-0.240106	1.5839e-06	6.92592e-05	NA
MAP3K8	FLI1	0.176793	1.60168e-06	6.99204e-05	NA
PAK2	MAFB	0.376184	1.60468e-06	6.99351e-05	NA
PRKD1	MEF2C	0.493484	1.62218e-06	7.05811e-05	220
PRKDC	E2F4	1.26864	1.64436e-06	7.14279e-05	344
PRKCA	TFDP1	-0.348068	1.64984e-06	7.15474e-05	NA
PRKG1	PRDM1	0.299748	1.68883e-06	7.31178e-05	NA
TBK1	BATF	0.603408	1.69299e-06	7.31771e-05	NA
LCK	TCF12	0.572995	1.70368e-06	7.35184e-05	243
PRKCQ	TFDP1	-0.583992	1.72139e-06	7.4161e-05	NA
CDK1	ETV1	-0.15755	1.72618e-06	7.42444e-05	NA
PRKG1	TBX21	0.799686	1.72898e-06	7.42444e-05	NA
PAK2	PPARA	0.310238	1.75818e-06	7.53751e-05	NA
RPS6KA1	STAT3	0.526719	1.76845e-06	7.56919e-05	441
MAPK13	NFYB	0.486622	1.77561e-06	7.58747e-05	NA
CAMK2A	ELF5	-0.282854	1.80033e-06	7.68063e-05	NA
PAK2	ONECUT1	0.30729	1.81838e-06	7.74506e-05	NA
MAP3K8	ATF3	-0.324421	1.82689e-06	7.75516e-05	241
MAP3K8	JUN	0.497554	1.82793e-06	7.75516e-05	430
MAPK3	CEBPB	0.293593	1.8296e-06	7.75516e-05	970
CDC7	MEIS2	-0.615919	1.8366e-06	7.77226e-05	NA
PRKACA	FLI1	0.115432	1.84077e-06	7.77739e-05	NA
MAPKAPK5	E2F2	-0.78065	1.84511e-06	7.78322e-05	NA
CAMK2A	FOXO3	0.442875	1.85419e-06	7.80876e-05	183
RPS6KA1	CEBPD	0.291085	1.85711e-06	7.80876e-05	NA
PAK2	MYC	-0.554325	1.88627e-06	7.9187e-05	967
PRKD1	FOXO1	0.316961	1.8901e-06	7.92213e-05	187
CDK1	SREBF2	0.218081	1.91978e-06	8.02094e-05	188
PRKG1	TFDP1	-0.560452	1.91958e-06	8.02094e-05	NA
CDK5	E2F5	0.334817	1.93804e-06	8.08439e-05	234
DYRK1A	ELK1	-0.677597	1.94592e-06	8.10439e-05	NA
CDC7	ZBED1	0.352221	1.97666e-06	8.21941e-05	NA
BRAF	MYC	-0.427232	1.98543e-06	8.24283e-05	392
AKT3	TGIF2	0.228648	2.00717e-06	8.30457e-05	NA
PRKCA	E2F4	-0.667047	2.00978e-06	8.30457e-05	NA
PRKG1	SRF	0.470275	2.00765e-06	8.30457e-05	248
PRKCB	SPI1	0.830757	2.02054e-06	8.33592e-05	231
BRAF	NR2C2	-0.23721	2.03185e-06	8.35634e-05	NA
LCK	XBP1	0.249448	2.03012e-06	8.35634e-05	228
AKT1	TGIF2	0.165592	2.03905e-06	8.36604e-05	NA
DYRK1A	EGR1	-0.678922	2.04057e-06	8.36604e-05	NA
PAK2	BHLHE22	-0.315194	2.06322e-06	8.44572e-05	NA
AKT1	E2F3	-0.258323	2.10326e-06	8.58746e-05	539
AURKA	TEAD2	0.380853	2.10438e-06	8.58746e-05	173
AKT1	MYBL2	-0.190439	2.10811e-06	8.58931e-05	291
PRKG1	LYL1	0.830384	2.11208e-06	8.59217e-05	NA
JAK2	NANOG	0.251406	2.12162e-06	8.61766e-05	265
MAP2K2	SOX2	0.747773	2.13974e-06	8.67782e-05	159
MAPKAPK5	SP3	0.474426	2.17081e-06	8.79028e-05	NA
MAP2K2	TCF12	0.506885	2.17648e-06	8.79969e-05	NA
RAF1	SMAD4	0.297589	2.19232e-06	8.8501e-05	302
JAK2	PBX3	0.379258	2.20359e-06	8.86836e-05	NA
PTK2	MAFB	0.457837	2.20117e-06	8.86836e-05	NA
CAMK2B	SNAPC4	-0.571177	2.25775e-06	9.01799e-05	NA
LCK	MEF2A	0.654126	2.25234e-06	9.01799e-05	NA
MAPKAPK5	GATA2	0.310126	2.25038e-06	9.01799e-05	NA
PRKG1	KLF5	-0.787407	2.25197e-06	9.01799e-05	NA
TBK1	JUN	0.696261	2.25793e-06	9.01799e-05	498
EGFR	E2F4	-1.09679	2.26422e-06	9.0294e-05	402
RET	SIX2	0.342555	2.29853e-06	9.15235e-05	351
PAK1	TGIF2	0.280485	2.32324e-06	9.23673e-05	NA
CAMK2A	TAL1	0.27253	2.34032e-06	9.29057e-05	NA
PRKG1	ELF5	-0.239031	2.35858e-06	9.34895e-05	NA
PIM1	TCF7L2	-0.39138	2.36544e-06	9.36203e-05	NA
CAMK2A	SIX2	0.445063	2.3835e-06	9.41931e-05	NA
RPS6KA3	EOMES	0.274921	2.4085e-06	9.5038e-05	NA
PRKG1	HHEX	-0.305617	2.44245e-06	9.62334e-05	168
ABL1	E2F2	-0.52392	2.48026e-06	9.75767e-05	341
CSNK2A1	SSRP1	0.222624	2.52133e-06	9.9044e-05	989
RPS6KA3	TCF25	0.400996	2.52745e-06	9.91364e-05	NA
LCK	PBX3	0.492159	2.55192e-06	9.99472e-05	166
MAPK1	ELK1	0.275378	2.56834e-06	0.000100291	950
PRKCQ	ARNTL	0.388562	2.56551e-06	0.000100291	NA
CDK2	FOXO3	-0.188092	2.60462e-06	0.000101529	919
PRKG1	JUND	0.337191	2.60775e-06	0.000101529	174
CAMK2G	MEIS1	0.580883	2.61721e-06	0.000101746	NA
PRKCQ	E2F1	-0.65583	2.64449e-06	0.000102655	NA
LCK	ELK1	0.450163	2.70085e-06	0.000104574	NA
MAPK3	KLF4	0.188091	2.7019e-06	0.000104574	573
PRKG1	SSRP1	-0.505702	2.7258e-06	0.000105344	NA
TBK1	STAT2	0.961339	2.73614e-06	0.000105588	628
AKT2	MYBL2	-0.225153	2.78475e-06	0.000107307	NA
PAK1	SMAD4	0.404526	2.81028e-06	0.000108132	180
MAP2K6	JUN	0.623525	2.82524e-06	0.000108549	650
RET	LHX2	0.237094	2.85284e-06	0.000109449	NA
AKT2	E2F2	-0.419759	2.90782e-06	0.000111396	234
PIM2	TCF7L2	-0.405108	2.91514e-06	0.000111514	NA
PRKCB	JUN	0.594585	2.9285e-06	0.000111862	382
MAP3K8	CEBPB	0.348374	2.9617e-06	0.000112802	180
RET	SOX10	0.239127	2.95941e-06	0.000112802	574
PRKACA	GATA2	0.128468	2.9747e-06	0.000113133	NA
PRKCB	SRF	0.422578	3.00109e-06	0.000113972	NA
CSNK2A2	YY1	0.122011	3.03624e-06	0.00011514	272
PRKACB	TBX21	0.742317	3.07203e-06	0.00011633	NA
CAMK2A	SRF	0.540052	3.11022e-06	0.000117607	484
PRKCD	KLF6	0.44037	3.13756e-06	0.00011847	NA
JAK2	TEAD1	0.605993	3.15479e-06	0.000118949	NA
PRKCE	TFDP1	-0.582463	3.16529e-06	0.000119174	NA
MAPKAPK5	POU4F2	0.374914	3.19769e-06	0.000120222	NA
BRAF	MEIS1	0.27026	3.20727e-06	0.00012041	NA
MAP3K8	MEIS1	0.324624	3.24224e-06	0.000121376	NA
MAPKAPK5	ONECUT1	0.435933	3.24137e-06	0.000121376	NA
CAMK2G	E2F4	-1.40708	3.27686e-06	0.000122468	NA
PRKCA	E2F2	-0.40027	3.28072e-06	0.000122468	NA
CAMK2A	MYOD1	0.483469	3.29222e-06	0.000122549	NA
SRC	TFDP1	-0.463446	3.29206e-06	0.000122549	NA
MAP2K3	JUN	0.620794	3.31136e-06	0.000123087	677
RPS6KA3	FLI1	0.220472	3.32196e-06	0.000123307	NA
PAK1	LHX2	0.240055	3.33577e-06	0.00012347	NA
PRKCD	MAFF	0.325811	3.33185e-06	0.00012347	NA
CSNK2A2	MYC	0.468821	3.3435e-06	0.000123583	551
BRAF	FOXO4	0.204205	3.37174e-06	0.000124451	NA
CDK1	XBP1	-0.12543	3.4217e-06	0.000126067	183
PRKCQ	MAFF	0.365879	3.4251e-06	0.000126067	NA
RPS6KA3	GATA6	0.361291	3.4528e-06	0.000126909	NA
JAK2	XBP1	0.186686	3.47287e-06	0.000127468	226
TBK1	CEBPA	0.515399	3.48127e-06	0.000127598	NA
MAPK12	YY1	0.255223	3.48985e-06	0.000127734	182
MAPK10	RFX1	-0.33885	3.52242e-06	0.000128747	NA
CDK1	HSF1	0.135306	3.5306e-06	0.000128867	262
PRKACA	FOXM1	-0.226499	3.54542e-06	0.000129229	269
TBK1	RUNX1	0.449793	3.55055e-06	0.000129236	NA
PTK2	MAFG	0.300783	3.68797e-06	0.000134052	NA
PRKCE	MYC	-0.70747	3.73677e-06	0.000135638	173
PAK1	TCF12	0.5065	3.78233e-06	0.000137103	NA
PAK1	NANOG	0.292639	3.84565e-06	0.000139206	NA
PAK1	DUX4	0.273253	3.85218e-06	0.000139251	NA
MAPK8	ELK1	0.511559	3.86645e-06	0.000139574	883
RET	TCF12	0.496114	3.91421e-06	0.000141105	204
PRKG1	ESRRA	-0.46305	4.03107e-06	0.000145119	NA
PRKCD	TFDP1	-0.50068	4.05628e-06	0.000145826	NA
CAMK2A	ETV1	0.344751	4.08101e-06	0.000146398	NA
PRKCQ	MEIS1	0.444561	4.08333e-06	0.000146398	NA
PAK1	MAFK	0.337027	4.0997e-06	0.000146785	NA
JAK2	NR2C2	-0.283011	4.12186e-06	0.000147377	257
CDK4	TFDP1	0.707817	4.14042e-06	0.00014784	940
PRKACA	NFATC1	0.192615	4.21728e-06	0.000150176	900
PRKACG	MEF2C	0.509336	4.21676e-06	0.000150176	NA
RAF1	ESR1	0.284545	4.22474e-06	0.000150238	467
CDK1	HOXA9	-0.133573	4.23821e-06	0.000150514	NA
PRKG1	HOXA9	0.259166	4.25103e-06	0.000150765	189
CDK9	ATF1	-0.303924	4.26318e-06	0.000150992	NA
MAP3K8	TBP	0.230621	4.30248e-06	0.000152179	NA
PRKCD	MAFG	0.276488	4.36474e-06	0.000154174	NA
PAK2	SOX2	0.653379	4.44183e-06	0.000156686	191
CDK9	E2F7	-0.384046	4.45601e-06	0.000156976	NA
CAMK2B	E2F1	-0.789104	4.47683e-06	0.000157287	NA
PRKCD	MAFB	0.411145	4.47275e-06	0.000157287	NA
CDK2	ELF5	0.117113	4.52577e-06	0.000158795	NA
CDK5	MYCN	0.541254	4.55818e-06	0.000159719	161
CAMK2A	POU4F2	0.367396	4.63285e-06	0.000161903	384
MAP3K8	ATF2	0.32164	4.62843e-06	0.000161903	NA
AKT3	TFDP1	-0.40054	4.65146e-06	0.000162338	NA
PRKD1	RUNX2	0.505134	4.67899e-06	0.000162804	218
PRKG1	MAFB	0.444722	4.68341e-06	0.000162804	NA
PRKG2	RELB	0.603427	4.67689e-06	0.000162804	NA
PAK1	PDX1	0.322197	4.72171e-06	0.000163919	NA
LCK	KLF4	0.297035	4.73921e-06	0.000164309	185
PIM2	NR5A1	0.194327	4.74676e-06	0.000164354	NA
CAMK2A	SOX11	0.413392	4.76268e-06	0.000164689	NA
BRAF	GATA2	0.159431	4.77066e-06	0.000164748	NA
BRAF	HOXB13	0.241272	4.77769e-06	0.000164774	NA
CAMK2B	PDX1	0.448696	4.78669e-06	0.000164868	NA
PAK1	NONO	-0.371904	4.81469e-06	0.000165615	NA
PAK1	MEIS2	0.406287	4.83273e-06	0.000165847	NA
PRKDC	FOXM1	0.528123	4.83404e-06	0.000165847	309
MAP2K3	NR2C2	-0.351157	4.87436e-06	0.000166578	NA
MAP3K8	CEBPA	0.359652	4.86899e-06	0.000166578	NA
RET	SSRP1	-0.443243	4.86543e-06	0.000166578	NA
CDK2	RUNX3	-0.108978	4.92223e-06	0.000167995	210
ATR	USF2	-0.343669	5.01076e-06	0.000170704	NA
MAP3K8	PAX6	0.180068	5.01459e-06	0.000170704	NA
PRKCD	PPARG	0.302315	5.03385e-06	0.000171138	NA
RAF1	SMAD2	0.242249	5.05308e-06	0.00017157	297
LCK	FLI1	0.224827	5.07853e-06	0.000172211	NA
CSNK2A2	SSRP1	0.34442	5.08867e-06	0.000172333	961
PAK1	TEAD4	0.446221	5.12321e-06	0.000173279	NA
MAP2K2	SMAD2	0.324949	5.14296e-06	0.000173501	204
MAPK3	TEAD4	0.30136	5.14246e-06	0.000173501	341
MAP2K6	NR2F6	0.26121	5.24044e-06	0.000176563	NA
MAP2K6	MEF2C	0.468342	5.26143e-06	0.000177043	388
CDK2	MBD1	-0.242982	5.27328e-06	0.000177215	NA
MAPK1	FLI1	0.136938	5.32905e-06	0.000178636	254
SRC	E2F4	-0.876442	5.32919e-06	0.000178636	297
RPS6KA1	ESR2	0.248045	5.35553e-06	0.000179291	NA
CDK1	ATF1	0.12605	5.36598e-06	0.000179322	NA
TBK1	GLI2	-0.28608	5.37011e-06	0.000179322	NA
JAK2	EOMES	0.211151	5.40186e-06	0.000180153	NA
PRKDC	E2F5	0.298094	5.42397e-06	0.000180662	275
MAP2K3	MEF2C	0.468799	5.43988e-06	0.000180962	265
CAMK2A	PKNOX1	0.286947	5.4624e-06	0.000181364	NA
PRKCQ	NFYB	-0.28296	5.46577e-06	0.000181364	NA
PAK1	ETV1	0.266522	5.47547e-06	0.000181457	NA
MAP2K6	NR2C2	-0.348364	5.50046e-06	0.000182056	907
PRKCD	RBPJ	0.442032	5.51157e-06	0.000182194	NA
CSNK2A1	MYC	0.287272	5.53505e-06	0.00018274	770
MAPKAPK5	ZEB2	-0.56605	5.5537e-06	0.000183126	NA
PRKG1	KLF4	0.294142	5.60259e-06	0.000184507	334
RET	RUNX2	0.46989	5.63599e-06	0.000185374	185
CDK2	BCL3	0.261299	5.65169e-06	0.000185658	271
MAPK7	PKNOX1	0.314037	5.66843e-06	0.000185975	NA
CSNK2A2	NR2C2	0.254415	5.69601e-06	0.000186647	NA
AKT1	NONO	-0.216669	5.71247e-06	0.000186954	210
MAPK7	E2F4	-1.32415	5.72843e-06	0.000187243	NA
EGFR	E2F1	-0.62299	5.75119e-06	0.000187753	511
PAK2	SOX10	0.208506	5.79303e-06	0.000188884	NA
AKT3	TCF7L2	-0.276808	5.81622e-06	0.000189406	313
MAPKAPK2	NR5A1	0.126878	5.82723e-06	0.000189529	NA
CSNK2A1	ZBTB11	0.155604	5.85313e-06	0.000190136	268
CAMK2B	FLI1	0.284463	5.94968e-06	0.000192407	266
CDK1	SSRP1	0.251728	5.94381e-06	0.000192407	334
MAPKAPK5	SREBF1	-0.469897	5.94012e-06	0.000192407	NA
PRKG1	THAP11	0.330529	5.9523e-06	0.000192407	NA
PAK2	SMAD2	0.29107	5.97719e-06	0.00019262	523
PTK2	ELK4	0.28059	5.96731e-06	0.00019262	NA
RPS6KA3	MITF	0.280244	5.98823e-06	0.00019262	321
SGK1	E2F4	-0.898971	5.98542e-06	0.00019262	223
PAK1	JUNB	0.374769	6.02554e-06	0.000193583	NA
PRKCB	NR2C2	-0.331129	6.10213e-06	0.000195804	NA
PAK2	FOXO1	0.253758	6.11171e-06	0.000195873	NA
SYK	CREB3	-0.286571	6.14267e-06	0.000196625	NA
CAMK2A	ELK1	0.506451	6.20304e-06	0.000198316	NA
MAPK3	ATF2	0.261979	6.24775e-06	0.000199503	983
DYRK1A	HIF1A	-1.01541	6.273e-06	0.000200066	NA
BRAF	MAFF	0.214046	6.34928e-06	0.000201769	NA
CAMK2B	GATA6	0.465545	6.34896e-06	0.000201769	NA
PTK2	SOX10	0.25604	6.34944e-06	0.000201769	NA
DYRK1A	SMAD3	-0.84457	6.36351e-06	0.000201883	213
PRKG1	ZNF740	-0.464248	6.36837e-06	0.000201883	NA
CDK1	ETS2	0.218872	6.38743e-06	0.000202243	216
CHEK1	ATF2	0.379249	6.40229e-06	0.00020247	258
PRKCQ	MYCN	-0.441924	6.50022e-06	0.00020532	NA
MAPKAPK5	GATA3	0.414763	6.54762e-06	0.000206568	NA
CDK9	FOXM1	-0.550115	6.575e-06	0.000207184	166
PAK1	TP73	0.25439	6.61321e-06	0.00020764	NA
RAF1	TCF12	0.359487	6.60721e-06	0.00020764	NA
SRC	TEAD1	0.646323	6.59821e-06	0.00020764	169
CDK1	MEF2A	-0.320619	6.6419e-06	0.000208293	185
CDK2	ZEB2	0.240846	6.69975e-06	0.000209856	197
CSNK2A2	GATAD1	-0.182375	6.71125e-06	0.000209966	NA
PAK2	MEIS2	0.352661	6.73917e-06	0.000210589	NA
RPS6KA1	STAT6	0.240804	6.77353e-06	0.000211411	264
MAPKAPK5	SMAD2	0.420641	6.81439e-06	0.000212434	NA
PRKG1	TP53	0.432973	6.84335e-06	0.000213084	682
PRKG1	SMAD3	0.565338	6.95773e-06	0.000216389	641
CHEK1	ATF3	-0.365962	6.99401e-06	0.000216841	187
MAP2K2	EOMES	0.243492	6.99521e-06	0.000216841	NA
MAPKAPK5	GATA6	0.426181	6.99702e-06	0.000216841	NA
CDC7	RUNX2	-0.688997	7.0918e-06	0.00021952	NA
LCK	E2F3	-0.45566	7.15382e-06	0.000221139	186
PRKACA	MYCN	-0.208826	7.16092e-06	0.000221139	NA
JAK2	MEIS1	0.320524	7.20014e-06	0.000222089	151
CSNK2A2	E2F2	0.438179	7.21175e-06	0.000222186	NA
PRKCQ	MEF2C	0.500108	7.2579e-06	0.000223346	207
PRKCQ	E2F3	-0.471168	7.303e-06	0.000224471	NA
PRKACA	STAT6	0.130842	7.31957e-06	0.000224718	NA
PRKAA1	E2F7	-0.351722	7.32886e-06	0.00022474	NA
MAP2K2	HOXB13	0.339578	7.33851e-06	0.000224774	NA
MAPK3	AHR	0.285498	7.36943e-06	0.000225458	376
PIM1	FLI1	0.222466	7.40903e-06	0.000226406	NA
CDK2	ARNT	-0.207602	7.48468e-06	0.000228452	199
TBK1	STAT4	0.384736	7.53084e-06	0.000229594	375
RAF1	MAFF	0.226983	7.59113e-06	0.000231164	NA
CAMK2A	SMAD2	0.416574	7.72292e-06	0.000234906	950
PAK1	XBP1	0.214975	7.73911e-06	0.000235126	NA
MAP2K3	RELB	0.418505	7.78558e-06	0.000236265	229
MAP2K6	RELB	0.41724	7.87371e-06	0.000238663	203
RET	SMAD2	0.319809	7.89167e-06	0.000238932	250
AKT3	MYCN	-0.313419	7.94162e-06	0.000240168	546
PRKG1	NFKB1	0.814594	7.99377e-06	0.000241467	150
MAP2K3	NR2F6	0.256741	8.02385e-06	0.000242097	NA
CAMK2G	HOXB13	0.50181	8.04914e-06	0.000242582	NA
PRKCA	FOSL2	0.170249	8.08007e-06	0.000243235	NA
PRKDC	TFDP1	0.611976	8.103e-06	0.000243646	NA
LCK	MAFG	0.291802	8.16835e-06	0.000245318	NA
PAK1	SMAD2	0.325444	8.18659e-06	0.000245318	185
RET	FOXJ2	0.273034	8.18079e-06	0.000245318	NA
PRKD1	RFXANK	0.773691	8.42212e-06	0.000251801	NA
PRKD1	RFXAP	0.773691	8.42212e-06	0.000251801	NA
PRKCQ	XBP1	0.242247	8.47444e-06	0.000253078	NA
PAK1	CREB1	0.301949	8.49661e-06	0.000253452	NA
PRKCB	TEAD1	0.689921	8.50637e-06	0.000253455	NA
AKT2	MYC	-0.413028	8.57224e-06	0.00025437	550
BRAF	NR5A1	0.111951	8.559e-06	0.00025437	NA
PAK4	FLI1	0.240551	8.57607e-06	0.00025437	NA
PRKCA	NR5A1	0.11072	8.58548e-06	0.00025437	NA
PRKD1	ONECUT1	0.340375	8.54858e-06	0.00025437	NA
CDK2	MAFB	-0.217868	8.67522e-06	0.000256577	NA
PRKACA	POU2F2	0.318895	8.6795e-06	0.000256577	NA
CDK1	TCF12	-0.2741	8.69585e-06	0.000256772	NA
AKT2	TFDP1	-0.337327	8.71074e-06	0.000256923	NA
RPS6KB1	TGIF2	0.2494	8.78154e-06	0.000258721	NA
MAPK13	FOXJ2	-0.513916	8.85649e-06	0.000260637	NA
CAMK2A	CLOCK	0.470045	8.95009e-06	0.000262523	NA
DYRK1A	ATF2	-0.619046	8.93099e-06	0.000262523	NA
RAF1	CLOCK	0.268037	8.95057e-06	0.000262523	NA
BRAF	ELK1	0.26545	8.9624e-06	0.000262538	NA
PRKCB	JUNB	0.366837	8.97106e-06	0.000262538	NA
CAMK2B	OTX2	0.398525	9.01054e-06	0.000263129	NA
CDK4	E2F4	1.31944	9.01127e-06	0.000263129	982
CDC7	E2F5	0.333223	9.02243e-06	0.000263162	273
PRKG2	MITF	0.385162	9.04768e-06	0.000263606	286
PRKCB	FOXL2	0.472036	9.0725e-06	0.000264037	NA
RET	MEIS2	0.386839	9.18343e-06	0.00026697	NA
PAK1	OTX2	0.285595	9.27783e-06	0.000269416	NA
LCK	TCF4	0.407653	9.35602e-06	0.000271387	150
PTK2	EBF1	0.521961	9.38477e-06	0.00027192	NA
RET	MAFF	0.302782	9.4161e-06	0.000272528	NA
PAK4	MYC	-0.701482	9.46986e-06	0.000273782	290
PRKG1	REL	0.443344	9.48836e-06	0.000273971	159
RPS6KA1	FOSL2	0.247161	9.49726e-06	0.000273971	NA
MAPKAPK5	RUNX2	0.598848	9.53554e-06	0.000274774	NA
JAK2	TCF12	0.406383	9.55794e-06	0.000275118	NA
MAPKAPK2	FOSL2	0.189981	9.6436e-06	0.00027728	NA
CAMK2B	ETV4	0.531972	9.6745e-06	0.000277864	NA
CAMK2B	SMAD2	0.449839	9.69923e-06	0.000278271	NA
RET	SRF	0.393727	9.84109e-06	0.000282033	NA
PDPK1	SRF	0.3537	1.01007e-05	0.000289157	221
PAK1	KLF6	0.414562	1.01614e-05	0.000290262	NA
PAK1	NFATC1	0.344226	1.01528e-05	0.000290262	NA
MAPKAPK5	ELK1	0.496655	1.01747e-05	0.000290328	NA
PRKACA	FOSL2	0.134252	1.03073e-05	0.000293791	202
PAK1	HOXA9	0.227931	1.03395e-05	0.00029439	NA
PRKG1	MYCN	-0.416705	1.03703e-05	0.000294946	NA
MAP3K8	CEBPD	0.223742	1.04063e-05	0.000295651	NA
MAPK13	POU4F2	-0.513635	1.04207e-05	0.000295741	NA
PRKACA	FOXJ2	0.147751	1.04811e-05	0.000296177	269
PRKG1	POU4F2	0.302275	1.04747e-05	0.000296177	NA
PRKG1	STAT3	0.538685	1.04792e-05	0.000296177	284
PTK2	MEIS1	0.408701	1.04559e-05	0.000296177	NA
PRKCQ	MEF2A	0.631447	1.05162e-05	0.000296849	461
CDC7	MYBL2	0.438463	1.05602e-05	0.000297665	299
MAP2K6	FOXO3	0.335061	1.05678e-05	0.000297665	326
PRKACG	SSRP1	-0.489779	1.06221e-05	0.000298555	NA
RPS6KA1	FOXL2	0.462743	1.06181e-05	0.000298555	NA
LCK	SOX2	0.777947	1.07206e-05	0.000301001	171
CDK2	SSRP1	0.239399	1.07811e-05	0.000302377	341
PRKACA	MAF	0.210687	1.08942e-05	0.000305222	NA
CAMK2A	ATF6	-0.33353	1.09794e-05	0.000306493	NA
CAMK2B	MAFB	0.5458	1.0978e-05	0.000306493	NA
PRKCA	E2F3	-0.274915	1.09862e-05	0.000306493	NA
RAF1	ARNTL	0.233912	1.09593e-05	0.000306493	NA
PRKCQ	EBF1	0.539321	1.10123e-05	0.000306895	NA
RAF1	KLF6	0.300532	1.10539e-05	0.000307729	NA
BRAF	E2F4	-0.624177	1.11449e-05	0.000309935	183
PAK2	XBP1	0.186168	1.11622e-05	0.000310087	NA
PRKG1	STAT5B	0.30876	1.12181e-05	0.000311312	204
LCK	PKNOX1	0.237518	1.12795e-05	0.000312684	NA
PRKG1	SNAPC4	-0.415685	1.12921e-05	0.000312705	NA
CSNK2A2	FOXJ2	-0.209294	1.13215e-05	0.0003131	NA
PRKG2	OTX2	0.41701	1.13302e-05	0.0003131	NA
AKT3	GATA2	0.182176	1.13661e-05	0.000313762	184
CAMK2A	MAFF	0.390301	1.14363e-05	0.000315367	NA
AKT3	E2F3	-0.330088	1.14737e-05	0.000316029	304
PRKG1	BATF	0.523086	1.14843e-05	0.000316029	NA
RET	EBF1	0.466489	1.15063e-05	0.000316302	NA
MAP2K2	AHR	0.404011	1.16725e-05	0.000320536	NA
MAP2K2	MEF2A	0.542272	1.17554e-05	0.000322477	413
RAF1	HOXB13	0.247272	1.17853e-05	0.000322958	NA
PRKD1	NFATC1	0.357202	1.18849e-05	0.000325349	186
MAP2K1	SRF	0.339419	1.19521e-05	0.000326849	457
CDK2	NRF1	0.171913	1.20098e-05	0.000328085	NA
JAK2	HOXB13	0.284107	1.20763e-05	0.00032956	NA
TBK1	JUND	0.332691	1.21022e-05	0.000329922	NA
MAP2K3	FOXO3	0.333635	1.21362e-05	0.000330507	346
PRKACB	DUX4	0.268715	1.21956e-05	0.000331761	178
PRKCB	ETS2	0.376417	1.22075e-05	0.000331761	NA
RPS6KA3	ESR2	0.254626	1.23755e-05	0.000335978	NA
CDK9	FOS	-0.574101	1.23884e-05	0.000335981	324
CDK1	FOXO3	-0.178993	1.24113e-05	0.000336257	638
PRKCQ	PBX3	0.473725	1.24346e-05	0.000336541	NA
PAK1	AHR	0.411993	1.25377e-05	0.000338983	NA
PAK2	POU4F2	0.24199	1.25955e-05	0.000340194	NA
CAMK2A	MYCN	-0.48289	1.26191e-05	0.000340482	NA
PAK1	ARNTL	0.319073	1.26677e-05	0.000340867	NA
PRKACA	THAP11	0.156999	1.26556e-05	0.000340867	NA
PRKCD	POU2F1	0.259494	1.26723e-05	0.000340867	159
PRKCD	E2F2	-0.561676	1.28175e-05	0.000344069	NA
PTK2	KLF6	0.445479	1.28169e-05	0.000344069	152
MAPK3	TEAD1	0.457998	1.28735e-05	0.00034522	310
PRKCQ	MYC	-0.652404	1.28898e-05	0.000345305	185
MAP2K6	POU4F2	0.286365	1.29042e-05	0.000345338	NA
RET	NFYB	-0.235409	1.29642e-05	0.000346591	NA
TBK1	NR2C2	-0.369824	1.30258e-05	0.000347884	287
RAF1	FLI1	0.143124	1.30567e-05	0.000348356	NA
PTK2	ARNT	0.399246	1.31598e-05	0.000350751	NA
PTK2	TEAD4	0.463716	1.31825e-05	0.000350823	NA
SGK1	TFDP1	-0.448029	1.31892e-05	0.000350823	NA
MAPKAPK5	JUN	0.712523	1.32245e-05	0.000351406	516
CAMK2G	MEF2A	0.800068	1.32605e-05	0.000351651	903
RAF1	SP3	0.248128	1.32489e-05	0.000351651	NA
MAPK3	TBP	0.180568	1.33148e-05	0.000352734	317
PRKCD	GATA6	0.324433	1.34183e-05	0.000355118	NA
BRAF	ESR1	0.251905	1.35384e-05	0.000357936	274
PRKCQ	NANOG	0.312175	1.35687e-05	0.000358378	NA
CAMK2B	PBX3	0.580277	1.38067e-05	0.000363996	NA
PRKCD	CLOCK	0.362888	1.38091e-05	0.000363996	NA
MAP2K6	GATA2	0.232516	1.38524e-05	0.000364769	NA
PAK4	DUX4	0.308438	1.38663e-05	0.000364771	NA
RPS6KA3	NANOG	0.289852	1.39288e-05	0.00036605	NA
CDK1	SOX6	-0.145992	1.40304e-05	0.000368351	NA
PAK1	NR5A2	0.222904	1.41216e-05	0.000370375	NA
RPS6KA3	FOXM1	-0.415677	1.42326e-05	0.000372914	NA
MAP2K6	FOXJ2	0.282823	1.43182e-05	0.000374783	NA
DYRK1A	FOSL2	-0.399096	1.43497e-05	0.000375233	NA
KSR1	ETV4	0.236591	1.44529e-05	0.000377182	NA
RET	POU5F1	0.370904	1.44434e-05	0.000377182	221
AKT1	MYCN	-0.220596	1.44817e-05	0.00037756	583
PRKCB	SOX10	0.225772	1.45218e-05	0.000378228	NA
MAPKAPK2	HOXA9	0.169818	1.45756e-05	0.000379255	NA
MAP2K3	POU4F2	0.28523	1.46935e-05	0.000381944	NA
PRKD1	FOXJ2	0.282832	1.4721e-05	0.000382281	NA
MAPKAPK5	RELB	0.496593	1.47722e-05	0.000383232	NA
MAPKAPK5	MYC	-0.733587	1.48218e-05	0.000384138	952
LCK	FOXJ2	0.295526	1.4933e-05	0.00038664	NA
AKT2	E2F3	-0.282195	1.52295e-05	0.000393927	311
RPS6KA1	JUNB	0.352972	1.53161e-05	0.000395779	206
LCK	MAFF	0.329464	1.53582e-05	0.000396476	NA
CDK2	ZFX	0.164439	1.54425e-05	0.000398018	NA
MAP2K2	SIX2	0.312513	1.54602e-05	0.000398018	NA
PRKACB	CREB3	-0.203434	1.54633e-05	0.000398018	614
MAP2K3	NONO	-0.368206	1.55064e-05	0.000398735	NA
RPS6KA3	FOXO3	0.331201	1.55725e-05	0.000400043	312
RAF1	MAFK	0.230289	1.55984e-05	0.000400319	NA
RPS6KA1	RXRA	-0.185672	1.56175e-05	0.000400418	NA
PRKCB	STAT3	0.482707	1.56682e-05	0.000401327	508
FYN	MAFB	0.397795	1.57454e-05	0.000402519	NA
MAPK1	CEBPD	0.178854	1.57354e-05	0.000402519	238
PRKD1	FLI1	0.203647	1.5813e-05	0.000403412	NA
PRKG2	ZBED1	-0.324688	1.58264e-05	0.000403412	NA
RET	GATA6	0.313612	1.58008e-05	0.000403412	NA
RPS6KB1	IRF3	-0.416761	1.58455e-05	0.000403507	NA
MAP2K2	MEIS1	0.359944	1.58792e-05	0.000403974	NA
BRAF	MEF2A	0.371987	1.60147e-05	0.000407028	NA
MAP2K6	NONO	-0.366621	1.60744e-05	0.000408151	NA
PDPK1	ELK1	0.334259	1.61519e-05	0.000409687	NA
RPS6KA1	SRF	0.385803	1.61661e-05	0.000409687	970
PRKCB	AHR	0.405591	1.62436e-05	0.000411254	NA
PRKACG	FOXJ2	0.302573	1.62731e-05	0.000411494	269
PRKG1	PBX3	0.450577	1.62844e-05	0.000411494	NA
LCK	ETV1	0.276521	1.6313e-05	0.000411821	NA
MAP2K2	E2F4	-0.879019	1.63815e-05	0.000413153	NA
MAP2K3	FOXJ2	0.281597	1.64019e-05	0.000413272	NA
MAPKAPK5	SSRP1	-0.546156	1.64919e-05	0.000415141	NA
LCK	MEIS2	0.418803	1.65784e-05	0.000416919	NA
MAPKAPK5	E2F1	-0.68168	1.66149e-05	0.000417437	NA
PRKCE	E2F3	-0.463192	1.668e-05	0.000418672	NA
SYK	MYC	-0.795362	1.68053e-05	0.000421415	662
PRKCQ	POU4F2	0.306249	1.6839e-05	0.000421857	NA
PRKCB	SMAD3	0.494926	1.68937e-05	0.000422825	NA
KSR1	SP3	0.212735	1.7066e-05	0.000426732	NA
MAP2K3	GATA2	0.230628	1.71146e-05	0.000427541	NA
RPS6KA1	CEBPB	0.386379	1.71381e-05	0.00042772	975
PRKG1	MTA2	-0.44809	1.71576e-05	0.000427799	NA
PRKAA1	E2F6	0.426371	1.72567e-05	0.000429863	NA
CDC7	LHX2	-0.322905	1.73304e-05	0.000430922	NA
PRKCQ	TCF12	0.533306	1.7332e-05	0.000430922	NA
CSNK2A2	KLF4	-0.19491	1.74995e-05	0.000434676	NA
PIM2	TP63	0.243137	1.77792e-05	0.000441207	NA
RAF1	SMAD3	0.360253	1.7828e-05	0.000441999	274
PAK1	MYCN	-0.371744	1.78664e-05	0.000442191	NA
PTK2	TP73	0.263416	1.78693e-05	0.000442191	NA
PRKG1	NFATC2	0.203104	1.79794e-05	0.000444494	189
RPS6KA1	ATF3	-0.351622	1.80186e-05	0.000445046	NA
RPS6KA1	SMAD3	0.487008	1.82096e-05	0.000448919	212
TBK1	STAT6	0.269019	1.82057e-05	0.000448919	973
SRC	GATA2	0.202727	1.82444e-05	0.000449357	291
RET	KLF4	0.249744	1.83139e-05	0.000450645	NA
PTK2	JUNB	0.385859	1.83656e-05	0.000451494	NA
PRKG2	MEF2A	0.800014	1.83892e-05	0.000451651	NA
JAK2	MEF2C	0.353534	1.84095e-05	0.000451729	224
PRKCB	NFATC1	0.3332	1.84866e-05	0.000453198	NA
PRKACB	MEF2C	0.437987	1.85231e-05	0.00045367	242
CSNK2A2	ELK1	-0.287288	1.85886e-05	0.00045485	NA
CAMK2A	ARNT	0.460772	1.86239e-05	0.000455291	NA
TBK1	IRF2	0.468866	1.86816e-05	0.000456277	226
PTK2	MEF2B	0.305351	1.87135e-05	0.00045663	172
MAPK7	GATA2	0.306679	1.8976e-05	0.000462606	174
BRAF	EOMES	0.161514	1.90126e-05	0.000462639	NA
MAP3K8	SP1	0.385743	1.90008e-05	0.000462639	NA
DYRK1A	KLF6	-0.651951	1.91548e-05	0.000465275	NA
MAPKAPK5	TEAD1	0.851604	1.91563e-05	0.000465275	NA
CDK2	MITF	-0.138396	1.92422e-05	0.000465704	777
DYRK1A	E2F7	-0.433147	1.92235e-05	0.000465704	263
MAP2K2	POU4F2	0.26264	1.92358e-05	0.000465704	NA
MAPKAPK5	HOXA9	0.283155	1.92448e-05	0.000465704	NA
MAP2K2	FOXP1	-0.509032	1.93583e-05	0.000468019	NA
MAP2K6	HOXB13	0.345915	1.94288e-05	0.000468861	NA
MAP3K8	MITF	0.205755	1.94264e-05	0.000468861	NA
CDK2	SOX10	-0.122648	1.95206e-05	0.000470644	161
PRKG2	FOXJ2	0.393068	1.95422e-05	0.000470732	NA
PRKCD	ARID3A	0.327537	1.97485e-05	0.000475266	NA
PRKG1	IRF3	-0.47627	1.97944e-05	0.000475935	NA
PAK4	MAFF	0.356517	1.98269e-05	0.00047628	NA
PAK1	STAT3	0.47811	1.9934e-05	0.000478415	214
RPS6KA1	SMAD4	0.36333	1.99687e-05	0.00047881	218
MAP2K3	HOXB13	0.346248	2.00154e-05	0.000479493	NA
BRAF	SSRP1	-0.287003	2.03783e-05	0.000487743	NA
CDK4	E2F2	0.775951	2.05788e-05	0.000491647	976
JAK2	MAFK	0.261195	2.05656e-05	0.000491647	NA
PRKCB	FOSL1	0.296466	2.06166e-05	0.000492103	NA
CDK1	RFX1	-0.146149	2.06827e-05	0.000493231	NA
CAMK2B	SRF	0.538642	2.0874e-05	0.000496443	203
MAP2K1	KLF4	0.215889	2.08569e-05	0.000496443	227
PRKG2	MEIS1	0.535524	2.087e-05	0.000496443	NA
CDK1	ATF4	0.198444	2.09523e-05	0.000497404	185
MAPK9	ELK1	0.398276	2.094e-05	0.000497404	873
MAPKAPK5	NR2F6	0.299659	2.09907e-05	0.000497865	NA
DYRK1A	SP1	-0.761243	2.11044e-05	0.000500112	175
PRKCD	STAT6	0.232617	2.12177e-05	0.000502343	NA
RET	MEF2A	0.528351	2.12477e-05	0.0005026	NA
FYN	XBP1	0.211403	2.13042e-05	0.000503483	NA
PRKG1	ZBED1	-0.236595	2.13804e-05	0.000504831	NA
SRC	E2F1	-0.484657	2.1487e-05	0.000506893	362
MAP2K3	ONECUT1	0.325301	2.17013e-05	0.000511434	NA
PTK2	RUNX2	0.487421	2.17185e-05	0.000511434	364
CAMK2A	AHR	0.511286	2.18603e-05	0.000513855	NA
PRKG1	POU2F2	0.618543	2.18486e-05	0.000513855	NA
MAPK7	E2F2	-0.759726	2.20058e-05	0.000516811	NA
PRKCZ	TFDP1	-0.55705	2.21467e-05	0.000519657	NA
MAP2K6	ONECUT1	0.324129	2.21702e-05	0.000519745	NA
PTK2	BACH2	0.296425	2.22928e-05	0.00052179	NA
RET	GATA2	0.213196	2.22972e-05	0.00052179	NA
CAMK2G	ETV1	0.360897	2.23447e-05	0.000522437	NA
PAK1	NR5A1	0.156756	2.24016e-05	0.000523302	NA
IKBKB	NR5A1	0.171895	2.2443e-05	0.000523802	NA
JAK2	EBF1	0.384878	2.253e-05	0.000524902	340
RPS6KA3	LHX2	0.230556	2.25289e-05	0.000524902	NA
CAMK2B	ZEB2	-0.574706	2.26213e-05	0.000526095	NA
LCK	HOXB13	0.359364	2.26211e-05	0.000526095	NA
CDK1	MAFK	-0.174487	2.26771e-05	0.000526522	NA
PRKG1	MBD1	0.448923	2.26797e-05	0.000526522	NA
KSR1	SMAD4	0.23156	2.27277e-05	0.00052717	197
PRKDC	E2F2	0.688105	2.28597e-05	0.000529765	279
CAMK2G	GATA6	0.45484	2.2952e-05	0.000530967	NA
PRKG1	USF1	0.319516	2.29397e-05	0.000530967	NA
ATR	NR2C2	0.357055	2.29995e-05	0.000531599	NA
CAMK2B	SIX2	0.43654	2.31028e-05	0.00053343	NA
PRKCD	TEAD4	0.417325	2.31285e-05	0.00053343	NA
PRKD1	RFX5	0.742145	2.31396e-05	0.00053343	NA
CDK1	BACH1	0.145432	2.31841e-05	0.000533986	NA
MAPKAPK5	TFDP1	-0.5859	2.32496e-05	0.000535027	NA
PAK2	GATA3	0.267951	2.33009e-05	0.000535738	NA
PRKACG	FLI1	0.214538	2.35106e-05	0.000539971	NA
PRKCD	JUND	0.280323	2.35261e-05	0.000539971	NA
CDK9	ETS2	-0.489511	2.37656e-05	0.000544325	NA
MAP2K2	ARNT	0.348299	2.37546e-05	0.000544325	NA
PRKG2	ZEB2	-0.606468	2.3778e-05	0.000544325	NA
PAK2	SRF	0.338322	2.38385e-05	0.000545237	NA
RET	SP3	0.324393	2.40038e-05	0.000548538	250
SGK1	NR5A1	0.148633	2.41621e-05	0.000551677	NA
CDK9	EPAS1	-0.441346	2.42046e-05	0.000551912	NA
RPS6KA3	NONO	-0.361684	2.42144e-05	0.000551912	NA
ABL1	XBP1	0.176841	2.42512e-05	0.000552272	NA
CDK5	HNF4A	-0.582698	2.42979e-05	0.000552857	167
CDC7	FLI1	-0.276817	2.44659e-05	0.000556197	249
MAP3K8	GATA2	0.176854	2.46392e-05	0.000559653	NA
CAMK2A	PBX2	0.428061	2.48534e-05	0.000564031	NA
CAMK2A	IRF4	0.580475	2.4889e-05	0.000564352	NA
PRKG2	E2F4	-1.29765	2.49568e-05	0.0005654	NA
KSR1	TBP	0.163593	2.50129e-05	0.000565889	NA
MAPK7	MEIS2	0.524659	2.50522e-05	0.000565889	NA
PTK2	MEF2C	0.451591	2.5033e-05	0.000565889	328
TBK1	ETS1	0.590327	2.50645e-05	0.000565889	NA
PRKG2	SSRP1	-0.614761	2.51758e-05	0.000567915	NA
PRKG1	FOXO4	0.297116	2.52312e-05	0.000568676	183
FYN	MAFG	0.260699	2.53881e-05	0.000571721	NA
CAMK2G	E2F1	-0.754718	2.5417e-05	0.000571883	NA
PRKCD	ARNT	0.35737	2.55807e-05	0.000574582	NA
PTK2	BHLHE22	-0.345273	2.55652e-05	0.000574582	286
FYN	TEAD1	0.676759	2.56255e-05	0.000575096	NA
CDC7	ELK1	-0.537635	2.57007e-05	0.0005758	NA
MAPK3	ETV4	0.245457	2.56977e-05	0.0005758	397
CAMK2B	THAP11	0.392697	2.57718e-05	0.000576902	NA
PRKAA1	MYBL2	-0.362287	2.58613e-05	0.000578413	NA
PRKG1	ZKSCAN1	-0.327972	2.59566e-05	0.00058005	242
PRKCD	ESR2	0.234416	2.62106e-05	0.000585229	163
PRKACA	PRDM1	0.129767	2.65085e-05	0.000591307	NA
PRKCQ	MAFK	0.348329	2.65278e-05	0.000591307	NA
CSNK2A2	NFYB	0.176664	2.65839e-05	0.000592055	NA
PAK1	ZBED1	-0.214346	2.66767e-05	0.000593116	NA
PRKCE	FOXM1	-0.443026	2.66634e-05	0.000593116	NA
MAP2K2	MEF2C	0.404329	2.70869e-05	0.000601728	380
LCK	MEIS1	0.391643	2.72218e-05	0.000604214	400
CDC7	HOXB13	-0.472919	2.74765e-05	0.000609353	NA
RET	E2F3	-0.382179	2.7548e-05	0.000610423	167
RPS6KA3	PRDM1	0.2536	2.76362e-05	0.000611861	NA
CAMK2B	GLI2	-0.318343	2.77082e-05	0.000612939	NA
PRKG1	SOX2	0.739104	2.80481e-05	0.000619937	453
PRKCB	ATF2	0.358929	2.81201e-05	0.000621005	600
CAMK2G	MEIS2	0.540235	2.83105e-05	0.000624684	NA
MAP2K1	TEAD1	0.555743	2.83998e-05	0.000626131	256
AURKB	FOSL2	0.173673	2.85112e-05	0.00062806	NA
PAK2	CEBPG	0.221858	2.8695e-05	0.000631578	NA
PRKCD	FOXO3	0.306912	2.874e-05	0.00063204	181
BRAF	KLF6	0.267582	2.88822e-05	0.000634635	NA
PTK2	MAFF	0.316869	2.89561e-05	0.000635728	NA
TBK1	FOSL2	0.273773	2.90614e-05	0.000637508	NA
CDK5	NRF1	0.407251	2.9257e-05	0.000640195	NA
MAP3K8	EBF1	0.370836	2.92496e-05	0.000640195	NA
MAP3K8	PPARG	0.225288	2.92251e-05	0.000640195	NA
CDC7	MAFK	-0.445094	2.92906e-05	0.000640396	NA
PRKACG	GATA2	0.24073	2.95522e-05	0.000645579	NA
CAMK2G	TEAD1	0.941917	2.96689e-05	0.0006468	NA
PAK1	HNF4A	0.42274	2.96624e-05	0.0006468	NA
PRKCB	MAFK	0.305114	2.96819e-05	0.0006468	NA
RAF1	E2F4	-0.634437	2.9977e-05	0.000652689	244
RAF1	RUNX2	0.320887	3.00341e-05	0.000653391	NA
CAMK2B	IRF3	-0.595014	3.00879e-05	0.000654021	NA
BRAF	SMAD4	0.245619	3.02646e-05	0.000657317	338
CAMK2G	E2F2	-0.774067	3.03514e-05	0.000658114	NA
MAPKAPK2	NFATC1	0.246656	3.03448e-05	0.000658114	NA
PTK2	PBX3	0.43442	3.04351e-05	0.000659385	NA
PRKACG	EOMES	0.260058	3.08292e-05	0.000666825	NA
TBK1	TBX21	0.739031	3.08126e-05	0.000666825	NA
PRKACB	RUNX3	0.187647	3.13415e-05	0.000677349	NA
JAK2	NFYB	-0.191957	3.13706e-05	0.00067742	NA
MAP3K8	SOX10	0.177901	3.14185e-05	0.000677897	NA
CDC7	MEF2A	-0.766812	3.1494e-05	0.000678968	NA
CAMK2B	BHLHE22	-0.437669	3.16192e-05	0.000679994	NA
CDK2	ATF1	0.112917	3.15677e-05	0.000679994	155
RPS6KA1	RARA	0.27859	3.16019e-05	0.000679994	191
MAP3K7	GATA2	0.258443	3.16868e-05	0.000680891	166
ABL1	HOXB13	0.281084	3.17247e-05	0.000681148	NA
JAK2	PKNOX1	0.17239	3.20064e-05	0.000686636	192
DYRK1A	BCL3	-0.707354	3.20414e-05	0.000686825	NA
CAMK2B	NONO	-0.471834	3.21108e-05	0.000687266	NA
PRKG1	SP2	-0.292527	3.21143e-05	0.000687266	NA
PRKCD	EGR1	0.369249	3.21556e-05	0.000687592	175
PRKCQ	NR2C2	-0.345794	3.21824e-05	0.000687604	NA
CDK9	E2F3	-0.518254	3.22599e-05	0.00068801	167
JAK2	MYC	-0.460313	3.22409e-05	0.00068801	769
MAPK3	FOSL2	0.159216	3.22799e-05	0.00068801	552
CDC7	TEAD1	-0.93979	3.2325e-05	0.000688413	NA
PRKCB	FLI1	0.187072	3.2364e-05	0.000688602	NA
RAF1	EBF1	0.328165	3.23863e-05	0.000688602	NA
CSNK2A1	ZNF639	-0.127482	3.24252e-05	0.000688871	NA
CDK2	OTX2	-0.147347	3.24531e-05	0.000688907	NA
BRAF	CLOCK	0.234728	3.25031e-05	0.000689413	NA
MTOR	ATF6	0.241938	3.26356e-05	0.000690014	453
PRKG2	FOXO1	0.390385	3.26139e-05	0.000690014	458
RPS6KA3	MEF2C	0.431038	3.25896e-05	0.000690014	301
RPS6KB1	CEBPD	0.243463	3.26365e-05	0.000690014	NA
BRAF	HOXA9	0.146236	3.2793e-05	0.000692765	NA
PAK1	CEBPG	0.249778	3.3135e-05	0.000699429	NA
PRKG1	AHR	0.427187	3.34587e-05	0.000705695	NA
CDK2	PRDM1	-0.131141	3.37145e-05	0.000709949	NA
CHEK1	NFATC1	0.316845	3.3711e-05	0.000709949	163
RPS6KA3	SSRP1	-0.431486	3.43007e-05	0.000721715	248
CDK2	MAFG	-0.136414	3.44381e-05	0.00072288	NA
CSNK2A1	TFAP4	-0.166536	3.44386e-05	0.00072288	154
MAPK1	ELK4	0.157823	3.44256e-05	0.00072288	905
CDK1	SMAD2	-0.170054	3.4534e-05	0.000724304	293
CAMK2A	TEAD2	0.328798	3.46451e-05	0.000726054	NA
BRAF	TFDP1	-0.304629	3.47153e-05	0.000726367	NA
CAMK2G	EBF1	0.651388	3.47118e-05	0.000726367	NA
PAK1	PBX3	0.396775	3.48486e-05	0.000728576	NA
MAP2K6	MYCN	-0.374666	3.49061e-05	0.000729199	NA
PAK1	POU4F2	0.260361	3.5006e-05	0.000730704	NA
JAK2	POU4F2	0.217998	3.50472e-05	0.000730984	NA
LCK	MAFB	0.403305	3.5122e-05	0.000731964	NA
RPS6KA1	YY1	-0.139666	3.52366e-05	0.000733769	NA
PRKG1	GATA6	0.334348	3.53038e-05	0.000734588	240
AKT3	ATF1	-0.165308	3.54042e-05	0.000736094	NA
RPS6KA3	ONECUT1	0.318491	3.54574e-05	0.000736617	NA
MAP2K2	XBP1	0.194418	3.55246e-05	0.000737429	NA
CAMK2B	MAFK	0.42202	3.57729e-05	0.000741998	NA
MAP2K6	SSRP1	-0.427188	3.58514e-05	0.00074304	NA
PRKCQ	FOXO3	0.3409	3.59562e-05	0.000744624	282
PRKCD	MEF2B	0.273119	3.60465e-05	0.000745908	153
AKT2	NR5A1	0.107321	3.61521e-05	0.000747504	NA
BRAF	SRF	0.255403	3.6465e-05	0.000753381	NA
JAK2	GATA2	0.177175	3.67207e-05	0.000757472	475
KSR1	SMAD3	0.301071	3.66922e-05	0.000757472	NA
PRKG2	NRF1	-0.434709	3.69307e-05	0.000761208	NA
CDK4	SOX6	-0.3515	3.70213e-05	0.000762476	NA
MAP3K8	THAP11	0.226033	3.71107e-05	0.00076372	NA
DYRK1A	ETS2	-0.578067	3.7248e-05	0.000764748	487
PRKCA	NR2C2	-0.204103	3.72311e-05	0.000764748	NA
PRKG2	MYC	-0.804144	3.72171e-05	0.000764748	NA
PRKD1	FOXO3	0.314296	3.74204e-05	0.000767688	310
RAF1	MYC	-0.396872	3.74723e-05	0.000768152	723
MAPKAPK2	SSRP1	-0.309221	3.7522e-05	0.000768572	NA
CDK9	E2F4	-1.15463	3.78083e-05	0.000773834	176
MAP3K8	AHR	0.318103	3.79367e-05	0.000775857	NA
HCK	PKNOX1	0.1924	3.80577e-05	0.000777726	NA
AKT3	BACH1	-0.204039	3.80965e-05	0.000777915	NA
BRAF	EBF1	0.304096	3.82725e-05	0.00078056	NA
PAK1	TCF25	0.334081	3.82855e-05	0.00078056	NA
MAPKAPK5	MBD1	0.51253	3.84101e-05	0.000782494	NA
BRAF	FOSL2	0.158888	3.85983e-05	0.000785717	NA
PRKCE	MYBL2	-0.326639	3.86281e-05	0.000785717	NA
PRKG2	RUNX2	0.641027	3.8668e-05	0.00078592	252
RET	T	0.239813	3.88939e-05	0.0007899	152
AKT2	TGIF2	0.171916	3.89853e-05	0.000791147	NA
PRKG2	E2F2	-0.77609	3.90688e-05	0.000792228	NA
CAMK2B	MEIS2	0.509919	3.92152e-05	0.000794584	NA
MAPK7	MYC	-0.760959	3.93037e-05	0.000795764	791
TBK1	NCOA1	-0.327866	3.94262e-05	0.000797629	NA
PRKCD	EBF1	0.44885	3.95309e-05	0.000799132	169
RPS6KA3	XBP1	0.208094	3.95624e-05	0.000799154	NA
PRKG1	SPIB	0.455073	3.96096e-05	0.000799493	NA
PRKG1	RARA	0.304701	3.97202e-05	0.000801111	NA
MAP2K3	GATA6	0.31861	3.99724e-05	0.000805578	NA
ATM	MEF2A	0.573506	4.03385e-05	0.000812334	NA
PRKG1	E2F6	0.353509	4.07476e-05	0.000819944	NA
AURKA	MEF2C	0.523253	4.08209e-05	0.00082079	NA
RET	ETV1	0.236248	4.09726e-05	0.000823211	316
MAPKAPK5	MITF	0.309617	4.11076e-05	0.000824662	NA
PTK2	ZEB2	-0.434034	4.10778e-05	0.000824662	266
AKT3	NONO	-0.270564	4.12852e-05	0.000827171	NA
CDK1	MITF	-0.13581	4.13013e-05	0.000827171	198
PIM3	FOXO1	0.203307	4.13271e-05	0.000827171	174
CDC7	SIX2	-0.441277	4.14173e-05	0.000827716	NA
TBK1	SREBF2	-0.386471	4.141e-05	0.000827716	NA
PAK1	RARA	0.278601	4.15006e-05	0.000828751	NA
LCK	GATA2	0.229779	4.15393e-05	0.000828893	419
CDC7	POU4F2	-0.374873	4.16775e-05	0.00083039	NA
PRKD1	MEF2A	0.543131	4.16727e-05	0.00083039	249
CDK9	MYC	-0.726949	4.19107e-05	0.000834404	832
PAK1	SIX2	0.303214	4.22188e-05	0.000839901	NA
CSNK2A1	GATAD1	-0.104029	4.25695e-05	0.000846238	NA
PRKCD	SOX2	0.666459	4.2614e-05	0.000846482	NA
PRKD1	PPARG	0.282058	4.26899e-05	0.000847349	NA
MAPK3	SP3	0.216418	4.296e-05	0.000850967	278
MAPK9	FLI1	0.196756	4.29647e-05	0.000850967	NA
PIM3	MYC	-0.420908	4.29693e-05	0.000850967	504
MAP2K2	MAFG	0.239321	4.33247e-05	0.000857065	NA
MARK2	NRF1	0.362392	4.33424e-05	0.000857065	NA
PTK2	ETV4	0.383693	4.36478e-05	0.000862455	185
CDK1	OTX2	-0.148154	4.38295e-05	0.000864577	NA
CSNK1A1	NR3C1	-0.245058	4.37917e-05	0.000864577	NA
MAP2K6	GATA6	0.316175	4.38539e-05	0.000864577	NA
MAPK3	CEBPA	0.265843	4.40341e-05	0.000867478	507
MAPK10	ELK4	0.279423	4.4136e-05	0.000868834	NA
MAPK9	ELK4	0.248465	4.42154e-05	0.000869745	NA
RPS6KB1	FOXL2	0.411452	4.44701e-05	0.000874103	214
CDK2	MAFF	-0.156585	4.45771e-05	0.00087555	NA
PAK1	CEBPB	0.372511	4.49393e-05	0.000882006	NA
PRKCQ	FLI1	0.208449	4.5016e-05	0.000882851	NA
CAMK2B	MAFF	0.396486	4.51005e-05	0.0008836	NA
MAPKAPK5	MAFF	0.364565	4.51887e-05	0.0008836	NA
PRKCB	ETS1	0.493659	4.51234e-05	0.0008836	NA
RET	BHLHE22	-0.302104	4.51605e-05	0.0008836	NA
CAMK2B	TP53	0.501893	4.55101e-05	0.000889223	163
AKT1	FLI1	0.108056	4.56827e-05	0.000890154	175
CAMK2A	FLI1	0.234946	4.56037e-05	0.000890154	NA
CHEK1	FOSL2	0.226352	4.56932e-05	0.000890154	NA
PRKG1	BHLHE22	-0.335771	4.56866e-05	0.000890154	NA
MAP3K7	E2F4	-1.03164	4.58077e-05	0.000891724	NA
CDK1	NRF1	0.163761	4.59744e-05	0.000894306	NA
AKT3	SSRP1	-0.326871	4.60263e-05	0.000894647	NA
PAK1	PPARA	0.30077	4.606e-05	0.000894647	NA
PRKACB	MYC	-0.558968	4.65451e-05	0.000903401	281
PRKG2	HSF1	-0.312085	4.66591e-05	0.000904946	NA
CDK4	MAFB	-0.517073	4.67205e-05	0.000905468	NA
CDC7	PBX3	-0.567421	4.68214e-05	0.000906756	NA
TBK1	FOXO3	0.342757	4.69435e-05	0.00090845	237
PRKD1	SSRP1	-0.421276	4.72192e-05	0.000913114	NA
CAMK2G	PBX2	0.469553	4.72672e-05	0.00091337	NA
PAK2	MYBL2	-0.245701	4.74305e-05	0.000915851	NA
CAMK2B	ELK1	0.49824	4.7563e-05	0.000917735	NA
PRKG1	TCF12	0.4869	4.77379e-05	0.000920435	NA
MAP2K3	SSRP1	-0.42143	4.78148e-05	0.000921069	NA
PRKG2	GATA6	0.444229	4.78409e-05	0.000921069	NA
PRKD1	NR5A1	0.157263	4.79672e-05	0.000922825	230
EGFR	GATA2	0.231927	4.80444e-05	0.000922959	266
MAP2K2	MEIS2	0.353539	4.80374e-05	0.000922959	NA
CDK2	MAFK	-0.163828	4.81074e-05	0.000923494	NA
CAMK2B	EOMES	0.31442	4.82275e-05	0.000925123	NA
PRKD1	SMAD2	0.310437	4.82707e-05	0.000925276	185
CDK4	SMAD2	-0.422796	4.83434e-05	0.000925994	621
CSNK2A1	E2F4	0.406276	4.84869e-05	0.000928049	NA
TBK1	WT1	0.253883	4.85213e-05	0.000928049	NA
PIM2	GLI2	-0.254656	4.86448e-05	0.000929734	NA
CAMK2A	THAP11	0.347383	4.87078e-05	0.000930263	NA
RPS6KA3	SP3	0.334709	4.87502e-05	0.000930395	NA
MAP2K3	MYCN	-0.368367	4.94586e-05	0.000943232	NA
MAPK7	TFDP1	-0.613926	4.95389e-05	0.000944077	NA
CDK2	PKNOX1	-0.110464	4.98973e-05	0.000948341	197
MAP2K6	NR5A1	0.156687	4.9907e-05	0.000948341	NA
PRKCD	MEF2C	0.402706	4.98823e-05	0.000948341	207
PRKCQ	FOXJ2	0.286804	4.98369e-05	0.000948341	NA
CAMK2B	FOXJ2	0.353021	5.01332e-05	0.000951952	NA
CSNK2A1	CTCFL	-0.16331	5.04941e-05	0.000958112	NA
BRAF	E2F1	-0.340851	5.1199e-05	0.000970787	299
ATM	ARNT	0.376631	5.12673e-05	0.00097138	185
CDK2	CLOCK	-0.184865	5.13607e-05	0.000972449	NA
CAMK2A	TCF4	0.435333	5.14301e-05	0.000973062	NA
TBK1	POU2F2	0.624721	5.16639e-05	0.000976782	NA
BRAF	FOXO3	0.200897	5.18041e-05	0.00097788	195
JAK2	RUNX2	0.358114	5.18385e-05	0.00097788	222
MAP3K8	RUNX2	0.349852	5.18522e-05	0.00097788	NA
PRKACG	RFX5	0.763461	5.18708e-05	0.00097788	NA
SYK	SSRP1	-0.560191	5.20049e-05	0.000979706	NA
SYK	NFYB	-0.311526	5.23088e-05	0.000984724	NA
HIPK2	ZFX	0.348944	5.24802e-05	0.000985155	NA
PAK2	TCF12	0.391226	5.24391e-05	0.000985155	NA
PRKCB	MEF2A	0.511319	5.24092e-05	0.000985155	NA
PRKCD	RUNX1	0.342592	5.24816e-05	0.000985155	NA
BRAF	MAFK	0.201766	5.25332e-05	0.00098542	NA
MAPK13	E2F5	0.387368	5.27377e-05	0.000987141	NA
PRKG2	MBD1	0.579285	5.26925e-05	0.000987141	NA
PTK2	NFE2	0.331205	5.27337e-05	0.000987141	NA
PRKD1	MYBL2	-0.289705	5.29196e-05	0.000989842	NA
PRKCB	SP1	0.444642	5.333e-05	0.000996217	NA
PRKD1	HOXA9	0.218617	5.33363e-05	0.000996217	NA
PTK2	RARA	0.298507	5.33998e-05	0.000996695	213
PAK1	POU2F1	0.238736	5.37009e-05	0.000998767	NA
PRKCB	CREB1	0.273539	5.35977e-05	0.000998767	687
PRKCD	NFKB1	0.680642	5.36864e-05	0.000998767	939
RET	MAFB	0.353351	5.36218e-05	0.000998767	NA
TBK1	SREBF1	-0.378292	5.36653e-05	0.000998767	NA
PRKACB	NFATC1	0.327007	5.43172e-05	0.00100738	800
PRKD1	RUNX1	0.355232	5.42568e-05	0.00100738	NA
PRKG1	PPARG	0.290304	5.42761e-05	0.00100738	251
RET	ARNT	0.334121	5.42887e-05	0.00100738	229
SRC	E2F2	-0.476958	5.44075e-05	0.00100834	284
SYK	MYCN	-0.489277	5.45082e-05	0.0010095	182
LCK	NR2C2	-0.324366	5.45977e-05	0.0010096	NA
LCK	POU5F1	0.384954	5.46292e-05	0.0010096	213
SGK1	YY1	-0.131694	5.45647e-05	0.0010096	NA
MAP2K6	OTX2	0.271685	5.48122e-05	0.00101227	NA
CAMK2A	SOX6	0.308109	5.49128e-05	0.00101342	NA
MAP2K3	NR5A1	0.156206	5.50038e-05	0.00101439	NA
AKT3	FLI1	0.147524	5.50722e-05	0.00101486	NA
CDC7	PDX1	-0.413414	5.51067e-05	0.00101486	NA
BRAF	E2F2	-0.351336	5.53804e-05	0.00101919	158
PRKACA	HHEX	-0.128988	5.54605e-05	0.00101995	NA
ATM	TCF4	0.37423	5.55277e-05	0.00102047	NA
PAK1	E2F3	-0.374567	5.59496e-05	0.0010272	NA
PRKCE	NFYB	-0.257075	5.59721e-05	0.0010272	NA
PAK1	SOX2	0.651151	5.71544e-05	0.00104816	189
CDK9	MYBL2	-0.369976	5.73492e-05	0.001051	375
CSNK2A1	ZBTB33	0.100884	5.74895e-05	0.00105284	NA
AKT2	MYCN	-0.245019	5.76429e-05	0.00105339	561
AURKA	GATA2	0.266766	5.75791e-05	0.00105339	NA
PRKG1	STAT6	0.238688	5.76496e-05	0.00105339	NA
RPS6KA3	POU4F2	0.266346	5.76799e-05	0.00105339	NA
MAPK7	MEF2A	0.713461	5.77758e-05	0.00105427	978
PRKCB	POU2F1	0.237078	5.78083e-05	0.00105427	NA
PRKACA	DUX4	0.127975	5.8247e-05	0.00106153	178
CAMK2B	SOX2	0.905585	5.91196e-05	0.00107594	NA
KSR1	ELK4	0.144981	5.90868e-05	0.00107594	NA
CDK1	SNAPC4	0.196136	5.92368e-05	0.00107733	196
CAMK2B	DUX4	0.33155	5.95161e-05	0.00108093	NA
RPS6KA1	ESR1	0.33668	5.95167e-05	0.00108093	749
LCK	SOX6	0.262671	5.95901e-05	0.00108151	NA
PRKACG	HOXA9	0.233537	5.96952e-05	0.00108267	NA
RAF1	ATF2	0.251158	5.99141e-05	0.00108589	NA
MAPK13	NFE2L2	0.549905	6.02981e-05	0.0010921	NA
MAP2K3	OTX2	0.270823	6.04592e-05	0.00109426	NA
RET	MEF2C	0.388092	6.06186e-05	0.00109639	NA
PAK4	NANOG	0.304939	6.11404e-05	0.00110507	NA
AKT3	HSF1	-0.168809	6.14475e-05	0.00110986	320
CAMK2A	NONO	-0.416618	6.17412e-05	0.00111363	216
MAPKAPK5	STAT3	0.575833	6.17048e-05	0.00111363	NA
RPS6KA3	FOXJ2	0.263351	6.18263e-05	0.0011144	NA
PAK1	ARNT	0.33803	6.18701e-05	0.00111443	NA
PRKCD	SPI1	0.708254	6.22365e-05	0.00112026	444
PRKG1	THAP1	-0.441956	6.25311e-05	0.00112479	NA
PAK1	GLI2	-0.218278	6.26371e-05	0.00112515	NA
PRKD1	THAP11	0.280482	6.26226e-05	0.00112515	NA
CAMK2B	HOXB13	0.432848	6.28067e-05	0.00112743	NA
MAP3K8	MEF2A	0.415001	6.29345e-05	0.00112895	NA
RPS6KA3	E2F3	-0.39136	6.3104e-05	0.00113122	NA
PRKD1	SPI1	0.734699	6.38298e-05	0.00114279	NA
RPS6KA3	HOXB13	0.326517	6.38364e-05	0.00114279	NA
CDK1	TGIF2	-0.133775	6.39616e-05	0.00114425	211
SRC	MEIS1	0.315101	6.45054e-05	0.0011532	202
ATR	HNF4G	-0.401459	6.46864e-05	0.00115565	NA
ABL1	NFYB	-0.1916	6.49507e-05	0.00115958	NA
PRKD1	SP3	0.327073	6.53369e-05	0.00116569	NA
MAP2K6	PAX6	0.201404	6.54051e-05	0.00116611	NA
MAP2K2	MAFF	0.272118	6.55781e-05	0.0011684	NA
PRKACG	FOXO3	0.327268	6.57373e-05	0.00117045	847
MAP2K2	SOX10	0.203832	6.58103e-05	0.00117095	NA
PRKACG	STAT1	0.658026	6.62743e-05	0.00117841	NA
PTK2	MITF	0.255499	6.63706e-05	0.00117932	NA
CAMK2B	ONECUT1	0.407021	6.64619e-05	0.00118015	NA
MAPKAPK5	FLI1	0.230754	6.66491e-05	0.00118267	NA
SGK1	MYBL2	-0.260125	6.7095e-05	0.00118978	NA
PRKACG	E2F1	-0.554192	6.7153e-05	0.00119001	NA
PRKACG	FOXO1	0.285771	6.72348e-05	0.00119065	946
CAMK2A	FOXP2	-0.27882	6.73186e-05	0.00119134	NA
PRKD1	FOXM1	-0.379721	6.74235e-05	0.00119202	NA
TBK1	CEBPD	0.285897	6.74477e-05	0.00119202	NA
CAMK2B	NANOG	0.352391	6.76585e-05	0.00119494	NA
LCK	NANOG	0.276437	6.79533e-05	0.00119934	169
AKT2	NONO	-0.227953	6.80484e-05	0.00120021	NA
MAP2K2	ZEB2	-0.379036	6.8272e-05	0.00120312	NA
PRKG1	MAFF	0.303089	6.8305e-05	0.00120312	NA
CAMK2A	ETV4	0.43913	6.84454e-05	0.00120405	NA
MAPKAPK5	MYCN	-0.442514	6.84494e-05	0.00120405	NA
PRKCI	ATF3	-0.432273	6.90741e-05	0.00121423	174
CDK9	E2F2	-0.683475	6.92392e-05	0.00121469	NA
DYRK1A	BHLHE40	0.651903	6.92017e-05	0.00121469	NA
PAK1	NR2F2	0.156946	6.9236e-05	0.00121469	NA
MAPK10	MYCN	0.413404	6.93559e-05	0.00121593	NA
HIPK2	ZBED1	0.253169	6.94515e-05	0.00121679	182
CDK1	ARNTL	-0.163607	6.97705e-05	0.00122075	216
CDK4	MEIS2	-0.504288	6.97518e-05	0.00122075	191
CDC7	YY1	0.198227	6.99273e-05	0.00122268	NA
MAPK13	THAP11	-0.493784	7.02627e-05	0.00122773	NA
MAPK7	MAFG	0.333257	7.04357e-05	0.00122913	NA
PRKG2	HOXB13	0.454888	7.04367e-05	0.00122913	NA
KSR1	SMAD2	0.183509	7.08817e-05	0.00123608	NA
PRKACA	MYBL2	-0.146292	7.10713e-05	0.00123856	NA
PRKCQ	SOX2	0.727526	7.11495e-05	0.0012391	NA
CDK4	NR4A1	-0.347738	7.13004e-05	0.00124091	163
LCK	POU4F2	0.273303	7.1599e-05	0.00124528	NA
PIM2	TGIF2	0.271721	7.18007e-05	0.00124796	NA
PRKG2	THAP11	0.392185	7.21112e-05	0.00125253	NA
CDC7	MITF	-0.340065	7.21905e-05	0.00125308	NA
MAPK7	MAFK	0.407048	7.25142e-05	0.00125787	NA
MAP2K3	PAX6	0.200484	7.37177e-05	0.0012779	NA
PRKD1	ESR2	0.22972	7.4016e-05	0.00128146	NA
PRKD1	MITF	0.244232	7.40691e-05	0.00128146	NA
RPS6KA3	NRF1	-0.298108	7.40618e-05	0.00128146	NA
PTK2	SP3	0.337311	7.45258e-05	0.00128851	NA
MAP2K2	EBF1	0.420085	7.47138e-05	0.00129091	NA
MAP3K8	JUNB	0.268756	7.47833e-05	0.00129126	157
PAK4	EOMES	0.263576	7.51779e-05	0.00129638	NA
PRKG1	PDX1	0.304662	7.51612e-05	0.00129638	NA
RET	MITF	0.228869	7.54368e-05	0.00129999	286
PRKACA	FOXO3	0.155079	7.55687e-05	0.00130141	847
PRKCB	RUNX2	0.417202	7.56385e-05	0.00130175	155
PRKCQ	PPARG	0.295225	7.61073e-05	0.00130897	NA
PRKCB	SMAD2	0.288278	7.63036e-05	0.00131148	NA
CAMK2B	EBF1	0.598108	7.66948e-05	0.00131735	NA
MAP2K2	BHLHE22	-0.291763	7.69736e-05	0.00132127	NA
AKT3	PRDM1	0.184261	7.72046e-05	0.00132351	163
PRKCD	EOMES	0.220977	7.72002e-05	0.00132351	NA
PAK1	JUN	0.505046	7.74487e-05	0.00132683	293
CDK1	MAFG	-0.133114	7.76954e-05	0.00132932	NA
PRKACG	TGIF2	0.26446	7.76851e-05	0.00132932	NA
CSNK2A2	RFX1	-0.184412	7.79158e-05	0.00133136	NA
PAK2	HOXA9	0.180214	7.78746e-05	0.00133136	NA
LCK	GATA6	0.320166	7.81353e-05	0.00133389	NA
MAPKAPK2	ATF3	-0.249388	7.81656e-05	0.00133389	NA
PRKCZ	E2F4	-1.00274	7.85825e-05	0.00134013	NA
PAK1	PBX2	0.314201	7.90353e-05	0.00134698	NA
PTK2	EGR1	0.378716	7.91835e-05	0.00134863	230
PRKD1	RUNX3	0.17935	7.92813e-05	0.00134943	NA
RAF1	E2F2	-0.367547	8.03602e-05	0.0013669	198
PRKCD	BHLHE22	-0.299689	8.06742e-05	0.00137136	NA
AKT1	HSF1	-0.120362	8.08693e-05	0.00137379	616
EGFR	XBP1	0.211113	8.11792e-05	0.00137816	311
PRKCD	POU4F2	0.249694	8.12938e-05	0.00137921	NA
PRKCB	ZEB2	-0.382646	8.19384e-05	0.00138925	NA
PRKD1	OTX2	0.265672	8.21124e-05	0.00139044	NA
RPS6KA3	RUNX2	0.437995	8.21143e-05	0.00139044	213
RET	PDX1	0.272469	8.2198e-05	0.00139096	NA
MAPKAPK5	SRF	0.458755	8.2331e-05	0.00139232	NA
CDK9	HNF4A	0.53464	8.35806e-05	0.00141254	209
MAPKAPK2	LHX2	0.154241	8.37092e-05	0.00141325	NA
PAK1	SMAD1	0.251568	8.37301e-05	0.00141325	150
CDK4	CLOCK	-0.465189	8.37996e-05	0.00141351	NA
PAK2	TAL1	0.157106	8.39691e-05	0.00141546	NA
TBK1	NR5A1	0.168049	8.43123e-05	0.00142034	NA
PRKDC	MYBL2	0.34222	8.47579e-05	0.00142693	228
SGK1	RUNX1	0.314717	8.59985e-05	0.00144689	NA
PRKACG	RFXANK	0.734453	8.62361e-05	0.00144903	NA
PRKACG	RFXAP	0.734453	8.62361e-05	0.00144903	NA
CDK4	EBF1	-0.606997	8.63217e-05	0.00144954	NA
CAMK2G	MAFK	0.417285	8.6986e-05	0.00145976	NA
SRC	EBF1	0.393146	8.73821e-05	0.00146548	228
MAPKAPK5	SNAPC4	-0.436695	8.78294e-05	0.00147159	NA
SYK	E2F7	-0.342741	8.78588e-05	0.00147159	154
CAMK2G	MAFB	0.507288	8.81731e-05	0.00147592	NA
AURKA	EOMES	0.281616	8.82723e-05	0.00147664	NA
MAPK3	SMAD3	0.305764	8.85456e-05	0.00148027	966
PRKACB	HOXA9	0.21051	8.88178e-05	0.00148387	NA
PRKACG	TBX21	0.676763	8.95713e-05	0.00149551	NA
PRKACG	MEF2A	0.558296	9.01258e-05	0.00150286	NA
PRKDC	NONO	0.405259	9.00873e-05	0.00150286	262
PAK2	FOXM1	-0.31436	9.09001e-05	0.00151481	NA
IKBKB	NFKB2	-0.256762	9.12795e-05	0.00152017	983
RPS6KA5	ESR2	0.242509	9.13565e-05	0.00152049	NA
CAMK2G	NR2C2	-0.417208	9.17761e-05	0.00152647	NA
PAK2	POU5F1	0.300886	9.18324e-05	0.00152647	NA
PAK2	ERG	0.23643	9.20214e-05	0.00152865	NA
PRKCD	OTX2	0.253945	9.21605e-05	0.00152967	NA
ROCK1	FOXJ2	0.241077	9.21992e-05	0.00152967	NA
PRKACA	EBF1	0.228005	9.23258e-05	0.0015308	NA
RPS6KA1	GATA6	0.285439	9.29244e-05	0.00153903	NA
SRC	MEF2A	0.457549	9.2939e-05	0.00153903	275
PRKG2	MEIS2	0.513039	9.30484e-05	0.00153987	NA
CAMK2G	SIX2	0.419877	9.31445e-05	0.00154049	NA
MAPKAPK5	SREBF2	-0.408625	9.44555e-05	0.00156119	NA
BRAF	NFATC1	0.20756	9.46425e-05	0.0015633	NA
CAMK2A	FOXM1	-0.453921	9.55428e-05	0.00157609	NA
CDK1	MAFF	-0.153063	9.55951e-05	0.00157609	NA
MAP3K8	CLOCK	0.265047	9.55972e-05	0.00157609	NA
CAMK2B	TFDP1	-0.587852	9.61172e-05	0.00158367	NA
PRKACA	BATF	0.229284	9.6182e-05	0.00158375	202
PRKCB	TP53	0.343684	9.63844e-05	0.00158609	327
CAMK2A	NFATC1	0.388746	9.65325e-05	0.00158753	NA
MAPKAPK5	NRF1	-0.357239	9.67694e-05	0.00159043	NA
CAMK2G	EOMES	0.314018	9.70211e-05	0.00159357	NA
CSNK2A1	ASCL1	-0.130907	9.71357e-05	0.00159446	254
ATM	HBP1	-0.24579	9.7416e-05	0.00159806	NA
PTK2	MYOD1	0.345599	9.75715e-05	0.00159961	NA
PIM3	PRDM1	0.174384	9.79178e-05	0.00160429	NA
MAP2K2	MAFB	0.339568	9.81116e-05	0.00160546	NA
TBK1	MAF	0.401718	9.80672e-05	0.00160546	NA
RPS6KA3	SOX11	0.290679	9.82314e-05	0.00160642	NA
TBK1	STAT5B	0.290228	9.83808e-05	0.00160787	277
LCK	TEAD4	0.417456	9.87598e-05	0.00161284	NA
PRKACG	CREB3	-0.198813	9.88077e-05	0.00161284	609
LCK	SMAD2	0.310977	9.96743e-05	0.00162597	453
CDC7	HSF1	0.294189	0.000100005	0.00163035	NA
PAK2	MEF2B	0.225282	0.00010051	0.00163757	NA
MAPK10	RFX2	-0.219387	0.000100696	0.00163959	NA
SRC	NR2C2	-0.264029	0.000100871	0.00164142	NA
PRKD1	ZEB2	-0.396064	0.000101278	0.00164702	NA
PRKCQ	SMAD2	0.321535	0.00010138	0.00164767	NA
MAP2K2	RUNX2	0.401563	0.000101471	0.00164813	210
HCK	MYOD1	0.299132	0.000102265	0.00165896	NA
RPS6KA1	KLF4	0.227681	0.000102229	0.00165896	234
PIM3	TCF7L2	-0.228201	0.000102475	0.00166134	NA
PAK2	ETV4	0.295873	0.000102549	0.00166152	NA
CDK1	PKNOX1	-0.10819	0.000102724	0.00166332	171
CAMK2B	TCF12	0.59389	0.000103856	0.00167766	NA
CDK1	SOX10	-0.114095	0.000103806	0.00167766	NA
CHEK1	STAT6	0.206751	0.000103865	0.00167766	NA
MAP2K2	ELK1	0.333604	0.000103834	0.00167766	NA
BRAF	LHX2	0.136729	0.000104063	0.00167832	NA
LCK	EBF1	0.460665	0.000104096	0.00167832	414
PRKACA	IRF1	0.22433	0.000104009	0.00167832	NA
MARK2	THAP1	0.486998	0.000104653	0.00168626	NA
MAP2K2	NR2C2	-0.278813	0.000104807	0.00168701	239
PAK4	FOXJ2	0.290648	0.000104828	0.00168701	NA
PRKCD	ETS2	0.337296	0.000105506	0.00169687	NA
PRKCZ	E2F1	-0.582675	0.000106016	0.00170404	NA
MAPK9	FOXL2	0.441112	0.0001063	0.00170755	NA
CAMK2G	OTX2	0.36253	0.000107102	0.00171938	NA
MAP3K8	E2F4	-0.66232	0.000107189	0.00171943	NA
TBK1	FOS	0.438637	0.000107235	0.00171943	259
PAK2	TGIF2	0.203253	0.000107331	0.00171991	NA
PRKCE	MYCN	-0.389169	0.000107612	0.00172232	NA
PRKCZ	E2F2	-0.60275	0.00010761	0.00172232	NA
AKT2	HSF1	-0.141484	0.000107826	0.00172436	320
RPS6KB1	ATF2	0.314369	0.000107871	0.00172436	337
CSNK2A2	E2F3	0.275054	0.000107944	0.00172447	NA
PRKG2	ONECUT1	0.418122	0.000108214	0.00172774	NA
CHEK1	JUNB	0.314441	0.000108314	0.00172828	NA
CHEK1	CEBPD	0.235469	0.00010841	0.00172878	NA
MAPK7	TEAD1	0.843016	0.000108725	0.00173169	286
SGK1	E2F2	-0.471864	0.000108725	0.00173169	241
MAP2K2	E2F2	-0.484293	0.000108998	0.00173499	NA
RPS6KB1	TCF25	0.296468	0.000109547	0.0017425	NA
TBK1	IRF9	0.533668	0.000109602	0.0017425	553
MAPKAPK5	EBF1	0.538045	0.000109949	0.00174696	NA
RAF1	SOX2	0.455681	0.000110081	0.00174799	174
MAPK3	ATF3	-0.217693	0.000110167	0.00174831	597
PRKACG	E2F4	-0.908667	0.000110348	0.00175011	NA
RPS6KA3	MEIS1	0.347631	0.000110441	0.00175053	NA
CAMK2B	NFE2L1	0.374127	0.000110638	0.0017526	NA
SGK1	FOXM1	-0.335379	0.000111039	0.0017579	266
CHEK1	FOXL2	0.404078	0.000111594	0.00176562	217
CAMK2G	MEF2C	0.553003	0.00011171	0.00176571	908
MAPKAPK5	PRDM1	0.28492	0.000111734	0.00176571	NA
MAPK10	E2F5	0.239251	0.000112812	0.00177633	NA
MAPK7	AHR	0.510425	0.000112696	0.00177633	NA
PRKCB	ESR1	0.327992	0.000112618	0.00177633	241
PRKCD	GATA2	0.199405	0.000112798	0.00177633	NA
PTK2	SMAD2	0.306784	0.000112572	0.00177633	460
SRC	NFE2	0.268813	0.000112767	0.00177633	NA
MAPKAPK5	ZBED1	-0.252408	0.000115274	0.00181401	NA
BRAF	NANOG	0.166603	0.00011588	0.00182245	NA
CAMK2B	ZBED1	-0.274343	0.000116188	0.0018262	NA
CAMK2A	MEF2B	0.323307	0.000116474	0.0018296	NA
PRKCQ	MAFG	0.261303	0.000116959	0.00183613	NA
PAK1	CEBPD	0.239382	0.000117049	0.00183644	NA
PRKCD	STAT5B	0.250195	0.000117287	0.00183798	182
PTK2	FLI1	0.189107	0.000117228	0.00183798	NA
MAPK7	CEBPG	0.324578	0.000117556	0.00184111	NA
CDC7	KLF4	-0.332934	0.000118443	0.0018539	NA
PRKG2	ZNF740	-0.535969	0.000118745	0.00185751	NA
MAPK1	IRF3	-0.262991	0.000119515	0.00186845	672
CDK4	MAFF	-0.382273	0.000120154	0.00187731	NA
PRKCQ	TCF4	0.36675	0.000120372	0.0018796	NA
PTK2	SMAD1	0.267333	0.000120538	0.00188108	151
PAK1	RBPJ	0.372273	0.000120894	0.00188552	NA
MAPK1	FOXL2	0.274048	0.000121339	0.00189133	202
CAMK2A	LYL1	0.789321	0.000121837	0.00189424	NA
CAMK2G	LHX2	0.288426	0.000121992	0.00189424	NA
CAMK2G	TFDP1	-0.602839	0.000121923	0.00189424	NA
CDK2	FOXP2	0.115839	0.000122136	0.00189424	221
LCK	RUNX2	0.444212	0.000121854	0.00189424	203
MAPK13	DUX4	-0.422289	0.000121701	0.00189424	NA
MAPK3	SMAD4	0.224733	0.000121619	0.00189424	658
MAPKAPK5	PBX3	0.4723	0.000122128	0.00189424	NA
PTK2	TP53	0.369056	0.000122174	0.00189424	920
MAP2K6	FOSL2	0.227641	0.000122484	0.00189792	234
JAK2	MYCN	-0.27905	0.000122582	0.00189832	236
CAMK2A	TGIF2	0.291919	0.000122719	0.00189933	NA
MAP2K3	FOSL2	0.228146	0.000123025	0.00190293	239
PRKG1	ELF3	-0.35563	0.000123097	0.00190293	NA
ATM	MEIS1	0.361606	0.000123491	0.00190679	NA
PAK1	TCF4	0.323543	0.000123486	0.00190679	NA
AURKA	MEF2A	0.629593	0.000123813	0.00190985	NA
CAMK2A	SSRP1	-0.485429	0.000123846	0.00190985	NA
PRKDC	NR2C2	0.358572	0.000123908	0.00190985	NA
MAPK3	IRF3	-0.265503	0.000124297	0.00191249	430
PRKCB	RBPJ	0.370635	0.000124168	0.00191249	NA
PRKCD	SIX2	0.286222	0.000124266	0.00191249	NA
MAP3K8	BHLHE22	-0.237113	0.00012458	0.00191571	NA
MAPK7	E2F1	-0.664101	0.000124906	0.00191962	NA
CSNK2A1	CREB3	0.0834096	0.000125039	0.00192053	NA
HIPK2	TGIF2	-0.284644	0.000125148	0.00192108	NA
BRAF	MYCN	-0.226529	0.000125399	0.00192382	179
PAK1	POU5F1	0.334823	0.000125506	0.00192432	NA
PRKG1	SMAD4	0.362223	0.000125722	0.00192652	591
CAMK2A	TCF25	0.397445	0.000125842	0.00192723	NA
ROCK1	MEF2C	0.373288	0.000125944	0.00192767	193
LCK	MYC	-0.554863	0.00012611	0.00192909	546
PRKAA1	MYC	-0.637872	0.000126218	0.00192962	252
PAK1	CEBPA	0.369381	0.000127372	0.00194613	NA
BRAF	SMAD2	0.190646	0.000127491	0.00194681	200
AKT1	GLI2	-0.122725	0.00012757	0.00194689	945
CDK4	JUNB	-0.452589	0.000128506	0.00196003	431
MAPKAPK2	IRF4	0.31328	0.000128839	0.00196397	NA
IKBKB	CEBPB	0.383485	0.000129354	0.00196789	253
MAPKAPK2	OTX2	0.187189	0.000129182	0.00196789	NA
PRKCD	GATA3	0.27718	0.00012942	0.00196789	NA
PRKCQ	ETV1	0.254531	0.000129276	0.00196789	NA
RAF1	NFATC1	0.217645	0.000129471	0.00196789	NA
LCK	SIX2	0.31009	0.000129582	0.00196845	NA
CDK2	TAL1	-0.0954235	0.000129775	0.00197025	NA
BRAF	TCF12	0.28605	0.000130048	0.0019723	NA
PAK4	CEBPG	0.276257	0.000130061	0.0019723	NA
PRKCQ	SSRP1	-0.428974	0.000130346	0.00197548	NA
CAMK4	FOXO3	0.426485	0.000130579	0.00197787	339
SGK1	E2F3	-0.338618	0.000131185	0.00198592	260
MAP2K2	TFDP1	-0.404232	0.000131479	0.00198921	NA
MAPK10	TFDP1	0.495577	0.000131582	0.00198962	NA
AKT1	NR2C2	-0.165128	0.00013178	0.00199147	244
MAPK7	E2F3	-0.497553	0.000132077	0.00199481	236
PRKCD	BCL6	-0.318682	0.000132446	0.00199924	NA
MAP3K8	EGR1	0.276019	0.00013318	0.00200917	260
CSNK2A2	ATF6	0.173671	0.000133522	0.00201317	157
CAMK2G	PBX3	0.531429	0.000133928	0.00201813	NA
RAF1	THAP11	0.186375	0.00013403	0.00201851	NA
PRKACA	HOXA9	0.106203	0.000134272	0.002021	NA
PRKG1	HSF1	-0.216709	0.000134488	0.00202309	NA
BRAF	THAP11	0.174231	0.000134789	0.00202645	NA
CAMK2A	HOXA9	0.252261	0.000135122	0.00203031	NA
PTK2	CLOCK	0.344542	0.000135396	0.00203326	NA
JAK2	FOXJ2	0.199749	0.000135761	0.00203758	NA
JAK2	MEF2A	0.405196	0.000136215	0.0020409	190
PAK2	CEBPA	0.324164	0.000136179	0.0020409	NA
PRKD1	SREBF2	-0.325908	0.000136112	0.0020409	NA
PTK2	SMAD3	0.478697	0.000137235	0.00205501	369
AKT1	SSRP1	-0.221799	0.000137475	0.00205742	NA
RPS6KA3	MEF2A	0.50873	0.000137958	0.00206348	167
PRKACA	REL	0.188216	0.000138129	0.00206369	NA
PRKCD	FOS	0.376231	0.000138091	0.00206369	294
RAF1	HOXA9	0.143601	0.000138804	0.0020726	NA
MAP2K3	CEBPB	0.364357	0.000139064	0.00207529	288
AKT1	PAX8	-0.0839835	0.000139775	0.00208355	424
KSR1	CEBPD	0.149609	0.000139751	0.00208355	NA
PRKG2	GLI2	-0.306171	0.000141225	0.00210396	NA
RAF1	ARNT	0.233899	0.000141473	0.00210647	195
CDK5	E2F6	-0.410123	0.000141821	0.00210807	201
PTK2	FOXP1	-0.504941	0.000141701	0.00210807	NA
RAF1	EOMES	0.153886	0.000141781	0.00210807	NA
CDC7	MEF2C	-0.545923	0.00014208	0.00211028	NA
MAPKAPK2	EOMES	0.16017	0.000142131	0.00211028	NA
MAPKAPK5	IRF3	-0.499361	0.000142221	0.00211043	NA
PRKCB	SMAD4	0.328484	0.000142353	0.00211119	NA
ATR	FOXA2	-0.259508	0.000142744	0.00211539	NA
MAPK7	MEF2B	0.349863	0.000142797	0.00211539	479
RAF1	TFDP1	-0.299507	0.000142925	0.0021161	NA
MAP2K6	CEBPB	0.362769	0.000143168	0.0021185	NA
PRKACA	PAX5	0.191719	0.000144203	0.00213261	NA
CDK9	MYCN	-0.44238	0.000144744	0.00213941	189
PRKACG	E2F2	-0.547267	0.000144829	0.00213946	NA
CDK9	ETS1	-0.618973	0.000145083	0.00214202	192
PRKCE	ESR2	0.244027	0.000145342	0.00214464	NA
CAMK2B	GATA2	0.271488	0.000146618	0.00216161	NA
CAMK2B	XBP1	0.254809	0.000146657	0.00216161	NA
ATM	SMAD5	0.211591	0.000147161	0.00216782	183
JAK2	SOX2	0.514373	0.000148213	0.00218209	273
PRKG1	MEF2B	0.272095	0.000148368	0.00218304	NA
RAF1	TP53	0.244112	0.000148443	0.00218304	577
PRKCB	MAFB	0.337532	0.000148977	0.00218966	NA
PRKCB	SSRP1	-0.374643	0.000149869	0.00220155	NA
BRAF	GATA6	0.191382	0.00015006	0.00220311	NA
AKT3	NR2C2	-0.225934	0.000150345	0.00220537	NA
PRKG2	GATA2	0.286771	0.000150381	0.00220537	NA
PRKCB	NFKB1	0.633263	0.000150541	0.00220648	402
PRKACA	FOXO4	0.131757	0.000150903	0.00221055	317
PAK4	PBX3	0.435757	0.000151464	0.00221629	NA
PRKCB	MAF	0.337492	0.000151433	0.00221629	NA
MAP2K1	MAFK	0.237213	0.000151571	0.00221663	NA
BRAF	SMAD3	0.297795	0.00015245	0.00222578	NA
PAK2	HHEX	-0.198939	0.000152367	0.00222578	NA
PRKCD	FOSL1	0.266491	0.000152329	0.00222578	NA
MAP2K3	TCF25	0.321873	0.000152955	0.00223191	NA
PRKG2	SPI1	0.981442	0.000153144	0.00223287	NA
RAF1	ETV4	0.238223	0.000153191	0.00223287	227
SRC	RUNX2	0.369578	0.000153285	0.002233	398
PTK2	TCF12	0.451771	0.000153969	0.00224172	NA
RAF1	MEIS2	0.245336	0.000154363	0.00224621	NA
PAK2	IRF3	-0.3415	0.000155303	0.00225759	NA
RET	GATA3	0.266982	0.000155317	0.00225759	254
PRKCD	MAF	0.340035	0.000155566	0.00225996	NA
MAP3K8	TEAD4	0.303428	0.000155835	0.00226262	NA
PRKCD	HOXA9	0.197085	0.000155927	0.00226271	NA
RPS6KA3	TEAD1	0.619357	0.000156276	0.00226652	NA
SYK	FOXA2	0.314243	0.000156406	0.00226715	237
MAPK10	E2F1	0.560315	0.000156781	0.00227134	NA
MAPK14	CEBPD	0.292246	0.000157034	0.00227375	257
PRKACA	MITF	0.119712	0.000157371	0.00227737	NA
AURKA	SRF	0.444341	0.000158429	0.00229142	NA
MAP2K3	FOXO4	0.255911	0.000158687	0.00229389	NA
MAPK3	HMBOX1	-0.143096	0.000159183	0.0022998	NA
PIM3	FOXM1	-0.267773	0.000159619	0.0023023	212
PRKACB	EOMES	0.217701	0.000159603	0.0023023	NA
PRKACG	NFATC1	0.331673	0.000159594	0.0023023	800
BRAF	ATF2	0.221096	0.000159871	0.00230467	NA
PRKCD	CEBPG	0.228879	0.000160188	0.00230798	NA
PAK1	T	0.224429	0.000161127	0.00232023	NA
AKT3	PAX8	-0.114745	0.000162826	0.00234341	NA
PRKD1	HOXB13	0.306217	0.000162955	0.00234398	NA
PRKCD	ZEB2	-0.369821	0.000163353	0.00234842	NA
PAK1	MEF2B	0.247804	0.000163692	0.00235202	NA
MAPK7	MEF2C	0.52053	0.000164419	0.00236116	987
CDC7	SOX11	-0.388469	0.000165924	0.00237819	NA
CDK2	CREB3L1	0.108439	0.000165983	0.00237819	NA
KSR1	MAFK	0.174584	0.000166057	0.00237819	NA
MAPK3	MAFF	0.177566	0.000165956	0.00237819	NA
PRKCD	PBX3	0.36377	0.000165708	0.00237819	NA
AURKA	FLI1	0.219951	0.000166965	0.00238989	NA
MAP3K8	MAFK	0.225837	0.000167354	0.00239415	NA
MAPK3	KLF6	0.239214	0.000167631	0.00239681	256
CSNK2A1	MTA1	-0.213013	0.000167886	0.00239819	721
MAP2K6	E2F2	-0.503387	0.00016791	0.00239819	NA
MAPK7	SOX10	0.27537	0.00016813	0.00240003	161
LCK	NFE2L1	0.285778	0.000168279	0.00240086	NA
MAP3K8	POU2F1	0.182045	0.00016856	0.00240356	NA
MAPK10	FOSL2	0.255842	0.000168711	0.00240441	739
MAP2K6	EOMES	0.218225	0.000169234	0.00240924	NA
MAP3K7	PAX6	0.220297	0.000169152	0.00240924	NA
BRAF	CEBPD	0.159119	0.000169463	0.0024112	NA
PRKACA	RUNX3	0.0878357	0.000169602	0.00241188	NA
RPS6KA3	ZBED1	-0.202153	0.000169784	0.00241315	NA
ATR	YY1	0.14806	0.000170132	0.0024168	NA
AURKA	HHEX	-0.289738	0.000170722	0.00242192	NA
CDC7	SOX2	-0.884814	0.000170769	0.00242192	NA
PRKG2	SMAD2	0.405178	0.00017072	0.00242192	225
PTK2	WT1	0.221174	0.000171462	0.00243044	NA
PRKCQ	ATF3	-0.354326	0.000172921	0.00244979	NA
PAK1	MAFB	0.335127	0.000173243	0.00245216	NA
PRKACA	TGIF2	0.120141	0.000173275	0.00245216	NA
CSNK2A1	TFDP1	0.194493	0.00017345	0.00245332	NA
MAP2K1	TP53	0.283389	0.000173545	0.00245334	657
RAF1	GATA2	0.140258	0.000173644	0.00245339	159
RET	MAFG	0.220798	0.000173735	0.00245339	NA
CDK4	TEAD1	-0.832567	0.000173857	0.00245379	NA
CDC7	ELK4	-0.311841	0.000174518	0.00246179	NA
PRKACA	NFATC2	0.0876384	0.000174995	0.00246721	900
MAPK3	FOXP1	-0.309518	0.000175102	0.00246739	NA
MAP2K1	MEF2A	0.406393	0.000175245	0.00246774	405
PRKACG	MYCN	-0.366122	0.000175315	0.00246774	NA
PRKCB	BHLHE22	-0.282615	0.000176543	0.00248369	NA
PTK2	MAX	0.32768	0.000177663	0.00249812	NA
CAMK2B	TEAD2	0.325212	0.000178586	0.00250899	NA
PAK4	MEIS1	0.383983	0.000178627	0.00250899	NA
MAP3K7	E2F2	-0.581649	0.00017894	0.00251205	NA
PRKCB	ARID3A	0.285253	0.000179805	0.00252149	NA
PRKG2	TEAD1	0.859924	0.000179752	0.00252149	171
CAMK2B	SSRP1	-0.517233	0.000179952	0.00252221	NA
AKT3	FOXJ2	0.189718	0.000180447	0.0025278	NA
CAMK2B	FOXO1	0.332858	0.000181481	0.00253823	NA
MAP3K8	KLF6	0.288197	0.000181382	0.00253823	154
PAK1	ERG	0.256913	0.000181419	0.00253823	NA
ATR	HNF4A	-0.435431	0.000181854	0.00254209	NA
DYRK1A	ZEB1	0.411756	0.000182099	0.0025428	NA
MAPK1	CEBPB	0.228255	0.000182051	0.0025428	980
PAK2	SMAD3	0.381063	0.000182225	0.00254321	NA
MAPK1	JUNB	0.207289	0.000182689	0.00254834	432
CDC7	ATF6	0.323799	0.000183238	0.00255465	NA
PRKACA	IRF2	0.190874	0.000183791	0.002561	379
PRKDC	MYCN	0.412179	0.000184297	0.00256668	195
MAP2K6	TCF25	0.31704	0.000185336	0.00257842	NA
RPS6KA1	SOX9	0.196921	0.00018528	0.00257842	NA
BRAF	CEBPG	0.153294	0.000185543	0.00257993	NA
AKT1	NR5A1	0.0812486	0.000186045	0.00258282	254
MAP2K3	EOMES	0.217416	0.00018587	0.00258282	NA
MAP2K6	FOXO4	0.252615	0.000185974	0.00258282	NA
MAPK7	NANOG	0.331961	0.000187708	0.00260452	226
CAMK2G	RUNX2	0.572837	0.00018811	0.00260613	NA
PRKCD	MEIS1	0.321327	0.000188122	0.00260613	NA
PRKG2	E2F1	-0.681302	0.000188058	0.00260613	NA
CDK2	E2F7	0.12841	0.000188742	0.00261306	778
MAPK7	MYOD1	0.426548	0.00018882	0.00261306	923
BRAF	FOXO1	0.162159	0.000189103	0.00261313	NA
DYRK1A	FOXL2	-0.647539	0.000189097	0.00261313	NA
PRKCQ	LHX2	0.218743	0.000189124	0.00261313	NA
SYK	TFDP1	-0.564793	0.000189251	0.00261352	NA
MAP2K3	FLI1	0.176497	0.000190511	0.00262886	NA
MAP3K7	ZBTB33	-0.237018	0.000190619	0.00262886	NA
MAPK3	ESR1	0.214717	0.000190663	0.00262886	979
LCK	ARNT	0.344478	0.000191129	0.00263007	NA
MAPK10	E2F4	0.93448	0.00019115	0.00263007	NA
PRKCD	ONECUT1	0.275181	0.000191031	0.00263007	NA
PTK2	NFATC1	0.316821	0.00019106	0.00263007	172
ATM	GATAD1	0.218455	0.000191977	0.00263816	NA
CDC7	ESR2	-0.300731	0.000191986	0.00263816	NA
MAPK1	SRF	0.226433	0.000192043	0.00263816	664
PRKCB	FOS	0.364782	0.00019214	0.00263816	859
CDK4	MAFK	-0.389566	0.000192519	0.00264102	NA
PRKCD	NANOG	0.238371	0.00019255	0.00264102	NA
MAPKAPK2	PAX6	0.136575	0.000192936	0.00264357	NA
PAK4	HOXA9	0.231431	0.000192883	0.00264357	NA
CDK1	SP1	0.231447	0.000193417	0.00264806	694
MAPK3	MITF	0.148487	0.000193465	0.00264806	944
MAP3K8	NFATC1	0.238217	0.000194021	0.00265289	NA
PRKG2	NANOG	0.348973	0.000194	0.00265289	NA
CDK4	NFATC1	-0.414744	0.000194126	0.00265295	299
DYRK1A	SRF	-0.550211	0.000194443	0.00265591	263
CAMK2B	SPI1	0.912716	0.00019569	0.00267029	NA
MAP2K3	HOXA9	0.201891	0.000195984	0.00267029	NA
MAP3K7	MYC	-0.597419	0.000196004	0.00267029	311
PRKCQ	CLOCK	0.350188	0.000195876	0.00267029	NA
RET	SOX13	0.310741	0.000195853	0.00267029	NA
EGFR	E2F3	-0.385372	0.000197258	0.00268598	449
RPS6KA1	SP3	0.287375	0.000198347	0.00269941	NA
ABL1	MITF	0.191093	0.000198451	0.00269942	NA
PAK2	MYOD1	0.267582	0.000200309	0.0027233	NA
JAK2	PPARG	0.205414	0.000200718	0.00272744	388
CDK5	MYC	0.671323	0.000200992	0.00272915	620
MAP3K8	STAT3	0.341398	0.000201052	0.00272915	324
SRC	MAFK	0.251751	0.000201292	0.002731	NA
PIM3	CREB3	-0.131384	0.000201484	0.00273219	NA
MAP2K6	FLI1	0.175366	0.000202004	0.00273643	NA
PRKD1	ZBED1	-0.198602	0.000201942	0.00273643	NA
PAK2	FLI1	0.147997	0.000202363	0.00273988	NA
PRKCB	MEIS1	0.316796	0.000202509	0.00274045	NA
MAPK13	BACH1	0.421545	0.000202783	0.00274152	NA
PRKG1	SOX10	0.212028	0.000202797	0.00274152	228
MAP2K2	MITF	0.214076	0.000203576	0.00275063	323
CDK4	MEF2B	-0.34783	0.000203874	0.00275325	183
RPS6KA1	CREB1	0.248606	0.00020457	0.00276122	989
RPS6KB1	RXRA	-0.153187	0.000204717	0.00276178	909
RAF1	AHR	0.25532	0.000205739	0.00277415	186
PRKACG	ETV1	0.245275	0.000205897	0.00277486	NA
MAPKAPK2	MEF2C	0.277656	0.000206094	0.00277608	265
RET	NR5A1	0.1348	0.000206541	0.00278069	185
PAK2	THAP11	0.219172	0.000208864	0.00281053	NA
PRKG1	NR1H3	-0.263246	0.000209553	0.00281835	NA
PAK2	HNF4A	0.331156	0.000209781	0.00281997	NA
KSR1	MEF2A	0.297136	0.000211336	0.00283942	211
CDC7	PROX1	-0.329434	0.000212266	0.00284901	NA
EGFR	EBF1	0.447641	0.000212243	0.00284901	283
RET	PBX2	0.28939	0.000212512	0.00285085	NA
AKT1	STAT6	0.118346	0.000213431	0.00286125	963
ROCK1	E2F1	-0.451958	0.000213505	0.00286125	153
PTK2	ETV1	0.236455	0.000214292	0.00287033	NA
MAP2K3	E2F2	-0.496414	0.000214765	0.0028752	NA
RPS6KA5	ATF3	-0.344925	0.000215379	0.00288196	176
PRKAA1	EPAS1	-0.362876	0.000215966	0.00288834	418
CSNK2A1	MAFK	-0.129914	0.000216122	0.00288895	NA
BRAF	SP3	0.197385	0.000216944	0.00289745	NA
PRKG1	MAFK	0.296014	0.000216978	0.00289745	NA
CDK1	GATAD1	-0.110495	0.000217723	0.00290592	NA
MAPK7	PBX3	0.496573	0.000217843	0.00290605	NA
MAP2K1	ETV4	0.272823	0.000219074	0.00292091	294
MAPK10	E2F3	0.411989	0.00021918	0.00292091	NA
MAPK10	FOXL2	0.473034	0.000220457	0.00293645	NA
LCK	MYOD1	0.329773	0.000220918	0.00294003	NA
MAP2K6	HOXA9	0.199762	0.00022095	0.00294003	NA
CAMK2G	SOX2	0.867515	0.000221285	0.002943	NA
MAPK13	E2F6	-0.541145	0.000221445	0.00294364	NA
PRKCB	EBF1	0.400017	0.000221739	0.00294606	NA
PAK4	SOX13	0.37649	0.000222092	0.00294926	NA
PAK4	CLOCK	0.367723	0.000222575	0.00295101	NA
PAK4	ONECUT1	0.324323	0.000222785	0.00295101	NA
PRKCD	TCF4	0.313285	0.00022276	0.00295101	NA
RPS6KA5	JUNB	0.342652	0.000222462	0.00295101	NA
TBK1	IKZF1	0.431781	0.000222723	0.00295101	NA
CSNK2A1	MBD1	0.171869	0.000223204	0.00295149	NA
MAP2K2	PKNOX1	0.17879	0.000223271	0.00295149	NA
SRC	E2F3	-0.317075	0.00022315	0.00295149	422
SYK	E2F4	-1.07918	0.000223262	0.00295149	NA
PIM1	BACH1	-0.248745	0.0002236	0.00295435	NA
CAMK2B	CEBPG	0.309842	0.000223967	0.00295772	NA
PRKCB	LYL1	0.592449	0.000224259	0.00296008	NA
PAK2	NONO	-0.265117	0.000225048	0.002969	NA
PIM2	FOXO1	0.270655	0.000225586	0.00297461	275
MAP3K8	FOXL2	0.322443	0.000225999	0.00297856	NA
CDC7	FOXO3	-0.391283	0.000226451	0.00298011	NA
CDC7	TP53	-0.474032	0.000226456	0.00298011	440
MAP2K2	FOXJ2	0.225363	0.000226256	0.00298011	NA
CAMK2A	GFI1B	0.280315	0.000227236	0.00298887	NA
FYN	MEF2A	0.483216	0.000230288	0.0030275	276
[truncated: 3,713 more rows]

## Sheet: README
Database EV4.
Associations between the activities of kinases and the activities of transcription factors.
Only the significant associations are shown (adjusted P-value < 0.05).
